# Supplementary material for: Reconstitution of circadian clock in synthetic cells reveals principles of timekeeping
Source: Nat Commun. 2025 Jul 21;16:6686. doi: 10.1038/s41467-025-61844-5 (PMC12280161; doi:10.1038/s41467-025-61844-5)
Supplement: Supplementary file 4 — Source Data [file 41467_2025_61844_MOESM4_ESM.zip]

Archive with 4 entries (3 files):
- Source Data/
- Source Data/Figure 4A-B.xlsx
- Source Data/Figure 6A KaiABC Protein Distribution.xlsx
- Source Data/Source Data for All Figures.xlsx
