# Supplementary material for: Reconstitution of circadian clock in synthetic cells reveals principles of timekeeping
Source: Nat Commun. 2025 Jul 21;16:6686. doi: 10.1038/s41467-025-61844-5 (PMC12280161; doi:10.1038/s41467-025-61844-5)
Supplement: Supplementary file 4 — Source Data [file 41467_2025_61844_MOESM4_ESM.zip › Source Data/Figure 4A-B.xlsx]

## Sheet: 0.5x Conc - 2 micron
Raw Data for Figure 4
Figure 4 Data
Normalized KaiB-6IAF Fluoresence Intensity for GUVs over time:
	Time (h) →
GUV # ↓	0	2	4	6	8	10	12	14	16	18	20	22	24	26	28	30	32	34	36	38	40	42	44	46	48	50	52	54	56	58	60	62	64	66	68	70	72	74	76	78	80	82	84	86	88	90	92	94	96
1	-0.642693	0.150519	0.245855	-0.806451	0.28177	-0.0404303	0.00278955	-0.0957111	-0.152455	-0.0723904	-0.0412343	-0.258306	-0.174197	0.0443485	-0.141206	0.343932	0.198467	-0.287823	0.343417	0.315002	0.308444	0.237375	0.0943967	0.0826773	-0.0412922	0.29957	0.0761994	-0.00318225	-0.20629	0.200738	0.0649099	0.11347	0.296765	0.0450256	0.0952509	-0.0695415	-0.024171	-0.188313	0.128816	-0.118605	-0.573084	0.269363	-0.0359303	0.160723	-0.730754	0.0944016	0.125107	-0.166405	0.141591
2	-0.107501	0.0497641	0.00665533	-0.272613	-0.0105466	0.100093	0.146529	0.129519	0.0475354	0.0382014	0.00426024	0.037934	0.0373552	0.00297471	0.00439042	0.0995616	0.111603	-0.132907	-0.0465162	-0.153679	0.0200275	-0.187754	-0.0262061	-0.140448	0.10886	-0.115596	0.0727241	-0.0355344	0.122758	0.0267828	-0.0189885	0.0295185	0.0408404	0.0855354	0.142007	0.118073	-0.158798	-0.0776094	-0.14182	0.00982886	-0.186022	0.116164	-0.078118	0.0954893	0.0520989	-0.136285	0.11724	-0.050048	0.052547
3	-0.439295	-0.111741	-0.0797203	-0.456373	0.246481	-0.139231	0.00170482	-0.0325498	0.275455	-0.00437157	0.00775396	-0.426007	-0.195351	0.147449	-0.0727874	0.181657	0.467538	0.0519722	0.114137	0.167208	0.0425658	0.152805	0.210765	-0.0301403	0.187307	0.219683	0.0601982	0.00891491	0.00101779	-0.0351546	0.080612	-0.121763	0.105045	-0.23146	0.0162287	-0.211641	-0.0476043	-0.309939	-0.00549223	0.102114	0.0742852	0.172219	0.0914256	0.0539878	-0.312826	-0.0139259	0.0202841	0.136774	0.00370332
4	-0.404334	-0.250633	0.191928	-0.465247	0.467291	0.158675	-0.0843993	0.0507938	0.0150599	-0.209191	0.0349646	0.180305	0.275312	0.240808	-0.0744271	0.184791	-0.00124866	-0.131161	0.17228	-0.456415	0.252025	-0.199304	0.115023	-0.146338	0.178917	0.132621	0.271111	-0.025622	0.0180987	0.0319756	-0.0849694	0.096019	0.292812	-0.0838931	-0.238592	0.200006	-0.220466	-0.34658	-0.156767	0.0246496	-0.19853	0.103179	0.154878	0.0261444	-0.0116873	-0.259692	0.127721	-0.141681	-0.166274
5	-0.0433099	0.109333	0.0428273	-0.0499923	-0.016358	0.00166546	0.0202364	-0.132172	-0.134699	-0.0950624	-0.0111782	0.0310371	0.00892212	0.257837	-0.0185243	0.0597054	0.161511	-0.0418517	0.0527243	0.00322945	-0.0242281	0.105096	0.0707798	0.0532592	0.0660438	0.0179216	-0.360181	-0.0700334	0.116969	-0.185093	-0.170981	-0.0277507	0.0768875	-0.0125668	0.0909297	0.0882593	0.0106952	-0.205403	-0.0356679	-0.0923871	0.275692	-0.00448496	0.0538342	-0.226748	-0.0494152	0.0444964	0.145547	-0.183702	0.041687
6	-0.0860481	-0.0199789	0.0320668	-0.0156121	0.028724	0.0105168	-0.0198901	-0.0756391	-0.0659967	-0.0446084	-0.00763829	-0.00382603	-0.0271888	0.0854512	0.0128643	0.00381207	0.112385	-0.0606502	0.0232071	0.0844147	-0.0210309	0.0776614	0.0405464	-0.00570275	0.0308835	0.0602943	-0.0432521	0.0155778	0.0441744	0.00390717	-0.0590589	0.0328287	0.0612815	-0.0265844	-0.0223452	-0.0266572	-0.0124159	-0.0391185	0.00361012	0.00278873	-0.00638994	-0.0352739	-0.00616919	-0.00360186	0.0453913	0.0445969	0.0365128	-0.0238734	-0.0153287
7	9.16143e-07	-0.143943	0.0177789	0.0301514	0.315227	0.128038	0.0340127	-0.0320758	0.0463059	-0.140827	0.0884751	-0.0488059	0.113818	-0.0468353	-0.140337	-0.0166464	-0.154813	0.0118011	0.126872	-0.0258907	-0.0241783	-0.226552	0.327578	-0.214404	0.0644087	0.0931316	-0.141517	0.00235311	0.0944208	-0.0654815	0.098207	-0.103253	0.0973992	-0.391433	-0.149186	-0.190328	0.0831106	0.0164713	-0.114018	0.0645957	0.325769	-0.117633	0.085444	-0.141794	0.0912983	0.0629992	0.0483026	-0.0626296	-0.0650114
8	-0.169718	-0.0674929	0.0316972	0.188946	0.182409	0.0584801	0.0963161	-0.199718	-0.117651	-0.299917	0.239729	-0.00814231	0.132986	0.0418322	0.030337	0.134206	0.22171	-0.00387031	-0.00775295	-0.179135	-0.260977	-0.138151	0.0194731	0.0907084	-0.0730045	0.053028	-0.282552	-0.0997496	0.00698699	-0.0041449	0.0643522	-0.0742017	-0.00043414	0.210727	0.0782824	0.0453545	-0.0452379	-0.188285	-0.117693	0.0743226	0.092512	0.0742197	-0.124274	-0.0951033	-0.0444592	0.164715	0.182025	0.0453989	0.0434164
9	0.0102354	-0.248321	-0.188723	0.164246	0.409271	0.0661174	-0.0272578	-0.102781	-0.0509816	-0.0855256	-0.0345772	-0.110655	0.0853992	-0.00484278	0.0786203	-0.011999	0.248277	0.16544	0.0689146	-0.112256	-0.125065	-0.0471316	-0.0245148	-0.197799	0.135518	0.299416	-0.0328084	-0.102846	0.038419	0.0190816	0.126247	-0.208636	-0.00719125	-0.102336	-0.364008	-0.0707033	-0.0380707	-0.0522141	-0.1214	0.0115983	0.396719	0.0756595	-0.161258	0.0329988	-0.00537803	0.0125024	0.14726	-0.0122645	-0.0301868
10	-0.0834419	-0.107789	0.0264177	-0.0378038	0.179866	-0.00787949	-0.0228163	0.0721071	0.0827744	-0.0631421	-0.0310222	0.0990794	0.0293157	0.0105839	-0.0297782	-0.13928	-0.0320898	-0.110293	0.215741	-0.0281121	-0.283093	-0.0506916	0.167625	-0.0272996	0.127677	0.137212	-0.221753	-0.00248381	-0.102241	0.0673195	0.122936	0.12947	0.0602827	0.142259	0.0149104	-0.324877	-0.1558	0.0388246	-0.0798975	-0.00286899	0.0387666	0.149543	0.181746	-0.0882667	-0.0845995	-0.0139702	0.214302	-0.190821	0.0989394
11	-0.0420838	-0.0252493	0.0227138	-0.0932217	0.245526	0.0505092	0.11662	-0.0395051	0.0724403	-0.0712659	0.126487	-0.267418	0.0865565	-0.347148	-0.317546	0.0851986	-0.22001	-0.000904664	0.159881	-0.230921	-0.315615	-0.156007	0.0560743	-0.183714	0.148471	-0.0852045	-0.151498	0.0619805	-0.15603	-0.072404	0.229783	0.0936341	-0.223022	-0.170622	0.0340181	-0.402237	0.299773	0.267068	0.0464214	-0.108265	0.347457	-0.0472114	0.115761	0.0616436	0.239974	0.20039	0.221725	-0.0555711	0.363467
12	-0.170105	-0.00284389	0.0996012	-0.12299	0.156471	-0.11376	-0.0409325	-0.0510522	-0.0415566	0.0837769	0.193494	0.0656187	-0.0618149	0.030236	-0.0171223	0.0677765	-0.0313787	-0.0668848	0.0321483	0.0430095	-0.0455056	-0.0215355	-0.0729364	-0.105457	0.0377745	-0.0628301	0.0231616	0.0303977	-0.093977	0.0512361	0.11828	-0.00743856	0.0140663	-0.0238918	0.0582021	-0.119609	-0.0653038	-0.120696	-0.0943485	-0.087706	0.0475729	0.146635	0.0566235	0.0768885	0.119415	0.0158	0.204899	0.0118182	-0.0853528
13	-0.166473	-0.241421	-0.258158	-0.0742221	0.323777	-0.122847	0.158659	-0.246358	-0.290184	-0.0954504	-0.0973863	0.0120704	0.00679493	0.117749	-0.0711819	0.225493	0.207531	-0.0151501	0.15066	0.0825506	-0.0199404	0.0104527	0.0640659	0.0126148	-0.0480511	-0.0303822	-0.168691	0.0315903	-0.00805146	-0.107921	0.180976	-0.0754102	0.280203	-0.130181	-0.0338404	-0.00354602	0.0285809	0.0464972	-0.0831153	-0.0628236	0.0871855	-0.272622	-0.025548	0.0963044	0.0630531	0.053093	0.00430522	0.190349	-0.0772966
14	-0.072083	-0.133639	-0.0410198	0.00238592	0.0388522	-0.0407191	-0.124541	0.0351882	-0.07202	0.101436	0.0927168	0.0454514	-0.028772	0.0137444	0.0777793	0.0235348	0.130739	-0.0560557	0.049444	0.059618	0.0160386	-0.00760264	0.0945557	0.0540362	0.0084505	0.0531802	-0.0866184	-0.0214628	-0.0506551	0.0991826	0.229952	-0.0107326	-0.134056	-0.10375	-0.00489523	-0.0102279	-0.117695	-0.126327	0.00864752	-0.0740795	0.0191017	0.112323	-0.0780804	0.0880695	-0.172317	-0.0557255	-0.0457064	0.0871056	0.0111341
15	-0.064288	-0.0777299	-0.0118364	-0.02834	0.00753557	-0.00947741	-0.0233232	-0.0149752	-0.0119256	0.0710567	-0.0309762	-0.000264438	-0.0321952	-0.00542704	0.109698	0.0608211	0.0525544	-0.0258905	0.00690336	0.0597349	0.0138985	0.0523294	-0.00230569	-0.0218911	-0.0144096	-0.0200805	0.0903968	0.0214836	0.00580849	-0.0108051	-0.0509603	0.0037986	0.0119335	-0.0127727	-0.0027601	0.0268409	0.0177055	0.0304845	-0.010494	0.0265563	-0.0866544	-0.0314175	0.0199392	0.0217997	0.0372047	-0.0542686	-0.018059	-0.00724185	-0.0279856
16	0.0373792	-0.131961	-0.00847939	-0.0269576	0.105998	0.104645	0.0677842	-0.216649	0.0808838	0.0106994	0.0562849	-0.0413931	-0.0688866	-0.0165188	-0.04793	-0.057416	0.108263	0.0374615	-0.0553312	-0.151331	-0.0268026	0.0123233	0.0534646	0.0863849	0.0397766	-0.00242608	0.0567385	0.0400387	0.081355	0.0394374	0.104194	0.0613402	-0.00324838	-0.0964775	0.0150729	-0.0359619	-0.0372425	-0.167996	-0.0257471	-0.0117752	0.1134	0.0682784	-0.0347702	0.0136825	-0.185897	-0.124903	-0.0714497	0.0382152	-0.0480634
17	-0.0457399	0.00490025	0.0894489	0.0211883	0.0748692	0.0917636	-0.134344	0.00888985	-0.0388288	-0.0167425	-0.0321486	0.111884	0.043146	0.0455093	-0.0228582	-0.00174565	-0.0254703	0.0161687	-0.000542883	-0.112748	0.110612	-0.0488429	-0.0218811	-0.0966134	0.0182299	-0.0798377	-0.0585252	0.0688041	-0.0621586	0.0162408	0.052656	0.0325328	-0.0430552	0.0700333	0.0556558	-0.0621004	-0.114403	-0.107743	-0.0481298	-0.0218408	-0.156728	0.0419664	0.119729	0.0344727	-0.0897119	0.0501165	0.0686046	-0.0025822	0.0371869
18	-0.29638	-0.245761	0.227113	-0.146335	0.269113	0.0417045	0.229326	-0.106917	-0.0232848	0.110763	0.0250079	-0.0507063	-0.120828	0.094484	-0.165226	-0.0861251	0.0840569	0.0979733	0.199763	0.00949263	0.0599397	-0.163221	-0.0911823	-0.0432571	0.0180583	0.226538	-0.0211708	0.196339	0.100787	0.0392514	0.260893	-0.140519	-0.219867	-0.183845	0.187087	-0.118661	-0.123386	-0.314686	0.0400207	0.207492	-0.0667853	0.0185369	-0.119247	-0.000554057	-0.279183	-0.0253392	0.205434	-0.00866033	0.100421
19	-0.261645	-0.501463	0.189893	-0.299653	0.552056	0.306381	0.138696	-0.0240649	0.238358	-0.255525	0.016066	-0.406541	-0.350929	0.127773	-0.176175	-0.310445	0.244174	-0.0507613	0.0175339	-0.0530974	-0.0448622	0.142494	-0.0427985	-0.144061	0.281748	0.0109115	-0.33417	0.507064	0.222942	-0.40979	0.0960369	-0.00608759	0.340622	-0.198452	-0.320223	-0.177276	0.361282	-0.53765	-0.313959	0.414745	0.116394	0.166962	0.123918	0.0171848	-0.680881	0.497562	0.823853	0.19581	-0.46165
20	-0.166279	-0.00532106	-0.090984	-0.231163	0.451512	-0.0864791	0.122631	-0.114717	0.0814861	-0.0718759	0.266065	-0.232703	0.188208	0.0558856	0.0924378	-0.139104	-0.163751	-0.0829025	0.307295	0.0196669	0.0981481	-0.127769	0.565009	-0.378432	0.071644	0.087007	-0.150446	0.0872832	0.301592	-0.122944	0.105293	-0.00555096	-0.332561	0.0641627	-0.288712	-0.173497	-0.447621	-0.106768	-0.478416	-0.0929909	0.498208	-0.0533376	0.23236	-0.221456	-0.439372	0.398377	0.272592	-0.115787	0.173269
21	-0.324684	0.10155	0.0429684	0.0574166	0.188919	-0.131023	-0.363351	0.0909205	-0.0640064	-0.00401113	-0.107482	0.24035	-0.101566	0.0342527	0.172372	-0.0143474	0.0904944	-0.0523524	0.0236954	-0.0578551	-0.0175575	0.135572	-0.102086	-0.00611591	0.186483	0.188127	0.112299	0.0144083	0.215594	0.188941	0.0311981	-0.138339	-0.284313	0.236516	0.0735179	-0.141819	-0.0921856	-0.0181831	0.0607809	0.00891766	-0.123926	-0.0273641	-0.173303	-0.0445281	0.0113098	-0.0166649	-0.00820665	-0.0455777	0.0663654
22	0.164644	-0.27142	0.0586459	-0.0592757	0.0440891	0.109668	0.0149709	0.0171511	-0.204246	-0.038844	0.0670762	0.0205299	0.0346822	0.0949478	-0.17787	0.0322492	-0.00608735	0.0612362	0.0903131	0.0985041	0.0434654	0.0589656	-0.0549756	-0.156157	-0.00829895	-0.162015	0.0197804	0.152203	0.0953265	0.0778052	0.0217327	-0.123554	-0.0607921	0.0244345	0.0674322	-0.0242095	0.0661097	-0.111145	-0.13029	-0.10194	0.0843495	0.108398	-0.098191	-0.0266941	0.0669329	-0.177415	-0.0738716	0.00675627	-0.0234135
23	-0.0890053	-0.0600589	0.0476219	-0.0347043	0.0260473	0.145641	-0.163214	0.203856	0.0454539	0.0415821	0.0526526	0.0775515	0.0321142	-0.0166608	0.102083	-0.0149519	-0.0423737	-0.0945385	-0.0337917	-0.181097	-0.218245	-0.124803	-0.137368	0.0602642	0.0186572	0.104266	-0.09171	0.00389559	0.0869991	0.0282415	0.101183	-0.0400953	-0.000186802	-0.0346744	-0.000758546	-0.189228	0.121979	-0.0862401	0.159969	0.1414	-0.0337238	0.0508699	-0.0521718	0.0904813	0.0605082	0.0180321	-0.0413338	-0.0290622	0.0668597
24	-0.291137	-0.133903	-0.00939134	-0.10605	0.0173816	0.0826444	0.0284785	-0.0426834	-0.175664	-0.162361	0.056884	0.0410279	0.0307371	0.0920872	-0.115726	0.067036	0.12045	0.0646165	0.0405002	-0.0525211	-0.0132145	0.0828744	-0.00162606	0.101419	0.0821427	0.164012	0.0669039	0.108878	0.0895027	0.188513	0.0746709	0.0588783	-0.0171018	0.091144	0.121441	0.0502186	0.102528	0.00115154	0.187112	-0.0886278	-0.158119	-0.0426346	-0.0894869	-0.0167684	-0.0104286	-0.102222	-0.040664	-0.070806	-0.136568
25	-0.0790335	-0.0444625	-0.135212	-0.10565	0.106953	-0.0311861	-0.0581615	-0.0137569	-0.0875282	0.0272583	0.111437	0.0387259	-0.0869955	-0.00778156	-0.0819958	0.101996	0.139203	0.0543524	0.0867013	-0.0947054	-0.0975994	0.170219	-0.040986	-0.0180024	0.0652652	-0.0062575	0.116747	0.168074	0.0494792	0.171946	-0.00770987	-0.00497308	0.0565127	0.0275946	0.0350112	-0.0157532	-0.069134	0.0340387	-0.0291794	-0.0649433	-0.0517391	0.0348665	0.177774	-0.00558194	-0.145716	-0.118645	0.00155635	0.00696196	-0.142239
26	-0.13626	0.259247	-0.0258126	-0.0116738	0.0215322	-0.117194	-0.178411	0.136282	-0.00327097	-0.149724	-0.234464	0.16435	0.0254119	0.255102	0.220622	0.0942354	0.403012	-0.156304	-0.193153	0.0654502	-0.0431187	-0.193021	-0.122952	0.105858	-0.0385466	0.0235296	-0.156742	-0.0514629	-0.0106824	0.0531367	0.0443265	-0.0825276	-0.473464	0.109945	0.0860771	-0.114253	0.131437	0.0897639	0.328398	-0.171522	0.0563474	-0.197587	-0.117319	0.0952676	-0.03278	-0.00220448	0.147099	0.10638	0.175397
27	-0.250175	-0.099531	-0.0507531	-0.189	-0.0324383	-0.145681	0.000923913	-0.114138	0.251703	-0.0222401	0.01394	0.0827422	-0.13249	-0.167589	0.0215723	0.128558	0.137753	-0.0698707	0.222339	0.00698406	-0.13985	0.263687	0.172251	-0.0551529	0.0592003	0.0588531	0.010393	0.334747	0.0385327	0.0783112	0.16078	0.107618	0.0661661	0.188208	0.0862988	-0.211145	0.20407	-0.0576393	0.245546	-0.118495	-0.252441	-0.104924	0.124345	-0.0531866	-0.0227229	-0.0100342	-0.0696614	-0.111246	-0.216999
28	-0.158894	-0.116709	0.093316	-0.281153	-0.10602	-0.137661	-0.010986	0.0353919	-0.121496	0.000609027	-0.0593322	-0.100961	-0.0867267	-0.0785862	-0.0652456	-0.00747173	0.0386317	0.0251298	0.18479	0.185109	-0.156546	-0.0881651	0.0576446	0.0444417	0.0101432	0.0916489	-0.0125128	0.131767	-0.011648	0.0771643	0.0995978	0.174134	0.0258481	0.206875	0.231438	0.119913	0.173419	0.118194	0.157745	-0.0240512	-0.264656	-0.0311683	-0.0430407	0.00172878	0.04647	0.0727914	-0.159079	0.0114589	-0.176224
29	-0.113857	-0.108789	-0.0251713	0.248404	0.0144915	0.0228263	-0.199557	0.00182708	0.0154949	-0.0216826	-0.0478931	0.115968	-0.0672354	0.0385229	0.0918494	0.0985951	0.198671	-0.0525709	-0.089343	-0.0670271	-0.200662	-0.0909009	-0.190749	0.0644635	0.161117	0.102304	0.139705	-0.0957955	0.147301	0.0166691	-0.0738307	0.0307904	0.0862317	0.0689922	-0.0572708	-0.16277	0.00450087	0.00467488	0.123738	0.110916	-0.0490332	0.0126004	0.0364931	-0.119638	0.0312417	0.0307703	-0.055394	0.0562359	-0.0306237
30	0.112433	-0.396406	-0.417669	-0.366838	-0.0911616	-0.274073	0.0395311	-0.163495	0.0730925	-0.00667407	-0.220218	-0.168543	0.148528	-0.07608	-0.0155042	0.0462573	0.0650784	0.167594	-0.0649594	-0.127038	0.0738131	-0.138834	-0.0784932	0.125065	0.00344358	0.108069	0.20796	0.0260037	0.224879	0.0853984	0.170146	0.0183277	-0.114409	0.157222	0.236324	0.231398	0.310941	0.0351156	0.140462	-0.0442942	-0.143507	-0.118616	-0.172162	-0.0747689	0.135905	0.0635538	0.25714	0.00912505	-0.0434732
31	-0.119315	-0.119242	-0.0279707	-0.112047	0.0071244	0.0577733	-0.0383551	0.121674	-0.0260938	-0.305273	-0.0387261	-0.0696013	-0.00441438	-0.11148	0.0601545	0.114452	0.0874681	0.0536038	0.148376	-0.0473079	0.104917	0.165862	0.134474	0.148874	0.0377461	-0.104923	0.0936521	-0.0112198	0.037939	0.0191789	0.0851786	0.108101	-0.0398394	0.0617387	0.114227	0.210595	-0.107746	0.0777384	0.197922	-0.183544	-0.181818	0.0235361	-0.0798779	-0.131003	-0.0214528	-0.00800332	-0.155618	0.0548468	-0.335921
32	-0.462939	-0.0198558	0.0396957	0.10658	0.159909	-0.0169781	0.158976	0.212832	-0.221051	-0.0893608	-0.292653	-0.0657555	-0.247259	0.0948467	0.165037	-0.00782589	-0.327656	0.350328	0.136107	-0.0176312	0.043898	0.0204003	-0.104883	0.204636	0.0583025	0.0572543	0.251983	0.21019	-0.0307285	0.0753488	0.170547	-0.174874	-0.180351	0.179682	0.0241396	0.0779306	0.024573	0.182674	0.150307	0.261844	-0.169598	-0.166402	-0.17316	0.178539	0.0583276	-0.161671	-0.249517	-0.157335	-0.0734299
33	-0.0509227	0.0274119	-0.0619706	-0.0929909	-0.0100018	0.0449075	-0.0983086	-0.15766	-0.194924	-0.0827767	-0.0460938	-0.0580967	-0.174903	0.0193058	-0.0102868	0.099961	0.0817542	0.0418339	0.141991	0.113554	0.0556888	0.0342401	0.0230886	-0.066677	-0.226419	-0.0577567	-0.0163345	0.0725998	0.00987538	0.0875978	0.128982	0.10444	0.157	0.0435705	0.0521784	0.00367186	0.08365	0.103377	0.117685	-0.13845	0.030873	0.197971	0.0115109	-0.094086	0.0294026	-0.0568566	-0.065552	-0.0843867	-0.0166871
34	-0.0370859	-0.00553528	0.0565555	-0.0586253	-0.0226493	0.0553082	-0.105054	-0.0871692	-0.0739722	-0.00535782	-0.032531	-0.0352474	-0.0944941	0.0807314	0.115682	0.0954668	0.0437673	0.063423	0.0656869	-0.0156636	0.0799935	0.0711068	-0.0198127	-0.0571181	0.0395111	-0.000393568	0.0796299	0.0128067	0.0351047	-0.0225829	-0.0175773	-0.0878228	-0.00217367	-0.0244717	-0.00404818	0.0418402	-0.0125506	0.0266663	0.0592127	0.0102211	-0.0149955	0.0190999	-0.0682251	-0.0180382	0.0321356	-0.031697	-0.0788563	-0.0462066	-0.00280887
35	-0.217554	-0.0871502	-0.0084946	-0.222388	-0.0736091	-0.133766	0.306054	-0.374913	-0.120319	-0.263989	-0.193624	-0.279716	0.225049	-0.17124	0.150035	0.0392756	0.111372	0.0470899	0.0764652	0.00685894	0.00268944	0.0716233	-0.123808	-0.167742	0.216676	-0.0279542	0.0553292	0.292168	-0.13876	0.0926782	0.367105	0.198303	-0.0828981	0.19147	0.137587	-0.0365864	0.0458559	-0.00604884	-0.119994	0.0214097	-0.0822286	0.0748754	-0.11339	-0.218342	0.0592246	-0.0795843	0.0525243	-0.00912125	0.103445
36	2.13143e-06	-0.112378	0.113159	0.315824	0.236506	-0.653294	-0.0610494	0.27748	-0.159174	-0.410124	0.0727805	-0.407303	-0.452907	0.220812	0.159072	-0.25067	0.290965	-0.124363	0.196592	0.239722	-0.0965296	0.371012	-0.201647	0.0191664	-0.0118843	-0.0715154	0.224845	0.34524	0.204022	0.0786063	0.24113	0.0187832	0.017388	-0.0143363	-0.0680784	-0.187919	-0.0871267	0.294008	0.301395	-0.00437802	-0.214379	0.0115944	0.0328344	-0.0195401	-0.0248629	-0.0623845	-0.187891	0.0501816	-0.184399
37	-0.097026	0.033504	0.126822	0.00665107	0.177832	-0.2078	-0.0880385	0.0716404	0.0388081	0.0244436	-0.267733	-0.0579835	0.0468182	0.134685	0.00125961	-0.128161	0.220485	-0.0953547	0.0338463	0.180333	0.0027086	-0.0757388	-0.142023	-0.0277866	0.0589664	0.0592707	-0.0164546	0.11435	0.0117553	0.104197	0.0639194	-0.0249076	-0.00884583	-0.145072	-0.00046611	-0.25027	0.0646318	0.00515656	0.147539	-0.154391	0.02197	-0.0101841	-0.087871	0.0981727	-0.0988178	-0.0181163	-0.0546052	-0.0732016	0.204928
38	-0.158477	0.13734	0.077594	0.0595712	0.0791121	-0.128378	-0.0477651	0.103603	0.036667	-0.115042	-0.127293	-0.0148373	0.0343555	-0.145009	0.00429505	-0.119362	-0.0855894	0.0297645	0.172785	0.0831608	-0.0329231	-0.099359	0.00020649	0.165597	-0.0325502	0.0572911	-0.0102672	0.0286821	0.0549989	0.11695	0.0235705	-0.0142207	-0.00332474	0.0332175	0.0108975	-0.0841471	-0.0674943	0.117459	0.0701562	0.0155841	-0.0237584	0.158648	-0.0970761	-0.138254	-0.0755243	-0.0512177	0.0649821	-0.067419	0.024184
39	0.160943	-0.0969207	-0.180481	-0.14077	0.0370613	-0.307261	-0.0119055	0.075066	-0.19146	-0.0810334	0.081317	0.12215	-0.199387	0.115615	-0.0911303	0.168684	0.166479	-0.0517723	0.126056	0.0466842	0.0794545	0.042352	0.127222	0.0920248	-0.000165457	0.10521	-0.0392337	0.0109497	0.0533689	0.25068	-0.1975	-0.000450659	-0.00408246	-0.0509411	0.0868548	-0.023714	-0.0613732	0.200566	0.168092	-0.0141454	-0.0668432	-0.0459956	-0.0695216	0.150415	-0.0241951	-0.0948809	0.0867106	-0.193765	-0.100948
40	-0.220024	-0.0845944	-0.191653	-0.354006	-0.29663	-0.0458549	-0.190273	0.0375209	0.221463	0.162309	-0.0260584	0.092615	0.204081	0.28933	0.0684894	-0.202857	-0.177345	-0.011146	0.113923	0.273718	0.0249765	0.109799	0.20505	0.157308	0.0847749	-0.0226594	-0.0524749	-0.0393985	0.0225819	0.266338	0.18115	0.221482	0.127564	0.244687	-0.114993	0.0901549	-0.0409961	0.0564652	-0.0172126	0.0459381	-0.0364537	0.0959739	-0.207103	0.0812311	-0.0126886	-0.266411	-0.154999	-0.152448	-0.196238
41	-0.159367	-0.0987306	0.138147	-0.054556	0.051251	0.0926263	0.0260572	0.0903306	-0.0841122	-0.0393764	-0.0150606	-0.0837732	-0.229728	0.190496	0.0714582	0.0173136	0.109086	0.0586534	0.0435169	0.145071	-0.198676	-0.152312	-0.224846	0.0910958	-0.0105663	-0.0432065	0.0436368	0.229423	0.285714	0.0465006	-0.0141034	-0.101029	0.0476487	0.00543138	-0.0979377	-0.132208	0.131586	-0.0147419	0.0250126	-0.0370933	0.0362693	-0.0158214	-0.0318669	-0.00837319	0.0886603	-0.160354	-0.0878449	-0.180969	0.0964964
42	-0.294188	0.116073	0.041171	-0.207985	0.168353	0.0160637	-0.281445	-0.178858	0.0562509	0.0308048	-0.128008	0.0639476	-0.110383	-0.0128659	0.0643553	-0.0156905	-0.0789527	0.0101459	0.134193	0.271466	0.146721	-0.048961	-0.0913064	0.10924	0.266583	-0.112285	-0.256343	0.131284	0.258164	0.288623	0.176953	0.083471	0.0739777	0.151968	0.1397	0.0761037	-0.0179555	0.104236	0.120916	-0.116123	0.126989	0.0187756	-0.19018	-0.0491905	-0.0191297	-0.282436	-0.211237	-0.0804443	-0.15131
43	-0.0261903	-0.0523768	-0.0700439	-0.0612597	0.161151	2.96412e-05	0.0102389	-0.107067	0.126827	-0.0810513	-0.0547187	-0.0382781	0.0216796	0.0068172	-0.0588796	0.00304831	0.187576	-0.073062	0.109855	-0.0792714	0.00377446	-0.0261923	0.0593782	-0.0328578	0.034148	0.0206692	-0.0365375	0.0718924	0.041283	0.104591	-0.0183698	0.0903978	-0.0851785	-0.0119805	0.0449482	0.0388271	0.0249036	-0.0402326	0.0818526	0.141172	0.0221725	-0.155446	-0.0947111	-0.139558	-0.0917276	0.0490446	0.0461534	-0.0891605	0.0630921
44	-0.00436002	-0.0320531	-0.157723	-0.0330425	0.0222379	-0.204125	-0.172617	0.0669893	0.000377751	0.037354	-0.0961019	-0.0328867	0.0127929	0.0350292	0.0380145	-0.0201336	-0.0704957	0.248385	0.0841395	0.0985834	-0.0747583	0.12913	0.14655	0.120994	0.0669201	0.0803065	-0.015664	0.0504327	0.0793536	-0.0569879	0.126481	-0.0410133	0.0636888	0.028225	-0.171075	-0.00673352	-0.0127781	0.0777915	0.0622192	0.109235	0.208793	0.11386	-0.131008	-0.303201	0.00184496	0.0268291	-0.0866935	-0.171017	-0.0721911
45	-0.119659	-0.181676	-0.298781	-0.452675	0.0450642	-0.109262	-0.0270995	-0.014777	-0.241649	-0.157842	-0.178917	0.135563	0.269978	-0.169756	0.00777877	-0.0261457	-0.263767	-0.126943	0.241374	0.120548	-0.116261	-0.119561	-0.0691405	0.123806	-0.126864	-0.13737	-0.130175	0.19711	0.0601254	0.259369	0.389523	-0.172337	0.176604	0.0570044	0.162225	-0.253233	-0.0817676	0.0365598	-0.0309963	0.0371033	-0.0951606	0.271024	0.201458	0.428065	-0.114366	0.164138	0.198992	0.132203	-0.112776
46	0.0732991	-0.0314529	-0.145774	-0.0247458	0.124011	-0.029635	0.104584	0.158423	0.000586631	0.0203369	-0.224552	0.118552	-0.0352009	-0.169838	-0.0575701	-0.127094	-0.221985	0.0794542	0.0985849	0.0825358	-0.00109636	0.0146622	0.0797194	-0.00712145	-0.120884	-0.0737942	0.0250176	0.139036	-0.0218194	-0.0456207	0.240686	-0.210915	0.141813	0.067762	0.143427	-0.0288895	0.0689023	-0.0324895	0.179929	0.107423	0.091005	-0.0297777	-0.00441638	-0.329515	-0.0710988	-0.00112899	-0.0370511	-0.00981917	0.0967725
47	-0.0761539	0.00989236	0.0781284	-0.0137067	0.0220614	0.0658937	-0.0310317	-0.187774	0.0537532	-0.0186393	0.0400309	0.0509996	-0.071112	0.0909171	0.055921	0.0182647	0.13598	0.0457947	0.0135953	0.00159349	-0.11463	-0.0205095	-0.120947	-0.00575051	-0.0192431	-0.044473	-0.0434945	-0.0194525	0.0826242	0.0876495	-0.0606992	-0.0587895	0.00124495	-0.0717604	-0.0831457	0.0205489	0.112257	-0.0257629	0.0119288	-0.0410561	0.00152375	-0.00155173	-0.0164057	-0.0867466	0.00392433	-0.046969	-0.0261916	0.0258961	0.127991
48	0.0560334	-0.0750563	-0.0337217	-0.160744	-0.00203349	-0.104073	0.146645	-0.117094	-0.093723	-0.0830789	0.131974	-0.0750966	-0.0677587	0.0982206	0.0968339	0.0585554	-0.0359789	0.0441342	0.004491	0.0724803	0.0479083	-0.0132328	-0.174983	-0.0128561	-0.00178592	0.0017542	0.10911	0.112081	0.162198	0.0516579	0.0766963	0.133935	0.16111	-0.00638606	0.072702	0.0870248	0.00862906	-0.00253473	0.0638218	-0.0786523	-0.162456	-0.131697	0.00767946	-0.0941911	-0.0263525	-0.14873	-0.0589214	0.0150121	-0.0409085
49	-0.145584	0.0733646	0.298161	-0.0264229	-0.186399	0.00664807	0.149265	-0.0213967	-0.121445	-0.0304198	-0.316336	-0.0315467	0.104029	0.178547	0.0446574	-0.573748	-0.177376	0.00252021	0.0380276	0.396559	-0.0474645	-0.252219	0.226266	0.0286245	0.290372	0.0886551	0.0243502	0.00994832	0.125855	0.124352	0.162093	-0.175409	-0.0254966	0.0392242	-0.094899	0.0295393	-0.061007	-0.0602681	0.0871894	0.0370601	0.0367461	0.049804	0.0819921	-0.0557847	0.0169298	0.235347	-0.164121	-0.0192418	-0.181484
50	-0.0288205	0.115875	-0.0746967	-0.100153	0.0732358	-0.145864	0.0924619	-0.0496423	-0.00421473	-0.0459188	-0.00813404	-0.135365	-0.0103269	-0.0422389	-0.0299672	-0.031977	-0.0325508	-0.00859805	0.162773	0.0508153	-0.059781	0.0549044	-0.158903	-0.0306174	-0.0540899	-0.0317486	-0.0862111	-0.210365	-0.0814675	0.0453777	-0.0113455	0.0754569	-0.185482	-0.0872036	-0.098545	0.0741556	0.158571	0.142649	0.140558	0.147508	0.222607	0.179708	0.093396	0.0904587	0.0163118	0.110685	-0.0121196	0.0541375	0.0258213
51	7.498e-06	-0.0162759	0.0321676	-0.0470202	0.0353473	0.0313879	0.123557	-0.0857976	-0.0500276	0.000657048	-0.0602781	-0.0689299	-0.055035	-0.00195285	-0.0277036	-0.10208	0.0945244	-0.0269923	0.0382852	-0.0177618	0.0142876	0.0647559	0.0940028	-0.00570776	0.000595324	0.010406	0.160407	-0.182305	0.153066	0.0553879	0.0340157	-0.179811	0.0437011	0.0321759	0.00243304	-0.132596	-0.0764184	-0.0800023	0.109584	0.029589	0.1419	0.238171	-0.0898181	-0.0687823	-0.00666858	0.0729241	0.01182	-0.157467	-0.0152597
52	0.231902	-0.261432	-0.264574	-0.119232	-0.110587	0.132855	-0.0327314	-0.00882193	-0.242932	-0.20556	-0.110531	-0.0462065	-0.0383851	-0.0723243	-0.00846341	-0.17095	-0.00322681	-0.0515215	0.407516	0.190629	0.00374661	0.0774447	0.333251	0.121711	0.153274	0.0208828	0.284869	0.202829	0.316286	0.313574	0.167948	0.121374	0.350443	0.271081	0.14461	0.0238869	0.0564731	0.0415735	-0.0164982	0.100919	-0.122644	-0.230423	-0.0934501	-0.251759	-0.0812937	-0.200115	-0.153839	-0.208971	-0.453895
53	-0.0841251	-0.0865117	0.151676	-0.0932607	0.123597	-0.0615346	0.00343073	-0.0277856	0.0620493	-0.160471	0.138664	-0.118032	-0.0512804	0.0652941	0.0157318	-0.0240111	-0.01169	0.0505074	0.00934732	0.0300799	-0.0821553	0.0431086	-0.157921	-0.0562731	-0.0330959	0.0571052	0.103338	0.120027	0.107407	0.0505658	0.0112967	-0.0232298	-0.0242655	-0.00734918	0.0522878	0.0471738	0.126496	0.128435	0.0176652	-0.126883	0.0750671	-0.0222244	-0.0553457	-0.0590741	-0.0325085	-0.0743386	-0.0220712	0.0425514	0.00143394
54	-0.0226657	-0.082044	-0.0879056	0.0790594	0.126185	-0.0216754	0.00587887	-0.0744116	-0.0566806	-0.25197	-0.0221876	-0.047445	-0.028925	-0.0108741	0.0166093	0.0487987	0.130664	0.0551004	-0.000416229	-0.0339572	-0.061233	-0.00235374	0.0683642	-0.0202084	0.0452626	0.0153397	0.120675	0.164713	0.0739896	0.0698665	0.0920999	-0.039388	0.0976983	-0.0505573	-0.0089901	0.02289	0.0121803	0.0222885	-0.0185557	-0.0631248	0.0904781	-0.0476458	0.0931487	0.198163	-0.054348	-0.0347514	-0.0245769	-0.0687247	-0.164479
55	0.0145053	0.133166	0.0102791	-0.184767	0.143675	-0.320947	-0.0193064	-0.111383	-0.0347963	-0.043292	0.0313985	-0.0178957	0.0341875	-0.0137987	0.0358664	0.0361781	0.0780852	0.00563114	0.101731	0.12576	-0.0596995	0.0828927	-0.0973135	0.0615148	-0.118954	-0.0984197	0.118905	0.23413	0.119166	0.001769	-0.0125649	0.0610755	-0.0667168	0.101092	0.00076021	-0.000641117	0.00313741	0.015193	0.0605503	-0.0594746	-0.124037	-0.0663259	0.124314	-0.109483	-0.0179654	-0.0826887	-0.0447076	-0.102989	0.071856
56	0.0444303	-0.140871	-0.0583613	-0.0674929	0.0102345	0.07398	-0.0341918	0.0591728	-0.259259	-0.253809	-0.0766732	0.0750539	-0.258916	0.0517968	0.0556968	-0.0232726	0.280428	0.15597	0.0698647	0.0656646	0.228094	-0.00757731	-0.0257222	0.0722242	0.0810521	-0.048673	0.0383441	0.0212204	0.139053	0.177107	-0.0401882	0.0369292	-0.150389	0.180241	0.0662395	0.0970186	-0.0600532	-0.103768	0.0805502	0.059203	-0.0693577	0.216457	-0.186221	-0.0554097	-0.129571	0.0240309	-0.0435348	-0.164446	-0.129152
57	-0.0723724	-0.217624	-0.050479	-0.0402303	0.0427383	-0.10706	-0.0391358	-0.119887	-0.168967	-0.0375237	-0.118735	-0.0932951	-0.0844198	-0.0847634	-0.0250444	0.0511139	0.0192096	0.0387159	0.0476517	0.00989381	-0.0531619	0.0501378	0.0956725	0.0219726	0.113343	0.0180437	0.000605429	0.126158	0.0894204	0.133404	0.142945	0.01568	0.0391546	0.0584607	0.105529	-0.0566749	0.0688064	-0.000469479	0.0627559	0.0234016	0.0786589	-0.0183612	0.0213472	0.032217	0.0465906	0.00528705	-0.00527864	-0.0102246	-0.0132493
58	-0.0495875	-0.168815	-0.023887	-0.239575	-0.0268189	-0.199477	-0.030447	-0.157522	-0.144853	-0.045882	-0.0427383	-0.154838	-0.00735481	-0.124863	-0.0316913	-0.00674544	0.0692123	0.0588513	0.0839016	-0.0126663	0.0441599	0.00160889	0.0291556	-0.0149699	0.0450714	-0.0328117	-0.0324172	-0.00341379	0.0399993	-0.00825099	-0.0758463	0.151752	0.0806138	0.0617422	0.0796481	0.0175557	0.0727919	0.00926267	0.196624	-0.0279272	-0.0743368	0.168675	0.0516225	0.0840512	0.113683	-0.00414238	0.192773	0.115169	0.1605
59	-0.222078	-0.0900649	-0.00366692	-0.0280341	-0.0695555	-0.288665	0.039399	-0.0958182	-0.0125813	-0.15469	0.0916966	0.0122162	-0.15432	-0.0652737	0.15273	0.0754303	0.146965	-0.0315665	0.101576	0.244974	-0.107558	-0.0292178	-0.0765636	0.02503	-0.0288602	0.0308355	0.0313887	0.0313204	0.134963	-0.0539169	0.121431	0.0345568	-0.0310099	-0.00301401	-0.130648	0.0568882	0.0963496	0.0878852	0.0561296	-0.0332818	-0.0440725	0.0501797	0.0226998	0.0344807	0.0593357	-0.0239466	0.0198408	-0.0863723	0.0726857
60	-0.287687	0.209621	-0.131599	-0.144274	-0.0412797	0.0618445	-0.113777	0.0303995	-0.00248243	0.189899	-0.0991949	-0.024551	0.418228	0.0860922	-0.0258465	0.0177899	-0.0689147	0.0154801	0.0212469	0.0345308	0.0800082	-0.0625658	-0.2296	-0.189195	0.126665	-0.227258	0.0178663	0.0447633	0.125346	0.0406725	0.213154	0.0307064	0.178022	0.141222	0.0444748	0.00571127	-0.0506273	-0.114234	0.0241098	-0.0504419	-0.130015	0.178179	0.0148211	-0.183554	-0.0182308	-0.109536	0.0312219	-0.0129527	-0.174281
61	-0.0452521	0.0262683	0.0391333	-0.0824439	0.0209038	0.181264	-0.0517742	0.00597153	0.0201303	-0.213497	0.0244177	0.101004	-0.117651	0.0891793	0.145456	0.010069	-0.0335187	-0.0614914	-0.108562	-0.0715796	0.0227332	-0.0735321	-0.0293312	-0.040221	-0.014762	0.101733	-0.101605	0.107687	0.0212988	-0.160596	0.115791	-0.0719752	0.134072	0.0613913	0.0785508	0.157409	0.0253438	0.0350849	0.0323274	0.0129528	-0.196841	-0.00786986	-0.000235812	-0.12446	0.22067	0.00172489	-0.091841	-0.0492306	0.110438
62	-0.0414362	-0.0107245	0.261922	-0.357011	-0.00448553	-0.0423	0.42707	0.167804	0.00300913	-0.0269803	0.0702031	-0.368511	-0.120147	-0.395301	-0.103819	-0.376071	0.123726	0.0796807	0.232763	-0.193281	-0.209036	-0.0660432	-0.179042	-0.103098	-0.0257665	-0.0355886	0.0381475	0.031682	0.0667623	0.0539183	-0.150588	-0.175017	-0.0169004	0.196234	0.1499	-0.231462	0.303832	-0.158971	0.1544	0.121844	-0.0352921	-0.0749081	0.156287	0.200971	-0.0548187	0.181055	0.232408	0.0457464	-0.0535001
63	-0.14796	-0.149407	0.0173279	0.000650561	0.0685569	-0.133364	0.0338267	-0.179718	0.227949	0.186891	0.0193369	0.107615	-0.00302679	0.0798699	0.0874408	-0.0346461	-0.150855	0.0207556	0.0755818	-0.0964703	0.00186407	0.00177234	-0.059223	0.073186	0.0482118	-0.0128632	-0.0204636	0.0681499	0.134542	0.139975	-0.117115	0.0696244	-0.24178	0.0822748	-0.0489325	0.156729	-0.0436897	-0.162018	-0.152547	-0.191162	-0.0551091	-0.0157081	0.0696684	0.109466	0.196569	-0.0344431	0.0564205	0.113904	0.053054
64	0.132038	-0.108562	0.0158671	-0.223588	0.0120862	-0.14047	0.0995581	-0.0402537	-0.219185	-0.0580192	0.143719	-0.0697608	-0.18146	0.120864	0.0709254	-0.171864	0.0394825	0.0610475	0.0475132	0.283822	0.22766	-0.00624994	-0.022362	0.0145474	-0.131258	0.0701438	0.00578538	-0.00247005	-0.00887996	0.0414242	0.0125571	0.0279861	0.051391	-0.0121111	0.0629195	-0.0679154	0.0926636	0.289882	-0.0404903	-0.0324855	0.192574	0.0238006	0.100678	-0.0326606	0.00193203	0.00696759	-0.264767	-0.000540856	-0.184589
65	-0.215529	0.0728728	-0.0034587	0.176213	0.0743296	0.102972	-0.140923	-0.154034	0.0863748	-0.0196041	0.040795	-0.0780937	-0.113641	-0.0581157	-0.0242274	0.19983	0.403463	0.0851289	0.0175596	-0.136595	-0.0742214	0.0777015	-0.170921	-0.118039	0.0102214	-0.130027	0.0359301	-0.145767	0.0432071	-0.0164993	-0.262332	0.116272	0.0061076	0.0544033	0.105638	0.0162237	0.133375	0.340146	0.148876	0.0696754	-0.201802	-0.107604	-0.0743536	-0.25632	-0.00281671	-0.0727388	-0.230317	0.025382	0.0189282
66	0.108992	-0.370901	0.224353	0.0647106	0.217601	0.105516	0.167482	0.185316	-0.468461	-0.0582499	-0.586895	0.0645234	0.0554091	-0.0221053	-0.0146294	-0.139821	-0.0630852	0.172242	-0.00661816	0.0488907	0.163394	0.112313	0.11639	0.130391	0.0507779	0.00600808	-0.0561944	-0.0556383	0.177783	-0.235285	-0.199839	-0.268756	0.195905	0.213808	0.163378	-0.0638848	-0.0911381	-0.0190526	-0.00219069	0.0318863	-0.0549124	-0.0897804	0.201257	-0.139305	0.0925698	5.49419e-05	0.0365488	-0.115476	0.121046
67	-2.62417e-06	-0.103559	0.0513608	0.0374961	0.227879	-0.303862	0.0878499	0.0732212	-0.453298	-0.183871	-0.248289	0.0461563	-0.0235642	0.158433	0.0677309	0.0662555	0.235852	0.289056	0.112894	-0.181385	0.112448	0.137389	-0.0785192	0.00689994	-0.0588051	0.0613956	-0.0300095	-0.0291766	0.0206054	0.160572	0.0282518	-0.135319	0.00245466	0.00556969	0.126776	0.0246964	0.105676	-0.0463566	0.120752	0.0192796	0.0257024	0.0430513	-0.0134475	-0.45736	0.289926	-0.24758	-0.0191371	-0.102519	0.0713916
68	0.0652633	-0.218227	0.106574	-0.0738324	0.259291	0.00961516	0.129615	0.0340017	-0.182871	-0.0378304	-0.531177	0.0941063	-0.0131172	0.0875119	0.0120185	0.0253863	0.218983	0.081281	0.155825	-0.237811	-0.0461328	0.0394524	0.0206023	-0.165173	-0.0555882	-0.178984	0.0720208	-0.0642263	0.0786186	-0.0426749	-0.103364	-0.0378082	0.292924	0.0911448	0.122394	0.174631	0.083106	0.188583	0.0258786	0.206697	-0.166075	-0.163597	0.0854412	-0.12641	-0.00326346	0.00445748	-0.113338	0.0265849	0.0180134
69	0.198013	-0.277831	0.0795061	-0.0943687	-0.0852858	-0.0401729	-0.082231	-0.115321	-0.0951984	-0.0767722	-0.014566	0.164835	0.107332	0.214328	0.0376347	0.296425	0.170223	0.14134	-0.0908936	0.0505497	-0.167318	-0.00545562	-0.124379	-0.0901949	-0.0912399	0.0819548	0.0803421	-0.0617882	0.0331058	-0.0448953	0.0138753	0.0107474	0.0489646	-0.0842938	0.0493573	0.0733559	0.0785825	-0.0970596	0.0311659	-0.16632	-0.0969376	0.0429926	-0.103532	0.0490114	0.00951036	-0.0266832	-0.0483025	-0.058001	-0.0713361
70	-0.382462	-0.551806	0.0944263	-0.0790331	0.0409553	0.0133789	0.0482013	0.199254	-0.261979	0.108625	-0.506047	0.0533609	-0.0684121	0.000304133	-0.0479857	0.00397719	-0.0387828	0.205235	0.144392	0.133279	0.239874	0.275792	-0.103065	0.263448	0.363257	0.120286	-0.0886772	0.279922	0.218072	-0.160802	-0.0529528	-0.211273	-0.0368072	0.0799868	0.0414484	-0.195897	-0.192051	0.0366175	-0.202904	0.00126058	-0.0536517	0.104342	0.122308	-0.113235	0.0799951	0.0547467	0.113462	0.111708	0.00868052
71	-0.108789	-0.0549796	0.0102521	-0.0538596	0.20364	-0.0281658	0.09394	0.0734281	-0.0511839	-0.0604977	-0.334159	-0.220299	0.104444	0.0227672	0.00030376	0.0302533	-0.0968891	0.18467	0.0613562	0.108774	0.0603085	0.0346898	-0.0824148	0.0504524	0.0462288	-0.0233593	0.083869	0.0152305	0.119948	-0.0560681	-0.107626	0.00964042	-0.000161605	0.165666	-0.0354224	-0.110446	-0.000271624	0.0339622	0.0215293	0.0462548	0.0763734	0.222554	0.109937	-0.101385	-0.0542103	-0.101031	0.109681	-0.108716	-0.142794
72	-2.50862e-06	-0.113158	-0.0675533	0.0977047	0.158153	0.0815847	0.0727922	0.116611	0.0270058	0.0335781	-0.251348	-0.164083	-0.13902	-0.0289573	0.1008	-0.0141388	-0.251538	0.0103925	0.0447288	0.170855	-0.0199945	-0.0497821	-0.351927	-0.0620844	0.278906	0.0252909	-0.123249	0.126468	-0.0182228	0.177461	0.126791	-0.0106974	-0.0219077	0.0917689	-0.0142041	-0.0886935	-0.088402	0.167579	0.0454427	0.124192	0.0323692	0.0942821	0.197265	0.255195	0.0552915	-0.0173482	-0.331355	-0.211804	-0.086224
73	-0.0752019	-0.129633	0.224267	-0.11729	0.0283437	0.260288	0.164592	0.0316428	-0.0933907	0.0141311	-0.217253	-0.482895	0.0784553	0.275584	-0.0657393	-0.112789	-0.0692186	-0.142382	0.211709	0.135815	0.0495763	0.13256	0.440519	-0.0804512	0.0806242	-0.398079	-0.445962	0.179429	-0.0121314	0.0777173	0.146376	-0.15137	-0.288828	-0.0382266	0.0486832	-0.33205	0.128223	0.118295	-0.0980369	0.0307743	0.0246407	0.227404	0.104643	0.0347245	0.0561302	-0.0783001	0.19553	0.258406	-0.18173
74	-0.336381	-0.678213	-0.41809	0.409513	0.177116	-0.399514	-0.375416	0.585273	0.410438	0.0656968	-0.339085	0.775484	0.104131	-0.254027	0.0879821	0.532559	0.656881	0.208416	0.884596	-0.146836	0.00836779	-0.315927	-0.641273	-0.574056	0.253084	-0.0577576	0.515435	0.27733	0.0677861	0.0966853	0.0468312	-0.142282	-0.0918561	-0.198461	-0.240265	-0.263711	-0.425373	-0.425521	-0.371892	-0.398678	-0.11401	0.183318	0.142154	-0.170065	0.240962	-0.268887	-0.0774945	0.26649	0.289177
75	-5.96178e-05	-0.0754413	0.183803	0.226329	0.103117	0.104454	0.208591	0.139929	-0.0205817	-0.384813	-0.173053	0.0488656	-0.165939	0.0995041	0.272678	-0.0570298	0.094406	-0.243146	0.0667715	0.223538	-0.0550835	0.149085	-0.200827	0.0320589	0.13055	-0.514222	-0.246469	-0.237991	0.0549359	-0.262095	0.256412	0.131291	-0.169242	-0.342242	-0.0596771	-0.334336	0.241722	-0.113496	-0.104396	-0.0183715	-0.0259878	0.174599	0.0402842	-0.0148773	0.175172	-0.121763	0.33079	0.0786613	-0.0254324
76	1.51659e-06	-0.00908946	-0.00372247	0.00499497	0.130478	-0.015664	-0.000725534	0.0189166	0.01101	-0.0403006	-0.156095	-0.142557	-0.0286257	-0.0637869	-0.0651736	-0.148682	0.0853326	0.0115414	0.0197777	-0.0261867	-0.150639	-0.0697644	-0.136811	-0.110261	-0.0399395	-0.0135142	0.0864799	0.0336943	0.10387	0.0956807	-0.094999	-0.0177561	0.0632317	0.129732	-0.145151	-0.0579769	-0.00778641	-0.0196609	0.0418255	-0.068342	0.281297	-0.00251386	0.050833	0.176298	0.234717	0.139494	0.122702	-0.0695783	0.0158519
77	-0.000678784	0.00486342	0.0153388	-0.143498	0.1352	-0.02098	0.0222309	-0.0185197	0.034955	0.08115	-0.0887478	-0.145567	0.118448	0.0198369	0.184603	-0.183032	-0.0510054	-0.0147727	0.188849	0.0613129	-0.0898271	0.131557	-0.10679	-0.0833402	-0.0356559	-0.0321309	-0.261971	0.0681005	-0.0391927	0.0660877	0.00493675	0.0976288	0.102258	-0.0401095	0.00773934	0.0652488	-0.149749	-0.00440761	0.112047	-0.0725764	0.0537052	0.0100402	-0.083619	0.0999748	0.0804046	0.0364796	-0.00802149	-0.0727679	-0.0937966
78	0.0148021	-0.0991698	-0.12988	-0.115129	0.0869391	-0.00065859	0.0122184	0.201584	0.0354001	0.0893235	-0.0467917	-0.0495216	0.10446	0.119094	0.120675	0.0576455	-0.109279	-0.118594	0.255648	-0.0105188	0.0462145	0.00439321	-0.315765	-0.086352	0.0828776	-0.190746	-0.0452973	0.0314063	0.18132	-0.046653	0.0661876	0.0563572	0.0245841	-0.0552655	-0.223	-0.178177	-0.185217	0.060391	-0.0397206	-0.19033	0.078257	0.11641	0.0365822	0.0487859	-0.0758888	-0.0591001	0.0681581	0.375352	-0.120896
79	0.165938	-0.188694	-0.0361873	-0.167514	0.0350609	-0.115299	0.0450899	0.154274	-0.029247	0.0969124	0.105061	-0.00489641	0.148056	0.0899134	0.0853249	0.00895815	-0.00426579	-0.237901	0.0519984	-0.0301523	-0.063116	-0.112095	-0.105186	-0.139914	0.0279663	-0.105107	0.111559	0.0531605	0.101932	-0.0201213	0.0732402	0.14622	0.0383897	0.0977042	-0.0520252	-0.163783	-0.0387644	-0.0793633	0.030111	-0.0688808	-0.111129	0.108013	0.0804721	-0.0505749	-0.0747082	0.0163808	0.0955875	0.160785	-0.133556
80	0.0366642	-0.33638	-0.00185868	0.0820948	0.163286	0.0861463	0.00205744	0.145475	0.0141655	-0.0744444	0.111766	0.00838377	-0.0196212	0.0750564	0.00838546	-0.07216	0.197319	-0.367326	0.0216613	0.0396124	-0.190068	0.195122	-0.156629	0.0528749	0.0575479	-0.213332	0.0165184	-0.0608131	-0.0232252	-0.0869535	0.118047	0.191641	-0.0948894	-0.0597918	-0.0475428	-0.18629	-0.0318764	-0.0395469	-0.0824957	0.0604302	-0.104285	0.0891001	0.0684907	0.0947316	0.0230404	0.0676249	0.0778251	0.121996	-0.115435
81	-1.36023e-06	-0.0618748	0.070642	-0.197337	0.153751	0.134023	0.0807347	-0.0300911	-0.0490595	-0.0599584	0.0211432	-0.111471	0.0945402	-0.145821	-0.0659176	0.014916	-0.114711	-0.0208802	0.171535	-0.0111471	0.0253844	0.0706409	-0.0110047	-0.0603318	-0.0296092	-0.0781032	-0.13136	0.0319536	-0.101915	0.180601	0.331228	0.178116	-0.108836	0.114916	-0.0041117	0.0867683	-0.142603	-0.0851848	0.052438	0.102843	0.0869587	-0.0287157	-0.162307	-0.177174	0.0812771	-0.0270677	-0.036487	-0.0753875	-0.0143406
82	0.0318038	-0.148868	0.0301794	0.0385502	-0.0262466	0.150135	-0.0905465	-0.0997573	-0.0196699	-0.0225158	0.00229833	-0.0626626	0.086157	0.0468592	-0.0489912	0.0337927	0.159402	-0.052749	0.0662085	0.078072	-0.147214	0.135702	0.0627949	-0.05128	-0.0049091	-0.144368	0.0472224	-0.0620852	0.0330214	0.0163235	0.10822	0.0416257	0.101535	0.0827046	0.0355331	0.0611748	-0.0202611	-0.0107035	-0.226625	-0.197582	-0.208313	0.0174709	0.0263426	-0.105915	0.0243581	-0.0887571	0.07139	0.0415876	0.0590308
83	0.294186	-0.201631	-0.12131	-0.201804	-0.0550827	-0.0571451	-0.0224502	-0.0707758	0.10395	0.0424092	-0.0791975	0.0292419	-0.0213923	0.100902	-0.116188	0.0829688	0.129028	0.105089	0.00908594	0.0918382	0.0297751	0.0118634	0.00852034	0.0293392	0.0619291	0.0501369	0.00432513	0.105894	0.0534832	0.106822	-0.0424265	-0.108267	-0.133815	0.0794731	-0.0559089	-0.142529	-0.00112898	0.12432	0.00259901	-0.0157753	-0.00263907	-0.0868174	0.0498894	-0.0755632	-0.131317	0.00884052	0.0734478	-0.0218088	-0.0760275
84	0.0804339	-0.118128	0.0938417	0.0239661	0.00206921	-0.0564757	-0.0921423	-0.098634	-0.0628324	-0.0253681	0.0579381	0.107973	-0.105392	0.0808317	-0.00985194	-0.00809315	-0.0523237	0.211759	0.0881632	-0.0684954	0.0982469	0.115306	-0.048604	0.0545363	0.0382427	-0.0529947	-0.00394242	-0.0219881	-0.0921862	0.0488883	-0.0197816	0.000112806	-0.0713444	-0.0630052	-0.0508342	0.124353	-0.0364245	-0.0666903	-0.0308123	-0.0726032	-0.0165609	-0.142521	-0.0240944	-0.0821472	0.135291	0.0466445	0.0452497	0.167477	-0.0647799
85	-0.0111035	-0.0243401	0.0918177	-0.0110002	-0.00801221	-0.0196382	-0.0242955	-0.0905915	0.00629219	0.0700072	-0.0501404	-0.0310328	-0.0331643	0.056413	0.150707	-0.103556	0.0920599	0.112171	0.00612632	-0.0386055	0.0293937	-0.017686	-0.0490275	-0.0608205	-0.0695328	0.000875835	0.0161703	0.0748478	0.0446731	0.0401726	0.0575442	-0.00278073	-0.0340521	-0.042248	-0.0543809	-0.0174198	-0.0951414	-0.0636724	-0.0222847	0.0649112	0.0523141	-0.102473	0.0297737	-0.086473	-0.0604235	0.0549539	-0.0458782	0.0149026	-0.00287534
86	2.7327e-06	-0.115306	0.0562739	0.111558	0.0397425	-0.094348	-0.0108714	-0.00160304	-0.00209076	-0.065971	-0.144584	-0.128119	0.0933302	0.130259	0.0324402	0.0111862	-0.0289857	0.114916	0.0902738	-0.08022	-0.0284782	-0.0326533	0.0651571	0.0786238	0.102211	-0.0581459	-0.0195384	-0.0574766	-0.0051065	0.112287	-0.025575	-0.0848311	-0.0459109	0.0690004	0.0473598	0.0790469	-0.0615772	-0.0539826	-0.0786372	-0.110834	0.0699573	-0.11502	0.203216	-0.0306352	-0.0426171	0.114206	-0.0441804	0.00222301	0.00107986
87	0.0789965	-0.189267	0.0255274	0.100563	-0.025827	-0.137449	0.0286996	0.00969547	-0.00506525	-0.096366	-0.00718718	-0.0161404	0.062935	0.10491	-0.018005	-0.0109196	0.0856205	0.0121435	0.0332739	0.127497	0.0346411	-0.0640337	-0.0459919	-0.00302694	0.149868	-0.0850647	-0.0240481	0.0906406	0.0013089	0.0522281	-0.0359075	-0.0930889	-0.0686614	0.02624	-0.0329908	-0.0361212	0.0457364	-0.0312436	0.0116608	0.0083103	-0.0766601	-0.0689714	0.0138373	-0.11844	0.0301533	0.0480097	-0.0266168	-0.053075	0.0991226
88	0.0544561	-0.11448	-0.00931408	-0.00619227	0.0819626	0.146092	-0.0277087	-0.0271541	-0.0781798	0.0462453	-0.201725	0.0961446	-0.0157058	-0.0933599	0.0570956	0.0927965	-0.111917	-0.0880954	0.0192998	0.0310698	0.0852469	0.0491953	0.0459332	0.0575296	0.205017	0.0229918	-0.0300925	0.0471953	0.00837771	-0.0258419	-0.181886	-0.10606	-0.0120046	0.0936828	0.00277854	0.0319466	-0.0875678	-0.104998	-0.12267	-0.102454	0.0117456	-0.0251829	0.0806377	0.00102483	0.0595048	0.066653	-0.0101621	0.0270494	0.00657199
89	0.010614	-0.100376	-0.062714	0.0253988	-0.0217691	-0.00180022	0.0563321	0.0377495	0.0712762	0.0288337	-0.0164005	-0.0502825	0.0122968	-0.024304	0.0290885	0.0971438	0.0420345	0.0554975	-0.0315027	0.0239832	0.0762649	-0.0082678	-0.0388258	0.00447731	-0.00233008	-0.0616739	-0.0514531	-0.0858306	-0.0451807	-0.0483934	-0.00939735	0.0176946	-0.0711839	0.0113202	0.00728435	0.01968	0.0157597	-0.0763872	-0.0250177	0.0309592	0.09972	-0.028467	0.0250457	-0.020913	0.0878799	0.0293995	0.00743651	0.0356359	-0.0284424
90	-0.175459	-0.208482	-0.0319517	0.148472	0.0527397	0.123282	0.262063	0.0424994	-0.247585	-0.0581952	-0.016495	-0.0671193	0.124803	0.0370611	0.104214	0.0314667	0.031812	0.030115	0.0515233	0.0768958	0.152343	0.0405234	-0.0847882	-0.0783954	0.039043	0.0408505	-0.17379	-0.0404791	0.000755449	-0.0161799	0.0247446	-0.13543	0.0398998	-0.0868475	-0.0339806	-0.110115	-0.148593	-0.00207226	-0.0468327	0.0659876	-0.0613731	-0.00020511	0.192843	-0.0289339	-0.0719018	-0.174474	0.0278736	0.0237664	0.0674087
91	-0.011559	-0.253356	-0.0255176	-0.0219736	0.201094	0.21614	0.177352	0.0032795	-0.0960424	-0.0404329	0.00190353	-0.0331186	0.00436265	0.0860523	0.0581952	-0.280642	-0.19773	-0.0447805	0.18642	0.206716	0.000319776	0.00216977	-0.109242	0.0349153	-0.0540091	-0.094238	-0.247471	0.196819	-0.0887353	0.137051	0.217712	-0.142557	-0.0981181	0.140477	0.029105	-0.0540503	-0.147814	-0.0736178	-0.0912805	0.0906332	0.10816	0.0941566	0.0471001	-0.0709953	0.201312	-0.0520495	0.0732118	0.0829735	-0.227333
92	-0.32808	-0.0813197	0.185756	-0.20812	0.131106	0.112101	0.0344098	-0.0587806	0.0572762	0.147833	0.0191935	-0.00614438	0.120509	0.138524	0.319333	-0.132876	-0.128985	-0.0903704	0.0549954	0.113516	0.0151623	0.0726667	-0.180076	0.148716	-0.0694613	-0.0887701	-0.0950796	-0.161415	0.0128142	-0.0363939	0.128081	-0.0742214	-0.0134306	-0.024075	0.0532939	-0.180162	-0.35258	0.136019	0.031453	-0.0195787	-0.0240618	-0.101873	0.129897	-0.117282	0.179838	0.103646	0.0461727	0.0516336	-0.17889
93	0.0414143	-0.303744	0.0549897	-0.122771	0.12394	0.0853319	0.0953481	0.0270815	0.0426205	0.0935909	-0.161867	0.0344868	0.0064311	0.0705267	0.0786145	-0.0385818	-0.0292695	0.0934524	0.0751594	-0.0326191	-0.0848558	0.00227111	-0.0640987	0.0792813	0.0166888	-0.034346	-0.00675861	0.0428528	0.0273508	0.0689977	-0.0395099	-0.0369769	-0.0489674	-0.113877	-0.014579	-0.01062	-0.102907	-0.234821	-0.183694	-0.0404935	0.0668408	0.116091	0.0859565	-0.014922	0.151489	-0.00152259	0.178027	0.0430281	-0.0560818
94	-0.242693	-0.242432	-0.065431	0.00717839	0.149921	0.0608806	-0.137979	-0.110723	-0.351926	0.111017	-0.558546	-0.0938517	0.223535	0.225936	0.358371	-0.0134737	0.187686	0.146806	0.298787	0.488619	0.284977	0.00774745	-0.343157	-0.114526	0.114699	-0.0359276	-0.0141032	0.506622	0.263581	-0.125718	-0.107485	-0.0703028	-0.0232592	-0.212064	0.0316356	0.0185418	0.491546	-0.0696655	0.163057	-0.208671	0.157553	-0.0791807	0.171482	-0.206452	-0.175617	-0.234867	-0.111219	0.00884505	-0.209253
95	-0.191271	-0.296608	0.00104436	-0.000230796	0.093757	0.097078	0.0140573	-0.00801223	0.0984341	-0.0346275	-0.0754163	-0.051747	0.254138	4.7495e-05	0.115127	0.175648	-0.158341	-0.0200865	0.075574	0.0597224	0.0760589	0.166003	0.0221175	-0.00895867	0.128798	0.0429205	-0.303859	-0.0769663	0.0802216	0.134795	0.170578	0.0337431	-0.0555158	-0.0677659	-0.0294041	-0.245735	-0.118249	-0.0840558	-0.0491071	-0.164922	-0.114822	0.0453029	-0.0183469	-0.129666	0.163924	0.0459935	-0.0428907	0.103221	0.120713
96	-0.0909372	-0.485751	0.378055	0.259064	0.124471	0.0280114	-0.00129148	-0.11721	0.0626907	-0.066618	-0.0845021	-0.00299968	-0.088281	0.079688	-0.0571693	-0.123626	-0.0854387	0.0360489	0.130976	0.0469866	0.103793	0.369111	-0.179071	-0.161358	0.0483337	0.1762	-0.068983	-0.235669	0.0448321	-0.107088	0.187	-0.108727	0.0855873	0.242793	0.135649	-0.211297	-0.34369	-0.0547669	-0.133961	-0.0753847	0.0477463	0.14387	0.00908343	-0.0142734	0.0131633	0.0711294	-0.0565917	0.0916769	-0.0569804
97	-0.466796	-0.471763	0.0529728	-0.0625289	0.197639	-0.111142	-0.0437614	0.244032	-0.35504	-0.21276	0.0404616	-0.0372464	0.0378355	0.260405	0.0239782	-0.00997959	0.0862263	-0.0593358	0.278851	0.24062	0.0853041	0.0860444	-0.203	0.336706	0.256838	0.32481	0.161068	0.223945	0.37989	0.152908	0.344482	-0.0915512	0.00831494	0.172158	-0.124959	0.123327	-0.335601	-0.0224764	0.286627	-0.332638	0.0118959	0.0717345	-0.14227	-0.335786	-0.205942	-0.243974	-0.0477076	-0.251797	-0.0315736
98	0.025617	-0.214351	0.151867	-0.256995	0.0349046	-0.00309928	0.115314	0.0389213	-0.00927196	0.0710797	-0.0262377	0.165586	-0.035257	-0.0327945	-0.0232788	0.177695	-0.00998526	-0.0685525	0.123418	-0.141367	0.173338	0.0459263	-0.261349	0.134702	0.0972998	-0.127197	0.0424704	-0.000417319	0.148736	0.0670456	-0.112025	-0.164299	-0.162774	0.194737	-0.081276	-0.0824192	-0.182417	0.0512217	-0.00737216	-0.153491	-0.0154137	0.0869875	0.104924	-0.13212	0.0621934	-0.00776823	0.136038	-0.0388435	-0.124902
99	0.24537	-0.407318	-0.0488558	0.0287595	-0.0683882	-0.079795	0.0224004	0.298228	-0.17596	0.169771	0.110655	0.019925	-0.0349077	0.260766	0.131356	-0.15976	-0.00913158	-0.0103487	0.00500904	-0.0606662	0.0639283	-0.102986	-0.146005	-0.0337771	-0.0135855	-0.222129	0.128523	0.159555	-0.0228181	0.0146115	0.146452	-0.07176	0.0957723	0.084172	-0.182738	-0.148746	-0.176364	-0.0161309	0.0522504	-0.0923692	-0.217207	-0.10747	0.0691811	-0.0187196	-0.013276	0.203938	0.147958	0.142165	0.0790592
100	-0.0240525	-0.315902	0.15153	-0.251415	0.226193	0.0113566	0.0624078	-0.159265	0.206049	-0.213669	0.209149	0.0259127	0.059501	0.222029	0.150275	-0.00565983	-0.250583	0.01162	0.210914	0.0389852	0.00750848	-0.0824968	-0.167855	0.0942757	0.0615171	0.101843	-0.18327	0.107671	0.00239746	0.0607857	-0.0186785	0.0988921	0.0526702	-0.0426794	-0.100429	-0.388008	-0.330338	0.115491	-0.08857	0.00116514	-0.304601	0.175211	0.0922995	0.0508059	0.0424911	-0.0448325	0.0233719	-0.0303648	0.0880319
101	-0.105354	0.16963	0.0249029	-0.129558	0.277819	0.0957649	-0.306702	-0.220931	-0.176864	-0.0888328	-0.193429	0.0452209	0.192816	0.345809	0.132267	0.0201674	-0.0356726	0.0200206	0.28017	-0.274391	0.257886	0.0908005	-0.0463032	0.206916	0.0742417	-0.215076	0.0220813	-0.107248	0.025396	-0.119389	-0.0420155	-0.0488404	-0.0483265	0.0123888	0.177811	-0.400511	-0.277092	0.278608	-0.0810287	-0.289372	-0.299916	0.00564464	0.236641	0.175373	0.140079	-0.0146338	0.138048	-0.0463143	0.0832723
102	-0.153629	-0.0769861	0.0852306	-0.292256	0.0366645	-0.0927169	-0.01158	0.0902841	0.132095	0.0572374	-0.0853185	-0.0817598	0.276975	0.133396	0.171237	0.248931	-0.0511146	0.00138735	-0.0758344	-0.0346045	0.0628928	0.13204	-0.323776	0.143406	0.106462	-0.151252	-0.042128	0.186485	-0.0438404	-0.0411746	0.124218	0.0927112	-0.28874	-0.21328	0.0898067	0.0215838	-0.22601	0.0032726	0.0247953	-0.101535	-0.215739	0.0246259	0.220792	-0.0547139	0.15036	0.00789035	0.0229842	-0.0210199	-0.0123114
103	-0.000815574	0.0139077	-0.062935	0.0247916	0.0483295	-0.01519	-0.0524155	-0.0221419	-0.127434	0.122105	0.0396812	0.032688	-0.0775986	0.25671	-0.145617	0.0654324	0.00250172	-0.0636078	-0.0319134	-0.199551	0.0890088	0.112571	0.0208431	0.0131501	0.025721	0.0151495	0.00432499	-0.0588887	0.0790354	-0.169477	-0.13894	0.19492	-0.0243068	0.0402972	0.000997239	-0.00827711	-0.0316644	0.0285462	-0.0316449	-0.0544809	0.0537199	-0.0611884	0.0403087	0.0759088	0.0530969	0.0109187	0.0674535	-0.0214315	-0.0602262
104	0.0824141	-0.389371	0.142345	0.0514443	0.267563	-0.23967	-0.00713221	-0.0513699	0.184597	-0.0282509	-0.084006	0.146888	0.216721	-0.152416	-0.00329598	0.0300985	-0.237067	0.125878	0.0456306	-0.0320197	-0.0424646	-0.124337	-0.0188518	-0.122188	0.136482	0.127659	0.015256	0.0658428	0.131767	0.144298	0.041294	-0.158947	-0.139866	0.014602	-0.15814	-0.0014119	-0.153884	0.0401413	0.230092	0.00746445	-0.160934	-0.00111873	0.140424	-0.111855	-0.18004	-0.0408323	-0.161596	0.0499808	0.134505
105	-0.495308	-0.460347	0.289529	-0.103077	0.260219	-0.39299	0.267906	0.317852	0.132597	-0.150105	-0.372058	0.332078	-0.0255804	0.0924443	0.244516	-0.0885289	-0.147146	-0.134732	0.287614	0.196597	0.0313388	-0.216852	0.0987794	0.39861	0.245881	0.060066	-0.250575	-0.0625028	0.116	0.060149	0.195788	-0.283671	0.148452	0.0564677	0.164296	-0.188492	-0.0733668	-0.00271498	-0.189235	-0.0778886	-0.205521	0.00523527	-0.0834521	0.24437	0.253414	-0.0648948	-0.275593	-0.0423337	-0.0895762
106	-0.0374677	-0.0901076	0.0319309	0.07556	0.0884914	0.0718335	-0.158983	0.00879312	-0.0584804	0.00791699	0.0196673	-0.102192	-0.00236615	0.122127	0.0517229	0.0573903	0.0530742	0.0387644	-0.117269	-0.0370816	-0.0251284	-0.0548361	0.0328509	-0.0683104	-0.131509	0.110671	-0.00144455	0.0158151	-0.0117872	0.0347965	0.134484	-0.0427469	0.0398846	0.026762	-0.0469346	-0.0121847	0.0616091	0.0648157	0.0662144	-0.110274	0.125738	-0.0311125	-0.0139279	-0.038986	-0.0433774	-0.0345957	0.00665521	-0.111946	0.0998774
107	-0.109204	-0.623268	0.150891	0.0834692	0.0948491	0.092158	0.091196	0.0129381	0.159539	-0.121419	-0.315262	0.00993217	0.172641	0.112319	0.0653635	0.0769978	0.0301704	-0.00271969	-0.102559	-0.154286	-0.022688	-0.1614	0.265373	0.103283	-0.00809764	0.274476	-0.0460211	0.145543	0.254734	0.00216871	0.27014	-0.153049	0.11537	0.00379652	-0.08217	-0.00309128	-0.0511113	0.09597	-0.169015	-0.105247	-0.15656	0.0230108	0.116404	-0.218328	-0.158222	-0.100178	0.0776965	-0.109493	0.00370242
108	-0.31269	-0.683064	0.133112	0.0973125	0.0891159	-0.189299	0.27367	0.350002	0.209783	0.119708	-0.176515	0.213866	-0.110915	0.0348051	-0.0109557	-0.175187	-0.174125	0.0963659	0.0620179	0.121057	0.0250253	0.150509	0.117559	0.0358531	0.0531741	0.190397	-0.167648	0.167916	0.0640447	-0.0117369	0.138058	-0.28176	-0.0605553	0.0334361	-0.0105711	-0.215915	0.033236	0.105071	0.137914	-0.337654	0.0521242	-0.0225587	-0.0901744	-0.186289	0.167641	-0.22082	-0.187927	0.0281254	-0.0142853
109	-0.158335	-0.386715	0.171243	-0.00761678	0.000785124	0.111022	0.0225282	0.241085	0.0749903	0.0953977	-0.0660294	0.0586297	-0.029343	0.0916293	-0.136968	0.0386235	-0.0660196	-0.0657708	-0.113197	-0.2016	0.0294626	-0.0765699	0.0890337	0.0227015	-0.243421	0.0742806	0.157411	0.182352	0.150356	0.187298	-0.0446517	0.0458881	0.154598	0.148921	-0.150996	-0.0270012	-0.108016	0.0537954	-0.0278614	-0.0608401	0.0798356	-0.0315841	0.00563806	-0.0733768	0.013755	-0.22659	0.106239	-0.0184976	-0.0268259
110	-0.308192	-0.193698	0.0482137	0.000498647	0.170819	-0.160132	0.00522286	0.153009	0.0266644	0.07451	-0.0107954	0.0590806	-0.0190453	-0.008252	-0.131584	0.148114	0.0114126	-0.0797684	-0.063622	-0.157154	0.133561	-0.0898787	0.0357227	-0.00425502	0.0406466	0.0649078	-0.0656112	0.0897289	0.0864461	-0.104737	0.0864095	-0.0477193	-0.278933	-0.0228887	-0.0101878	0.123029	0.066215	-0.0997379	-0.0065448	0.316049	0.210266	-0.074708	-0.0189799	-0.091219	0.0144688	-0.045411	0.318863	0.101945	-0.0230948
111	-0.114796	-0.233316	0.0364944	0.0214235	0.0481556	-0.0105809	0.0346646	0.0306002	0.049877	-0.0853533	-0.0535891	0.0121126	0.148013	0.133901	0.058299	0.0385509	0.0540803	-0.0765219	-0.0587028	0.058653	0.00640221	-0.0848393	0.0613764	-0.0569174	0.0276904	0.0678294	-0.130037	0.0744287	-0.0104566	0.0761126	-0.0091247	0.00159013	0.151309	0.0401965	-0.0521708	-0.0120184	-0.048602	0.136182	-0.0403983	-0.0730518	0.00130173	0.0470156	-0.0121843	-0.0195441	-0.144734	-0.0604588	-0.0662114	-0.045109	-0.0113032
112	-0.035528	-0.329255	-0.0473501	-0.0291574	0.219948	-0.0148126	0.00735955	-0.0100934	0.059396	0.0759165	-0.174296	-0.0581108	0.0866826	0.0572036	0.0806663	0.0523264	-0.0357593	-0.0861404	0.116184	0.0733388	0.113833	0.0836989	0.0501168	-0.168323	0.133579	0.0870646	-0.22188	-0.0312717	0.115366	-0.061315	0.196583	-0.0646045	0.0315971	-0.00910222	0.0137231	0.073734	-0.00499258	0.0597883	-0.0247014	-0.190313	-0.0161738	0.0267387	-0.0348822	0.0221011	-0.126038	-0.0810284	-0.0398025	0.0504302	-0.00212158
113	-0.274598	-0.387662	0.120252	0.149248	0.24467	-0.0681598	0.188879	0.0359639	0.123023	-0.0566565	-0.132818	-0.0923994	0.129481	-0.056875	0.0749873	-0.0281696	-0.158772	0.118133	0.0657716	0.0228803	0.0355998	-0.119209	0.0493171	0.0309882	0.139857	0.0426418	-0.0933043	0.15234	0.115515	0.0940119	-0.0558649	-0.137476	0.0491568	-0.0121482	-0.0933581	-0.263877	0.0215318	0.262341	-0.0144148	-0.216377	-0.00965061	0.0505307	0.0312211	-0.101982	0.0736552	-0.0802281	0.0433774	0.0692483	-0.0680759
114	-0.220432	-0.519203	0.0854827	-0.051979	0.103117	0.16598	-0.036791	0.0461652	0.0799213	0.0584174	-0.193239	0.0518406	-0.0956363	-0.0393754	0.278295	0.252702	-0.0447508	0.254565	0.12581	0.167887	0.0854749	-0.283162	0.00149933	-0.158255	0.177588	0.299069	-0.12576	0.0827757	0.0437891	-0.286979	0.0179382	0.0174833	0.0301993	-0.0501216	0.0975242	-0.0893517	-0.137788	0.0986858	0.0305816	-0.0267984	-0.0278845	-0.00955238	-0.0153836	0.171653	-0.200307	-0.0493278	-0.243254	0.0965389	-0.132761
115	-0.158564	-0.569306	0.15159	-0.107965	0.253046	-0.00953952	0.102351	-0.0661595	0.158408	-0.124001	-0.093273	-0.150594	0.173699	-0.0565894	0.0650043	0.129358	-0.0415118	0.045255	0.095081	0.0662947	0.00512273	-0.129546	0.290954	-0.0760511	0.192548	0.222969	-0.146882	0.02398	0.220079	0.177055	0.17886	-0.17356	0.199487	0.0308504	-0.111424	-0.29366	-0.0138477	0.090917	-0.035356	-0.193796	0.0903214	0.147313	-0.0143168	-0.154975	-0.126299	-0.13007	-0.22103	0.0425873	-0.107741
116	-0.0211119	0.0344259	0.120914	-0.256937	0.225431	-0.127609	0.0185023	-0.0770811	0.0157206	0.0171671	-0.174206	0.0766036	0.2179	-0.101022	0.219295	-0.138077	0.0296963	-0.00404016	0.0996542	0.0821827	0.025919	-0.0869611	0.0415099	-0.253048	0.00383492	0.124717	-0.124219	-0.00239663	0.0834371	-0.140984	0.14153	-0.198103	-0.240964	0.0262728	-0.0718581	-0.205603	-0.203916	0.0652596	0.23495	0.0667453	0.317372	0.239555	0.127217	0.177862	0.00323439	-0.115151	-0.0368907	0.105065	-0.190042
117	-0.147114	-0.627981	0.123827	-0.403637	0.532796	-0.0292915	0.14873	-0.028243	0.116523	-0.292369	-0.0459603	-0.184367	0.292956	-0.214511	0.462974	-0.209832	-0.220566	0.0061561	0.147995	0.161384	0.230146	-0.214204	-0.123884	0.15615	0.492626	0.523362	-0.0235366	0.515196	0.154845	0.396678	-0.13044	-0.230932	0.0663839	0.0892771	-0.40416	-0.346138	-0.152033	0.457501	-0.0642619	-0.272966	-0.0616268	0.20419	0.0548804	-0.180183	-0.251836	-0.278733	-0.509594	0.227429	-0.192114
118	-0.190303	-0.339491	0.191725	-0.132823	0.210268	0.0553001	0.136967	0.0641239	-0.0392594	0.153795	-0.307201	0.28177	0.172487	0.0430138	0.170433	-0.174861	-0.175952	-0.102386	0.0880592	0.111074	-0.0566767	-0.0190722	-0.172008	-0.0648964	0.124329	0.234108	-0.161641	0.123605	0.0590491	0.0574765	0.252764	-0.0884982	-0.0876133	-0.0159891	-0.179021	-0.467662	-0.0781348	0.00199878	0.161379	-0.140264	0.014817	0.049682	0.135775	0.0200538	-0.0500577	-0.129534	-0.0551034	0.204594	-0.157319
119	-0.131631	-0.104266	0.192541	-0.146585	0.28285	-0.183835	0.0241307	-0.110198	0.18037	0.301189	-0.31435	0.154434	0.102906	-0.0998684	-0.04001	-0.00158597	-0.118511	0.04317	-0.0599896	0.190428	-0.00194125	-0.0665405	0.0354259	0.0496542	-0.0415017	0.0721745	-0.277306	-0.0480538	0.108819	0.163888	0.171059	-0.274325	0.0121771	-0.00353922	0.0259804	-0.29518	0.0857768	-0.0196627	0.030064	-0.124505	-0.00822726	-0.117379	0.0698564	0.230272	0.102167	-0.251622	-0.0329704	0.0493126	-0.0425186
120	0.102916	-0.411882	0.112234	-0.0666826	0.203093	0.158285	-0.109542	0.00634036	0.120507	-0.137724	-0.239945	0.0534875	0.0938068	-0.111179	0.151137	0.118236	0.067495	0.00577761	0.0148315	0.0564207	0.0534042	-0.355917	-0.10053	0.0726477	0.0278688	0.1138	-0.0169314	0.199982	0.0497742	0.0591881	0.0737799	-0.188824	0.0478148	-0.0480242	-0.117593	-0.143974	-0.0956227	0.287599	-0.13127	-0.160279	0.0978739	0.184573	-0.00405892	0.171126	-0.0920688	-0.0860535	-0.0872989	0.174533	-0.0746366
121	0.0101828	-0.265762	0.0476761	-0.541174	0.317839	-0.163962	0.23073	-0.238206	-0.0228915	0.378058	-0.24476	0.25782	0.225082	0.0601787	0.499626	0.185658	0.183073	-0.0576849	0.174474	0.403599	0.195925	-0.0448542	-0.330988	-0.70731	0.0841905	0.265137	-0.487969	-0.193755	0.136394	0.00482806	0.141465	-0.41381	-0.293353	0.213235	-0.429821	-0.493705	0.0988932	0.0431696	-0.160892	-0.0736208	0.0715166	-0.0526999	-0.00193287	0.259876	0.0250907	-0.185499	-0.155753	0.548123	0.216146
122	-0.0844774	-0.167856	-0.0662604	-0.0550012	0.230585	-0.0710657	0.19601	0.0293141	0.0879105	-0.030878	-0.104195	0.0440893	0.195857	-0.0925841	0.158405	0.000237876	-0.0768508	-0.0662098	-0.0372641	0.0815279	0.135945	0.167232	0.0253333	-0.228127	-0.126659	0.181809	-0.18856	0.0268738	0.0308578	0.0681058	0.087019	-0.166187	0.0175464	0.0349499	-0.295405	-0.429365	-0.0568299	0.061384	-0.0497929	-0.135072	0.0311735	0.234778	0.0496787	0.063248	0.0731369	0.219148	-0.0582093	-0.0115102	0.0246374
123	-0.120773	-0.156985	0.206727	-0.459525	0.284844	-0.122259	0.165209	0.0275174	0.27186	-0.126006	0.186674	0.0106237	0.172108	-0.0458372	0.0875424	0.0948375	-0.32043	-0.0669898	0.156164	-0.00700126	-0.0358153	-0.267453	0.0318611	-0.0781644	0.0361546	0.195838	-0.150559	0.262206	0.0537238	0.274486	0.0316777	-0.151535	-0.30204	0.0735545	-0.398338	-0.349699	-0.0196443	0.218091	0.0275292	-0.0776748	-0.0207757	0.30484	0.0487911	0.171044	0.0752427	-0.230344	-0.284363	0.173538	0.0410817
124	-0.26083	-0.176235	0.158965	-0.160509	0.22257	-0.0628874	0.301832	0.0958023	0.286312	-0.132711	-0.0386758	0.159584	0.258496	-0.225778	-0.126773	0.123259	-0.116848	-0.185255	-0.216647	-0.0650419	-0.142115	0.00924679	-0.0888732	0.109578	-0.0668857	0.0952679	0.131765	0.320883	0.0641158	0.415522	0.0161609	-0.159838	-0.229895	0.00485846	-0.300606	-0.312146	-0.0749464	0.204548	-0.00865215	-0.0180792	-0.141588	0.142414	-0.087148	0.0620926	0.222503	-0.16542	-0.269531	0.218982	0.070117
125	-0.443123	0.0243609	-0.0217918	-0.215762	-0.0782825	0.119077	0.179474	0.177321	0.0162532	0.187773	0.231893	0.13889	-0.091643	-0.0455177	-0.102303	0.0703678	-0.0322186	0.00342292	-0.0191289	-0.0201396	0.0829635	-0.0152573	0.110748	-0.279454	0.153542	0.184936	-0.00759395	0.161551	0.131963	0.00486403	0.114161	-0.172748	-0.14888	-0.0944984	-0.0341824	-0.374935	-0.0106708	-0.194207	-0.0954162	-0.11716	0.225209	0.125458	0.15571	0.0990683	0.0939819	-0.00582482	-0.0242626	-0.125888	-0.0634404
126	-0.463608	-0.386363	-0.168103	-0.159688	0.138987	0.0578086	0.0418168	0.110022	0.198624	0.0756472	0.120554	-0.00352942	0.203093	0.0298949	0.163953	0.00850786	0.32123	-0.143198	0.0924778	0.130262	0.169838	-0.0973233	-0.127288	0.0189796	0.114796	0.0594685	-0.00271715	0.0539715	0.0568227	0.110541	0.192134	-0.204355	-0.125895	-0.0439119	0.0318383	-0.0267301	-0.123706	-0.164326	0.000422068	0.01659	0.132973	0.0566106	-0.031887	-0.0353057	-0.0203572	-0.0250819	0.0230569	-0.21936	0.00428007
127	0.0961844	-0.0755178	0.0567039	-0.321697	0.0947004	-0.16441	-0.0299949	0.0215405	0.200878	0.0296745	-0.0657104	0.247238	0.0514035	-0.117254	-0.162274	0.397979	0.402396	-0.193301	-0.0109025	0.196224	-0.051516	-0.0203216	-0.388159	-0.162599	-0.113126	0.0666664	-0.020524	0.10288	0.0624769	-0.193359	0.115516	-0.240661	-0.0123939	0.025256	-0.0184088	-0.251373	-0.0229311	0.132523	0.173097	0.132895	-0.0660735	0.203747	-0.151469	0.0379923	0.00812328	-0.304372	-0.19041	0.192469	0.11793
128	-0.277388	-0.157764	-0.0397027	-0.155758	0.445677	-0.0050302	0.328139	-0.0570923	-0.0604025	0.127711	0.114958	0.0154067	0.100252	0.172446	0.166104	-0.0847406	-0.188911	-0.0447347	0.0943468	-0.128933	0.187466	0.040952	-0.222545	0.125816	-0.207773	-0.20219	0.0831075	-0.0943018	0.131808	-0.0311814	0.00839566	-0.00672065	-0.230392	-0.260346	-0.160069	-0.147564	-0.175463	0.0763912	-0.104785	-0.02279	-0.0710519	-0.021963	0.00236729	-0.0263161	-0.00260862	0.154545	0.121691	0.23091	0.165354
129	0.0293123	-0.0847917	0.0424947	-0.0420396	-0.0172056	-0.227389	0.0944486	-0.00354183	0.0187517	0.191855	0.0667337	0.105094	0.134846	-0.140936	-0.125674	0.149996	-0.199663	-0.109717	-0.0844506	0.0535991	0.203059	0.032011	-0.00651016	0.35281	-0.238887	0.0186889	0.13894	0.12518	-0.0847121	0.0203827	-0.0703646	-0.0644806	-0.151161	-0.0635306	-0.0986813	-0.24854	0.230242	-0.068083	-0.00388827	-0.0123784	-0.0579191	-0.0701643	-0.11049	-0.0230149	-0.081898	0.073395	0.00880574	0.0718732	0.227434
130	-7.62351e-07	-0.0649924	0.0969732	0.0371629	0.0836559	0.0125479	0.0292925	0.0361103	-0.00816392	-0.0398273	-0.0802468	-0.0386971	-0.063009	0.0745921	0.00280418	0.0412044	0.0876624	0.00440909	-0.0640329	-0.00201375	-0.0535864	-0.0833276	-0.131593	0.0201861	-0.0274537	0.0559614	-0.0332178	-0.075104	-0.0465204	0.101791	-0.08788	0.0312717	0.0346469	-0.03206	-0.0877705	-0.0032295	0.0818562	0.024991	0.0178841	0.113922	-0.0115013	0.0365623	-0.00824718	-0.0436225	-0.0347961	0.0352475	-0.0115944	0.0400963	0.0476898
131	-0.133642	-0.093506	0.0627744	-0.0099808	0.109342	0.0253432	-0.0194584	0.0698759	0.037086	-0.0209535	-0.0323121	0.0844532	-0.0218406	-0.0209861	0.00637687	-0.131948	-0.107172	-0.0747495	0.0294299	0.018267	-0.0332799	0.110921	0.0239167	-0.0462733	-0.0621085	-0.0275344	0.296205	0.00990518	0.114969	0.0547823	0.0663555	0.104496	-0.0294902	-0.0484435	-0.0797653	0.0325462	-0.0324345	-0.0232957	-0.0549482	-0.0344977	-0.0295282	-0.0722381	-0.0499135	0.051227	0.00201254	-0.0563944	0.0523951	-0.112016	0.0970174
132	-0.127453	0.0622689	0.0262039	0.169159	-0.0474002	0.10747	-0.0556072	-0.021939	0.201699	-0.243297	-0.113724	-0.216443	-0.000615401	0.115145	0.0223546	0.100028	0.0354051	-0.163654	-0.112862	0.0623724	0.050005	0.00532353	0.168996	-0.203116	0.130286	0.0116476	0.0539717	0.0689504	0.0157772	0.0888196	-0.0120596	0.0503893	-0.0877092	0.0820543	0.196803	0.0309973	0.0603337	-0.337697	-0.0896999	-0.0418713	-0.22684	-0.157299	0.0997606	0.00460551	-0.0067619	-0.00135166	0.128196	0.028129	0.00855007
133	0.0208726	-0.00360317	-0.0615854	-0.0237935	0.0310034	0.00755343	-0.0147445	-0.0121256	-0.00100209	-0.0170863	0.00922447	-0.0143673	0.000181954	-0.0307501	-0.0169616	0.0658176	0.00124187	0.00976796	-0.0124962	-0.000441248	0.0368042	-0.0220655	-0.0058361	0.0226456	-0.0119512	0.0434217	0.0306457	-0.0144226	0.0225449	0.0214276	-0.0188014	-0.0029574	0.0198365	-0.00580979	0.0114677	-0.0499832	-0.0143974	0.0272423	0.0227946	0.046668	0.0199592	-0.0322011	0.0150613	0.0141093	0.0165514	-0.00961931	-0.0389829	-4.48936e-05	-0.0202464
134	0.000211685	-0.0135127	0.212721	0.019508	0.0610008	-0.119945	-0.153986	0.046071	-0.0540823	0.0231607	0.0655983	-0.0610338	0.00102923	-0.0169125	0.110837	0.027148	-0.0344373	0.121118	-0.0593515	0.0269203	0.0729657	-0.0992152	0.00275589	0.0835663	-0.089084	0.17849	-0.0383803	0.0800015	-0.048796	-0.125315	-0.0879363	-0.114016	-0.0760867	-0.18917	0.0924234	-0.16071	-0.134499	-0.0550916	-0.0139684	0.045504	-0.0328729	0.0458053	0.061707	0.0348253	0.00232642	0.026437	0.0108524	-0.00957364	0.222322
135	-0.140619	-0.00773634	-0.0293706	0.11711	-0.168251	0.214309	0.0431109	0.0594111	-0.0766193	0.113882	0.156622	0.133462	-0.156979	-0.141699	0.0592365	-0.0184726	-0.0800311	-0.0587491	-0.0665124	-0.086007	0.143383	-0.0799143	0.0854672	-0.0159592	-0.227297	0.0980256	-0.0446637	0.0846841	-0.00240262	-0.0564354	0.0899292	0.0422609	-0.0140818	-0.0856473	0.0182106	0.165506	0.110273	-0.0296931	-0.278857	0.0109124	0.0591047	0.0869133	0.0208935	0.0994041	-0.146279	-0.00355929	-0.0303241	-0.0189751	0.0348106
136	-1.15976e-07	-0.0148521	0.0356855	0.0192142	0.0951767	0.0174285	-0.0750817	0.0443268	0.0373569	0.0954458	-0.0527605	0.0421945	0.0202208	-0.0226101	-0.0831847	-0.135676	-0.00675927	-0.0917573	-0.0441323	-0.0963179	0.0431442	0.0154499	-0.0144282	0.0566552	-0.0549883	0.0502385	-0.0405073	-0.0438903	0.0543591	0.0938673	0.0299556	0.0205012	0.0544205	-0.0216097	-0.0540737	-0.0110267	-0.0468127	-0.00334723	-0.0740936	0.0440039	0.0635219	0.00820424	0.0123531	0.0257705	-0.0248939	0.11155	0.00945252	-0.0203271	-0.0650416
137	-0.233585	0.0677431	0.0546422	-0.00770083	0.0821226	-0.0482119	-0.142027	0.0899019	0.0760274	0.0661804	-0.0135536	0.0740881	0.0850575	-0.039058	-0.0470221	-0.117062	-0.00482762	-0.0580229	-0.0379777	0.0185085	0.0329935	0.02348	-0.165004	-0.0959138	0.0600746	0.0550769	0.0480298	0.124654	0.109917	-0.000773688	0.105872	0.0401021	0.0878345	-0.0180991	0.0784674	-0.100839	-0.0657669	-0.00745002	-0.134378	-0.138475	0.119447	-0.00502331	0.108607	0.14618	0.0769932	-0.0109614	-0.138926	-0.0801879	-0.0509871
138	0.051811	-0.142249	0.132262	-0.0725981	-0.030156	0.122978	-0.108218	0.0753554	-0.0158135	0.039119	-0.111022	-0.0026138	0.085366	0.291292	0.077156	-0.0957116	0.0294794	-0.0877961	0.0178173	0.0461689	-0.0581697	-0.133187	0.0240314	0.0515483	0.124804	0.00758592	-0.0700826	-0.0120487	-0.132775	-0.165462	0.0693408	-0.0819812	-0.0599542	-0.0243702	-0.082881	-0.130025	-0.0349826	0.0555241	0.139138	-0.0653542	0.0349686	-0.0379769	0.0251287	-0.0929468	0.0571021	0.149155	0.0540548	0.0338982	-0.0942589
139	-0.0102859	0.0234736	-0.00341679	-0.0101643	0.145521	-0.277164	-0.0445552	0.0329335	0.192111	-0.0545187	0.04661	-0.14227	0.0690001	-0.0386634	-0.0299675	0.0213469	0.195941	0.193031	-0.0957232	-0.154502	-0.173645	-0.0568754	0.0250984	0.0356411	0.217408	-0.00931023	-0.159925	-0.0187908	-0.0496742	0.0337501	0.0442944	-0.0877025	0.00115625	0.0522461	0.129523	0.210288	0.0214319	-0.15053	0.0583622	-0.123465	0.0348607	-0.013118	-0.0908101	0.0223725	0.142248	-0.17345	0.0898319	-0.0252902	-0.0294566
140	-0.383656	0.0307775	0.0404547	-0.0343224	-0.248575	-0.0608524	0.0410172	-0.107115	-0.155114	-0.0327182	-0.0553178	0.222314	0.255898	0.167522	-0.0694623	0.213849	-0.0204332	0.0136721	0.139345	0.235074	0.0605676	0.222826	0.230872	0.0425151	0.132589	-0.0893614	-0.0693872	0.194223	-0.0802525	-0.063571	-0.11792	0.0542525	0.0767108	-0.0904991	-0.148528	-0.309344	-0.105076	-0.207473	0.20175	-0.103181	0.0319302	-0.141916	-0.0499316	-0.0363004	-0.0101604	0.0650204	0.0239205	-0.0057339	-0.0170076
141	0.256062	-0.238423	-0.0716691	-0.10025	-0.0865344	-0.0551952	-0.0836382	0.228593	0.169231	-0.121604	-0.00158798	0.049668	-0.0346175	0.0889481	0.134216	0.138793	0.0252589	0.10685	0.00343814	0.0567657	-0.208595	-0.087814	-0.12204	-0.059676	0.0982211	-0.129127	-0.0124015	0.0660084	0.0768314	0.00576042	-0.135931	-0.0748949	-0.0122387	0.130971	-0.00726153	-0.0123404	-0.165474	-0.0616426	0.0830513	0.0609952	0.00617552	0.0535161	-0.00916855	-0.0323663	0.0555034	0.031938	-0.0457141	0.0341357	-0.0306223
142	0.0678864	-0.10697	0.220557	-0.194138	0.117854	-0.0256763	0.0326782	-0.114286	-0.030221	0.0756611	-0.118153	-0.0468122	0.0420919	-0.0329657	-0.0382066	-0.119941	-0.102164	-0.0338805	0.0269193	0.0384752	0.0255073	0.00805084	0.038732	0.0772829	0.0886393	0.0299006	0.0630203	0.105251	0.0199995	0.037837	0.09485	0.0685927	0.0740982	-0.0448694	0.0211858	-0.0732246	-0.0630053	-0.00569815	-0.0396733	-0.0430518	-0.0801734	-0.0457434	-0.0272339	0.141197	-0.181444	0.0686202	-0.0694075	0.00752569	-0.00384959
143	-0.078294	0.042434	0.0870695	-0.0707047	0.301278	-0.274746	-0.104978	0.124407	-0.00543865	-0.129227	-0.216125	0.114272	0.100648	0.111932	0.0981786	-0.0345354	-0.00455046	0.065296	0.0140611	0.151278	-0.0661854	-0.118902	-0.114444	-0.00646351	0.0144762	0.20007	-0.132992	0.0625471	0.0179526	-0.0969115	0.0597419	-0.0758324	-0.0436343	-0.063436	-0.0344323	-0.0126023	-0.0750844	-0.0616801	-0.121092	0.0935645	0.0292586	0.0528432	0.0593152	0.0160929	0.150518	-0.0915022	-0.148893	0.218404	-0.0399999
144	-0.0361094	0.00482366	0.0640827	-0.0856561	-0.0137419	-0.21008	0.251461	0.0549571	-0.0864914	-0.0170894	0.158177	0.0415479	-0.158685	0.0600035	0.0976306	-0.195039	-0.0823194	0.171221	0.16414	0.244692	0.196326	0.251979	-0.156338	0.0197102	-0.334611	0.0284225	-0.304992	-0.0446159	0.0335484	-0.307935	0.00867611	-0.144158	-0.172899	-0.142659	0.0738722	-0.0272407	-0.0253544	-0.124562	-0.0688044	-0.0446776	0.0157344	0.175609	0.0423121	0.0750567	0.0157414	0.0151442	-0.0120491	0.0521451	0.239255
145	-0.066905	-0.0538497	0.809152	-0.0974974	0.0996948	0.172346	-0.00467741	-0.108077	-0.0452798	0.103783	-0.0540208	0.0931616	-0.100864	-0.0470755	0.0700049	-0.0979775	-0.209904	-0.164222	-0.0231566	-0.0265987	-0.0638536	-0.221457	-0.0174688	0.0365762	-0.181647	0.08555	-0.262111	0.10004	0.0227364	-0.179165	-0.0959171	0.00503573	0.0762555	-0.12624	-0.000355076	-0.104751	-0.147274	-0.0178625	0.019288	0.124061	0.0728547	-0.032083	0.00572023	0.10797	0.067848	0.0563686	-0.0451456	0.0173636	0.0697374
146	-0.122786	0.124326	-0.010504	0.156649	0.00119319	-0.305473	-0.0294151	0.102607	-0.160965	0.087251	0.0526294	0.0734997	-0.00765703	0.162117	0.0728101	-0.064626	-0.187394	0.0436167	0.0964332	0.013706	0.104681	0.00969933	-0.0455373	0.0662731	0.133664	0.0383791	-0.380639	0.0450198	-0.0228208	-0.0507028	-0.0667287	0.217195	-0.0812816	-0.250033	-0.0109133	-0.276052	0.100296	0.198558	-0.0765805	0.0832576	0.157317	0.134379	-0.0584277	0.016645	0.132066	-0.109926	-0.159172	0.00805079	-0.171028
147	-0.14628	-0.16415	0.0299281	-0.0668793	0.15751	0.0167339	0.116281	-0.0323994	0.0292571	-0.177159	-0.177021	0.129669	0.11673	-0.00547466	-0.0749458	-0.0416566	-0.00299664	0.0374597	0.18198	0.21558	-0.103558	-0.207684	0.00877033	0.150825	0.164936	0.123169	-0.121792	0.102012	0.126743	-0.0447804	0.0480909	0.0460241	-0.0327637	0.087639	0.0405184	-0.12015	-0.0764558	0.00318038	-0.152034	-0.110645	-0.118442	0.0188199	0.100119	0.102401	-0.0414228	-0.180789	-0.121434	-0.0371097	0.118068
148	-0.0102155	0.0358344	0.0606448	-0.372787	0.153308	-0.324576	0.152116	0.055021	0.14833	-0.0990884	-0.311141	0.00466081	0.104971	-0.00907535	0.0764905	0.122316	0.15921	-0.0659779	-0.0241155	-0.0304909	0.168096	-0.0287617	0.0832586	-0.0313595	0.0567684	0.137934	0.122568	0.167318	0.242329	0.0439911	0.0923893	-0.0101327	-0.00643803	0.113415	-0.293359	-0.432064	-0.173924	0.0222807	0.0262909	-0.185406	-0.0851599	0.0373188	0.0328966	0.135815	-0.0317443	-0.328726	0.0143521	-0.0646912	-0.0270646
149	0.243922	-0.408662	-0.135226	-0.0748843	0.0669635	0.0845044	-0.239131	0.0358329	0.196104	0.0698833	0.122888	0.0680137	0.165901	0.0976555	0.0699359	0.0759334	0.240804	0.0268479	-0.149297	0.00952542	-0.317889	-0.0404426	-0.0639796	-0.129673	0.0192904	0.288365	-0.0426705	0.016397	0.0736731	-0.0695841	-0.10332	0.00187218	-0.0229378	-0.184042	-0.116825	-0.0586599	0.126524	-0.0308186	-0.263667	-0.120153	0.00563977	0.092245	0.00984006	-0.198383	-0.00199522	-0.0232309	0.0542082	0.39585	-0.0316462
150	-0.171842	-0.231731	0.110961	-0.0368451	0.0644319	-0.213613	0.197829	-0.0988273	0.193377	-0.197732	-0.0535134	0.0584045	0.0301596	0.0749587	0.0274834	0.217029	0.0912731	-0.173653	-0.0900804	0.229607	0.129367	-0.208574	0.184186	-0.233454	0.120287	0.497387	-0.135317	0.126014	0.152632	0.163761	0.189892	-0.0569548	-0.166086	-0.0583962	-0.0914158	-0.331939	-0.139311	0.188403	-0.0334179	-0.205994	-0.232927	0.160818	-0.107768	-0.112237	0.181874	-0.195193	0.0771115	0.0614033	0.00823483
151	-0.436515	-0.00415058	0.0246048	-0.199615	0.129363	-0.195374	-0.197716	0.242906	0.0700755	0.241651	0.181936	0.0729865	0.172031	0.00273898	0.216641	0.218306	0.00025279	0.113107	0.248996	0.23346	0.12	0.0421068	-0.0221544	-0.0470183	-0.129371	-0.0165689	-0.459481	0.112671	-0.281133	-0.253224	0.0432094	-0.0463299	-0.222024	-0.171487	0.0479179	-0.541702	-0.0793547	0.118222	0.159067	-0.274871	-0.103033	0.266903	0.0161937	0.188107	-0.012897	-0.17116	-0.0491269	0.107639	0.0836073
152	0.0125879	-0.085853	-0.00928863	-0.0983181	0.134302	-0.155013	0.120828	0.0578371	0.00501615	-0.13434	0.115389	-0.0807211	-0.0663221	-0.0168346	-0.00745119	0.0845586	-0.0353834	0.121008	0.0210678	0.0666262	0.0944519	0.0105265	0.119515	0.0672438	0.0339227	0.0669316	-0.161409	0.0579335	-0.027622	0.0469872	0.0093336	-0.00100055	-0.0352373	0.014446	-0.0638583	-0.368804	-0.0395695	0.0906826	0.0403957	-0.174705	-0.0957082	0.11519	-0.0490896	-0.0492808	0.0135136	-0.0632367	-0.00777785	-0.00317285	0.0398118
153	-0.00428186	-0.0232254	-0.13601	-0.254038	0.231629	-0.276971	0.127489	0.171483	-0.145394	0.164858	-0.0683264	0.171744	0.175517	0.0200464	0.102024	-0.0841584	0.0455919	0.0713075	0.193536	0.203506	0.0400908	-0.0125308	0.134416	-0.187163	0.0776661	0.073317	-0.185813	0.00713863	-0.034406	-0.384792	0.121515	-0.0545137	-0.224323	-0.410157	0.173055	-0.634099	-0.0634096	0.0635143	0.101094	-0.175911	-0.0785972	0.17498	0.0974379	0.318818	-0.00212894	-0.300106	0.0694879	0.101145	0.279226
154	-0.169203	0.661045	-0.168355	-0.179037	0.0540788	-0.233207	-0.0521042	0.00118413	-0.253969	-0.0500133	-0.0812535	0.0421077	0.0911746	0.0172328	0.2468	0.00269911	-0.146817	0.124681	0.0662773	0.124606	0.0977446	0.0633515	0.0245107	0.0140921	-0.010245	-0.0835517	-0.0902203	0.0225981	-0.0665123	0.176272	0.167439	-0.0600257	-0.00748446	-0.0234918	-0.0551362	-0.338744	-0.046498	0.0477202	0.000325919	-0.000896472	-0.178327	0.141345	0.0194226	-0.0389206	-0.0960681	-0.152121	0.109133	0.0800273	0.189345
155	-0.0263395	-0.104217	0.0674265	-0.211765	0.423682	0.141766	0.0740771	-0.217905	-0.230377	0.141468	-0.183957	0.0350554	-0.010451	0.0426457	-0.029513	0.425193	-0.159446	-0.196262	0.0299368	-0.10415	-0.239851	-0.0208999	0.298219	-0.0579135	0.164599	-0.109789	0.0594334	0.116412	-0.0667555	0.106665	-0.067112	-0.114762	0.101759	-0.0533832	-0.13566	-0.272476	0.192869	0.0994656	0.124244	0.00349961	0.0861599	0.0506212	0.0701583	-0.0454059	0.0982055	-0.196102	-0.10137	-0.0550483	-0.053096
156	0.121433	-0.138559	0.0518672	-0.280382	0.114363	0.017957	-0.0792103	0.0953814	0.0179474	0.00601722	-0.19995	0.0456686	0.111571	0.142255	-0.00265518	0.101257	-0.0136333	-0.11314	0.132702	0.10584	0.0282253	0.192978	-0.117876	0.00232258	0.0155523	-0.0980318	0.0844804	-0.119216	0.0617554	-0.0742638	-0.0327375	0.0452271	0.0514177	-0.201185	-0.101638	0.0130551	-0.121115	0.0200156	-0.147678	-0.0902143	-0.0876636	0.0528852	-0.0880232	0.140598	0.0331259	-0.0390289	0.0329777	0.128235	0.0955747
157	-0.0957854	-0.484919	0.190042	0.172783	0.569422	-0.368963	0.145115	0.0128767	0.282799	-0.0719497	-0.959971	0.211033	-0.164304	0.102823	0.576667	0.471033	-0.0952644	-0.0633729	0.480412	0.375141	-0.0261508	-0.0877271	-0.166743	0.0957539	-0.198139	-0.303883	-0.469377	-0.164851	-0.35141	-0.585878	-0.109058	-0.12728	0.00832159	-0.0257578	0.385047	0.58583	-0.164759	0.0904326	0.0973692	-0.517919	-0.166579	-0.0381265	0.160694	-0.295095	0.220447	-0.0271206	0.295998	0.328948	0.528866
158	-0.389187	0.190404	-0.427064	-0.385192	-0.205069	-0.326612	0.423238	0.289193	0.19848	0.0833964	-0.0622597	0.079283	-0.0401391	0.0246588	-0.00934132	0.356116	0.292167	0.161857	0.0174169	0.16114	0.0239238	0.166076	-0.130536	-0.0559246	-0.00419027	0.0545183	-0.0683852	0.141566	-0.0721334	0.16469	0.162686	-0.112287	0.033323	-0.198752	-0.079283	-0.0619523	-0.06618	-0.0231846	0.0326192	0.0205629	0.0740254	-0.00807739	-0.100619	0.00956021	0.0378422	-0.0160909	-0.0168939	-0.0338734	-0.16045
159	0.175705	-0.624066	0.279336	-0.0954255	0.373034	-0.0791686	-0.153577	0.283205	0.0423581	-0.0553935	-0.492618	0.237719	0.154826	0.0944148	0.207574	0.197459	-0.400891	-0.0396184	-0.112899	0.0420358	0.414635	0.0344363	-0.154006	-0.154202	0.0368095	-0.282649	0.0372149	0.000834262	-0.368772	0.157989	0.0570387	0.159944	0.0406387	-0.168185	0.0193961	-0.0409216	0.0796845	-0.0132245	-0.364665	-0.137773	0.0521109	0.165721	0.0141235	0.0489892	0.230775	0.024583	0.0274033	0.145563	0.13696
160	-0.00791397	-0.0992007	0.0392361	-0.332718	0.326381	-0.0645045	-0.0824381	-0.0339734	0.0228567	-0.0962358	-0.257785	0.271319	0.314203	0.144502	-0.000160638	0.209245	0.345839	0.192058	0.150067	-0.152598	-0.204006	-0.238304	-0.161276	-0.0824783	-0.223641	-0.0413856	0.00740385	0.106003	-0.0748515	-0.076631	0.0741225	-0.00310743	0.0543249	-0.209953	-0.115214	-0.0541781	0.202062	-0.00190806	0.215379	-0.179886	0.148516	0.105843	-0.220977	-0.222775	0.171031	0.022636	0.113152	0.179349	0.0267455
161	-0.198714	-0.0789832	0.13152	-0.0260123	0.340075	0.232197	-0.044522	-0.0515029	-0.0157683	-0.15584	-0.111369	0.0832872	0.0165113	-0.000404129	-0.144052	-0.0194263	-0.176271	-0.101799	-0.198921	-0.0694275	0.127295	0.0828739	0.0418904	0.251699	0.193815	0.210441	-0.0884774	0.0962229	0.035595	0.0447314	0.0591108	-0.151568	-0.115734	-0.224639	-0.138116	-0.178286	0.0788675	0.00702887	0.175923	0.0361924	-0.118848	0.0846931	0.0753998	-0.129445	0.199385	-0.0362119	0.12546	0.0501315	-0.0985457
162	0.11552	-0.481064	0.167951	-0.0535453	0.168072	0.0873395	0.116874	0.0481586	0.18671	0.0454509	-0.230138	0.00253222	-0.213247	0.191331	-0.0517255	0.0408626	-0.431472	-0.238028	0.173933	0.0966667	0.123323	0.153944	0.0875256	-0.094855	0.0115543	-0.140997	0.120388	0.0277623	-0.0401049	0.211781	-0.178585	0.106626	-0.00648682	0.0126923	0.0565633	0.125379	-0.147143	-0.0688478	-0.209341	0.00388046	0.0719116	-0.127982	0.0696907	0.128729	-0.0327275	-0.00741448	-0.141721	0.0687366	-0.0180913
163	-0.0940551	-0.145445	0.0789724	0.159663	0.120149	0.077991	-0.0363923	-0.213967	0.169288	0.0571907	-0.172798	0.0397176	-0.0751972	0.0203203	0.1198	-0.0582517	0.0386182	-0.0503212	0.141454	-0.0287642	0.0199343	-0.0570565	0.101457	-0.0288133	-0.151372	-0.126906	-0.125373	0.0219775	-0.145896	-0.0672873	0.345642	-0.180666	0.129676	-0.00862736	-0.0356607	0.0775376	0.016042	0.0301732	-0.0780342	-0.056003	-0.0779079	-0.00723672	0.110231	0.13174	-0.00778006	-0.103773	-0.103923	0.0355259	0.0257297
164	-0.0905414	-0.0646617	-0.189222	0.0230957	0.16318	0.0697073	0.0814597	0.123436	-0.205519	0.172909	-0.0767033	-0.000497402	0.075193	0.171646	0.0274699	0.0344714	-0.204554	-0.12718	0.0501615	0.173757	-0.0129199	-0.0795407	0.0583582	-0.0671255	-0.0634829	-0.0608275	-0.303792	0.122361	0.190496	-0.0610616	0.180858	0.127946	-0.0627678	-0.0193428	-0.149597	0.00710456	-0.0611018	-0.157326	-0.0119191	-0.175578	0.454401	0.0797594	0.0464773	-0.04702	-0.157452	-0.143927	0.0430248	-0.0870254	0.21982
165	-0.279401	-0.28227	0.0671502	-0.542121	0.204458	0.183597	0.125186	-0.225131	-0.0633457	-0.00310044	-0.00677871	0.032036	0.0491295	0.0572403	-0.0372541	0.197498	0.147399	-0.0118055	0.263173	0.362933	-0.313075	0.195142	0.218747	0.0892481	0.0978504	-0.00542009	0.0111706	0.340847	0.161594	0.287093	0.121004	-0.0552873	-0.0112928	0.0396168	-0.317844	-0.0563989	0.101207	0.231322	-0.306992	-0.147448	-0.109064	0.239769	-0.0439595	-0.0527769	-0.404777	-0.351464	0.275044	-0.22887	-0.234851
166	0.0118978	-0.0356305	-0.0233456	-0.0394187	0.303202	-0.0525349	-0.08057	-0.0376106	-0.300211	0.139092	-0.142385	-0.000112825	0.155133	-0.0416304	-0.0316009	-0.0546125	-0.115729	-0.170573	0.20107	0.0755884	-0.0187227	0.263848	-0.0903899	-0.025726	0.00572326	-0.0168721	-0.0585115	0.0687727	-0.0481432	0.119783	0.0646091	0.0484536	0.251518	-0.0463824	0.0705719	0.0137709	0.0286346	-0.0252542	-0.104254	-0.164233	0.154077	0.125567	-0.0489148	-0.0477425	0.135255	-0.180628	-0.161611	0.179511	-0.10939
167	1.80826e-06	-0.444914	0.325876	-0.408915	0.903656	0.378979	-0.110138	-0.479091	-0.219881	-0.501502	-0.544736	0.198558	0.553002	0.157993	0.127089	0.30746	0.161182	0.369336	0.267146	0.155535	-0.318024	-0.147284	0.0545068	-0.276643	0.0412664	-0.103542	-0.438355	0.0492276	-0.169112	0.174876	0.247744	-0.618091	-0.0310461	0.149052	-0.00246576	-0.107933	-0.371587	0.329368	-0.235085	-0.208841	0.31567	0.0236108	0.0770138	-0.269206	0.081085	-0.211219	0.514432	0.263742	-0.327533
168	1.61895e-06	-0.00118029	0.130712	-0.0301829	0.252886	0.0387251	0.0570022	0.0708177	-0.173888	-0.036986	-0.0165276	0.0428529	0.0425196	0.0558551	-0.0888297	0.0157996	-0.0127291	-0.177058	-0.0266113	-0.130591	0.024029	0.0656324	-0.13649	-0.064419	-0.0573452	-0.0830966	-0.197776	0.0261914	-0.153822	0.0964958	0.0434404	0.132998	-0.00602973	-0.000958661	-0.0119725	0.0868983	-0.0309338	0.124954	-0.0901799	-0.185083	-0.0488187	0.158183	0.0886225	0.0961393	0.0638114	-0.200724	0.0390073	0.154632	-0.00135887
169	2.4978e-05	-0.0671725	0.0519406	0.0710675	0.260606	0.296353	0.00700184	-0.162161	-0.171953	-0.123764	-0.025617	-0.0082843	0.194771	-0.0328562	-0.0595458	-0.0845874	-0.132697	-0.220395	-0.115335	-0.102582	0.0972808	-0.135917	-0.0248915	-0.119136	0.0634808	0.00136131	-0.185181	0.107484	-0.031562	0.115556	0.0476206	-0.161789	0.153349	0.0207028	0.0625824	-0.0219403	0.0740245	0.00196544	-0.0494133	-0.130792	0.100773	0.259757	-0.159749	0.122815	0.0197328	-0.10963	0.0551153	0.144139	-0.00931154
170	-0.0539495	-0.0874867	0.224343	0.0094112	0.0774572	0.215789	0.0863329	-0.433863	-0.560437	0.0220621	-0.0541838	0.198522	0.101121	-0.119488	-0.189799	0.226079	0.221508	0.118739	0.0916959	0.222808	-0.280222	0.128048	0.112073	-0.224487	0.0316818	0.18522	-0.0441015	0.0400835	0.0607388	0.124864	0.205804	-0.157479	0.0267752	0.030319	-0.41959	-0.138429	0.0368899	-0.0228475	-0.161834	-0.163992	0.00588073	0.0997513	0.0516127	0.0537571	-0.187012	-0.116695	0.147394	0.141367	0.0313843
171	-0.0933396	0.0123697	0.24469	-0.186302	0.112671	0.10667	0.124627	-0.252994	-0.417197	0.0702124	0.0947462	0.178278	0.0908362	-0.164882	-0.0462082	0.0847423	0.0240856	-0.00383182	-0.166615	0.248297	-0.0902278	-0.07439	-0.250436	-0.381326	-0.0556126	0.28899	-0.0881566	0.258855	0.486467	0.237806	0.0530224	-0.148312	0.0136291	0.0549027	-0.165003	-0.100647	0.0124673	0.0863347	0.0349036	-0.256859	0.148335	0.0822381	-0.00632492	0.062505	0.21533	-0.392032	-0.0613594	-0.0363764	-0.0201775
172	-0.0888672	0.0843224	0.0810811	-0.0277618	0.168131	-0.0542394	0.0978579	-0.274264	-0.265635	-0.15202	-0.032146	-0.0069137	0.0219201	0.000547751	-0.0326151	0.224249	0.0267602	0.0975176	0.106217	0.102714	-0.106885	0.19124	-0.205983	-0.0818023	-0.0346784	0.0785713	-0.248117	0.343075	0.00303992	0.0149288	0.0983041	-0.0481667	0.0672269	-0.156011	-0.101897	0.0755012	0.0155623	0.104757	-0.0241189	0.247688	0.0296971	0.265426	-0.14737	-0.103197	0.202716	-0.295747	-0.0690086	0.0561287	-0.143609
173	-0.0820471	0.0383797	0.0516922	-0.0325645	0.0541222	0.113744	-0.0723987	-0.0466071	-0.103573	0.0300861	0.0282641	0.0745037	-0.000290708	-0.1443	0.000867565	0.0548871	0.0642274	0.0351624	-0.151418	-0.0611417	-0.0675105	0.113666	0.0860043	-0.0605079	-0.0069724	-0.00388808	0.0870219	0.127072	-0.0308243	0.0446762	0.0536673	-0.126965	0.0479585	-0.0623201	0.0483137	-0.0598593	-0.0338652	-0.0699638	0.0251302	0.0443033	-0.00724482	0.111579	0.0170512	-0.0818121	-0.0203111	0.00910797	-0.0316737	-0.0490662	-0.072662
174	0.109587	-0.0282396	0.0274759	-0.197044	0.120728	0.127363	0.0415917	-0.34309	-0.125538	0.0824367	-0.0964774	0.1226	0.061269	-0.123467	-0.142127	0.191461	0.196285	0.186716	-0.242253	0.00129469	-0.163138	0.225665	0.00422538	-0.053763	0.0531493	0.105989	-0.108514	-0.0852975	0.00859312	0.295997	-0.00682929	0.0107987	-0.000430171	-0.0258183	-0.184075	-0.0741957	0.0714537	0.0156719	-0.0396106	0.0145285	0.107461	-0.00559364	-0.0462521	0.0231529	-0.085012	-0.170163	0.0776634	0.0285915	-0.115556
175	-0.234785	-0.125361	0.69915	-0.11162	-0.0531859	0.0523255	0.0194805	-0.138921	-0.100715	-0.0656167	-0.104884	-0.0217916	-0.000595479	-0.0483397	-0.0869373	0.126763	0.106754	-0.00839592	0.137952	0.00729701	-0.00238224	0.0348189	0.0747085	0.0209766	-0.0560238	-0.0220067	0.00107476	-0.0577879	-0.132773	0.134642	0.0665762	-0.0693319	-0.0945261	0.0220456	-0.0679279	0.0393117	-0.011666	0.0978379	0.0293304	-0.0468733	-0.0142958	0.101563	-0.12037	0.0327599	-0.0386423	0.0239864	0.0476522	-0.0232681	-0.0232129
176	-0.0733005	-0.0321828	0.0395515	-0.062902	0.11102	0.0479596	-0.062618	-0.180883	-0.128113	-0.117387	0.000846256	-0.0812848	-0.0747196	-0.00311131	0.057122	0.04978	0.101975	0.0601781	0.109994	0.216893	0.0562477	0.118845	-0.00375697	0.0285972	-0.0312803	-0.0697135	-0.00927498	-0.068711	-0.234526	-0.134117	0.0768058	-0.0106959	0.0189547	-0.127878	0.031382	0.00452757	0.0191019	0.0410466	0.0348399	0.0412792	-0.014453	0.0507152	0.0693603	0.00743135	-0.0190754	-0.0761618	-0.087852	0.028054	0.0840697
177	0.0405153	-0.265065	0.207929	-0.243328	0.0370013	0.0338346	0.0697219	0.18874	-0.0372306	-0.0340718	-0.174887	0.171258	-0.142515	0.13254	0.100314	-0.0624769	-0.155338	-0.0599064	0.251276	0.217639	0.144789	-0.0391378	-0.048324	0.0256646	0.0410542	-0.13643	0.0846866	0.0388344	-0.0406099	-0.066106	0.0367194	-0.302628	0.0208805	0.0649873	0.0774439	0.1367	-0.325244	-0.123573	-0.0700775	-0.00518518	-0.105647	-0.289437	0.100055	-0.033887	0.145759	0.120359	0.20025	-0.0618372	-0.0619325
178	-0.439457	-0.298701	-0.0190932	-0.0191499	0.140141	0.0514829	0.128518	0.099101	0.0307632	0.106459	0.0650214	0.0226603	0.0670755	0.105177	0.0695914	0.071916	0.220723	0.0522665	0.141991	0.0689761	-0.157905	-0.0406993	-0.0517838	-0.105708	-0.0569114	-0.0142633	-0.019663	-0.039917	0.0362506	0.0290968	-0.00182812	-0.0673748	-0.0270228	0.00582339	-0.02914	-0.0339667	-0.102576	-0.00949043	-0.0270955	-0.060216	-0.0349117	0.146854	-0.00772205	-0.0575283	-0.0374508	-0.0551918	0.0265828	-0.0293495	0.0815438
179	-0.021068	-0.110573	0.12104	0.25539	0.139591	0.182762	-0.0555853	0.00904883	-0.133091	0.0605908	-0.0721472	-0.131254	-0.211539	0.0257802	0.223663	0.0248376	-0.0931598	-0.0756681	0.159595	0.0206631	0.162079	0.0506385	-0.221807	0.0165009	-0.297802	0.140269	-0.232356	-0.0764966	-0.0928825	-0.078328	-0.014819	-0.18799	-0.0070341	0.0295698	0.0378459	-0.0233688	0.232965	0.0851756	-0.103122	-0.117668	-0.277753	0.0158049	0.03481	0.029501	0.0278425	0.0868468	0.103291	0.080099	0.130447
180	-0.0668045	-0.0350679	-0.0709174	-0.0320474	0.00345622	0.10939	0.0706244	0.170377	-0.0642965	0.0887324	-0.200458	-0.147101	0.0061151	0.0350827	0.0391155	0.00966535	0.050412	0.0179958	0.0411958	0.0604171	0.0106058	-0.0599277	0.0293094	0.0473098	0.131134	-0.0721529	0.050883	0.0228101	-0.1211	0.16171	0.0443695	-0.0519523	0.021277	-0.20303	-0.0230484	-0.147009	-0.0800686	0.114922	0.0738885	0.0138653	0.0199948	-0.131316	-0.0734122	-0.0159706	-0.0686885	-0.0252567	-0.0117227	0.0759259	0.0606425
181	0.00494928	-0.0350288	-0.0901537	-0.113497	0.109852	0.0168815	0.0691394	0.0429852	-0.0754897	0.0807943	-0.00279331	0.0248664	-0.0623318	0.0436076	0.00554543	0.19878	0.0387384	-0.111401	0.0434509	0.127188	0.0646221	0.0111442	-0.0996449	-0.103597	-0.0521341	-0.11594	-0.134245	0.0105126	-0.0849234	0.0529966	0.00343466	-0.141623	0.201014	-0.0492417	0.0586441	0.0939014	-0.130763	-0.00311082	0.154662	-0.113238	-0.120561	-0.00512017	0.00432564	0.116535	-0.0734143	-0.0329317	0.194819	-0.0337606	-0.0951564
182	-0.0884824	-0.153698	0.0376052	0.063142	0.0263876	0.0688954	0.0309972	0.118679	0.0410689	0.148802	-0.2049	0.0455114	-0.148318	0.0701121	0.0307975	-0.0371451	-0.0344646	-0.0333423	0.115396	-0.0351279	-0.0171337	-0.0667243	0.0761741	0.0454729	-0.110003	0.0151393	-0.105405	0.178956	-0.0100754	-0.00489966	0.0576465	0.0231511	-0.029524	0.0440985	0.00130802	0.0535169	-0.0435791	-0.239264	-0.0576807	-0.021904	-0.0984412	0.0710252	0.0752437	-0.0592923	-0.00431708	0.0515633	-0.0370128	-0.0208453	-0.00251724
183	-0.135577	-0.0282809	0.206804	0.0401717	0.104294	-0.00762798	0.0211021	-0.106616	0.0272739	-0.0665192	-0.4054	0.14392	0.0443137	0.0731071	0.144102	0.064499	-0.208669	-0.103461	0.069555	0.0409244	0.0557744	-0.0706515	0.0888586	0.115084	0.0756598	-0.10946	-0.110934	-0.0245404	-0.0137955	0.026955	0.0536935	0.112785	-0.0139826	-0.0117412	0.117224	0.138388	-0.0853083	-0.0925088	-0.0564178	-0.201656	-0.0567017	0.0472038	0.121315	-0.0901657	0.00537128	-0.103957	0.0442879	-0.00598904	-0.0118566
184	-0.0505512	-0.290411	0.0751745	-0.000840139	0.147861	-0.000453791	0.0451341	-0.0460089	-0.00827537	-0.0160709	0.0598077	0.0252923	-0.155214	0.250234	0.14968	0.217356	-0.370052	-0.232202	0.157288	0.0255055	-0.130366	-0.0532189	0.0165514	0.0501023	0.104495	-0.131345	-0.108606	-0.0466846	-0.0994491	0.177043	0.0804372	0.200878	0.229753	0.0156184	0.262504	0.222054	-0.283617	-0.014125	-0.128806	-0.0486662	-0.0581636	-0.197034	0.149138	-0.0505478	-0.0282469	-0.040496	0.0105614	-0.0741098	-0.0645802
185	1.78588e-06	-0.243714	0.0745948	0.17894	0.302725	0.174801	-0.10689	0.0856724	0.0960605	-0.164157	-0.0851417	-0.0858761	-0.103094	0.0742833	0.0609515	0.0186683	0.0256055	-0.0897497	0.125675	-0.0761141	-0.115601	-0.0160109	0.0111716	-0.141714	-0.117758	-0.0445217	-0.148977	-0.119687	0.0014393	0.123722	-0.0152416	-0.0653165	0.111172	0.00835209	0.0121034	-0.0574941	-0.0861241	0.0777214	0.0463146	0.0274241	-0.00357684	-0.0421375	0.0864572	-0.0935274	-0.0011937	-0.0387834	0.178719	0.067319	0.0361285
186	-0.42795	-0.228306	0.289598	0.054174	0.125055	-0.271099	0.0542009	-0.0834366	0.477794	0.143991	-0.0757452	0.23702	0.0465703	0.212621	0.289169	0.0268196	-0.104515	-0.237006	0.555135	0.368734	0.0165621	-0.0330695	0.15743	-0.233798	-0.326176	-0.0152059	-0.686385	-0.00605841	-0.585928	-0.272303	-0.132884	-0.250323	0.193014	-0.0598185	0.110902	0.250591	-0.652867	-0.300138	-0.192701	-0.109362	0.101043	-0.245059	-0.0213927	0.313992	0.235102	0.303295	0.0533504	0.0278164	0.240342
187	0.147872	-0.371008	0.0163796	-0.112824	0.240024	0.146447	0.13668	0.0519206	-0.130199	-0.106837	-0.0363198	0.191775	-0.0166842	0.0141529	-0.079092	-0.10395	-0.138856	-0.133951	0.0491429	0.200994	-0.026313	0.150163	0.0938368	-0.112645	-0.0636811	-0.0970972	-0.157365	0.267971	-0.0107291	0.00722432	0.133289	0.1024	-0.0321687	-0.0788956	0.110932	0.00656474	-0.149376	-0.208825	-0.176452	-0.063582	0.122607	0.0858389	0.0634206	0.0274812	0.00838357	-0.221477	0.223432	0.000933541	0.0157628
188	0.0541816	-0.467337	-0.389463	0.0549536	0.239455	0.22374	0.00843	0.161454	-0.0947301	0.0157352	-0.201256	0.0350909	0.0625674	0.145174	0.182592	0.162494	-0.0285674	0.0455091	0.262499	0.200926	-0.0441812	-0.0735013	-0.0422646	-0.0200607	-0.0386723	0.122578	-0.255831	0.144042	-0.0354713	0.0647324	0.0466776	-0.164605	0.0860689	-0.0366403	0.0627208	-0.175881	-0.295712	-0.0644598	-0.34132	-0.14918	0.0358466	0.0437932	0.0681143	0.0056184	0.0327252	0.0685915	0.102531	0.203724	-0.120381
189	0.0120297	-0.149606	0.126382	-0.0472819	0.176465	0.00235397	0.000129293	-0.007754	-0.0469272	-0.00755889	-0.269363	0.0391628	0.00574489	0.116591	0.15683	0.0794515	-0.12783	-0.0998502	0.0937673	-0.0527664	-0.0562039	0.099749	-0.0433522	-0.00766604	-0.0422482	-0.110114	-0.136198	0.0870728	0.039172	-0.00323372	-0.00828382	0.134107	0.113378	-0.0327064	0.0968355	0.0662754	-0.0373056	0.0781606	-0.0404141	-0.106992	-0.00312072	-0.0618694	0.0589198	-0.0123668	-0.0123666	-0.0796907	-0.0292578	0.00519423	-0.0510628
190	-0.0697936	-0.0553445	0.157454	-0.0184013	0.0709978	-0.0436996	0.108417	-0.0169795	-0.0209095	-0.167152	-0.148462	-0.155702	-0.0220133	0.0450293	0.0610221	0.100686	-0.00608671	0.0712499	0.370271	0.0365038	0.12053	-0.0708071	0.143362	-0.0115138	-0.0206164	-0.0701166	-0.251223	0.112198	-0.172072	0.015754	0.035272	-0.121792	-0.0434355	-0.0836	0.13564	-0.0918809	-0.118442	-0.0249257	-0.107593	-0.128289	0.254033	-0.000265896	0.0827472	0.0355287	-0.0252122	-0.0111199	-0.124233	0.164912	-0.1159
191	-0.0511855	-0.241221	0.113119	0.164624	0.0369428	-0.00964211	-0.00260785	-0.0282639	-0.0194232	0.0157482	-0.176463	-0.0763525	0.143141	0.0402911	0.16331	0.0890793	-0.0435726	0.0700523	0.0312599	0.0153385	0.112119	0.0180344	-0.054494	0.122126	0.038141	-0.149507	-0.246715	0.175586	-0.181897	-0.0903593	0.0369281	-0.126242	0.234327	-0.109818	0.0804029	0.00844752	-0.289277	0.141752	-0.20665	-0.0145925	-0.00781248	0.078722	-0.171452	0.0875546	-0.157528	-0.0187321	0.284468	0.00496113	0.00230744
192	0.000216915	-0.0570038	0.304374	-0.0260133	0.158764	-0.0302147	0.14152	-0.0249675	-0.404466	-0.091167	-0.179859	-0.00287894	-0.0447948	0.1497	0.0869693	0.17018	-0.19839	-0.236414	0.0708829	0.271306	-0.0864596	-0.182184	-0.0461321	0.0691517	0.211003	-0.169366	-0.220147	0.0859351	0.033045	0.0916084	0.110444	-0.0660917	-0.0127208	0.0921553	0.0373897	0.0538723	-0.0387345	0.116034	-0.132592	-0.264707	0.187737	0.137614	0.188432	0.157105	0.0688801	-0.534067	-0.0734746	0.164881	-0.00816457
193	-0.270094	-0.303172	0.294199	-0.0861318	0.336115	-0.196864	0.255182	-0.0296575	0.00925478	0.155179	0.092469	0.274066	-0.080048	0.384093	-0.00634581	-0.15947	-0.509912	-0.284074	0.318197	0.307941	-0.0376242	-0.274094	-0.0291256	-0.086628	0.0404563	-0.0317509	-0.448972	0.132987	-0.21438	-0.0399762	0.186337	0.273554	-0.357594	-0.0179199	0.266023	0.26396	-0.062415	-0.208513	-0.173013	-0.101347	-0.0547262	0.160207	-0.113332	-0.101105	0.185447	-0.229155	0.119827	0.236731	0.182789
194	0.0202387	-0.368849	0.288176	-0.083521	0.137063	0.0590278	0.249305	-0.0911859	-0.44959	0.0377317	0.164521	0.107651	0.115925	-0.150662	0.0590145	0.205866	-0.140699	-0.268789	0.188178	0.250103	0.0926967	-0.135787	-0.0876571	-0.0407077	0.0780164	-0.091083	-0.362591	-0.077044	-0.221031	0.0512408	0.0960074	-0.0389503	-0.0346202	0.215833	0.0897286	0.219358	0.147542	0.0871039	-0.117688	-0.391818	0.0540521	0.0749461	-0.0140094	0.0861655	0.107163	-0.295391	0.0566971	0.183879	-0.133648
195	-0.1294	-0.25411	-0.115917	0.0820892	0.115105	0.103807	0.163404	0.0553304	-0.0718402	0.0260407	-0.29177	0.0859885	0.144433	0.101357	0.164241	0.165181	-0.269906	-0.089501	0.269855	0.158951	-0.0837572	-0.0349657	0.0632651	-0.0925162	0.0140284	-0.109224	-0.236053	0.0201991	-0.0108403	0.258107	0.203262	-0.0871207	0.189753	-0.151515	-0.0596704	-0.0379411	-0.0329874	-0.194987	-0.0264879	-0.311052	-0.0594335	0.187786	0.0956713	0.165775	-0.074166	-0.248974	-0.232328	0.0715659	0.0690678
196	-0.0645726	-0.467335	0.770748	-0.502256	0.302257	0.195642	0.275401	0.0429438	-0.706793	-0.0332585	-0.729145	0.471454	0.340384	-0.211198	-0.104521	0.46359	0.174514	-0.554884	0.374564	0.418005	-0.341242	-0.339962	0.478858	0.402292	0.29853	-0.0610802	-0.470119	-0.133669	0.0659894	0.200333	0.163179	-0.468814	-0.396067	0.0911953	0.0552335	0.267213	-0.145801	0.308639	-0.640491	-0.582386	0.0443386	0.0899806	0.143154	0.178687	0.241712	-0.391072	-0.278403	0.343233	-0.0842383
197	-0.207646	-0.039174	0.247557	0.025232	0.257711	0.206317	0.135492	-0.0968336	-0.26345	-0.710102	-0.249967	0.111341	0.29198	-0.130571	0.113672	0.194732	-0.142773	-0.0817078	0.316356	0.238746	0.16066	-0.0317749	-0.0319846	0.0116085	-0.0424347	-0.0417477	-0.210711	0.247622	-0.247777	-0.0502955	0.00249161	0.138107	-0.116426	-0.108656	0.264996	-0.0420592	-0.195329	0.237184	-0.293981	-0.408777	0.292846	0.120339	-0.0742725	0.164219	0.260587	-0.220121	-0.244328	0.245076	-0.105393
198	-0.163692	-0.203679	0.00162026	-0.117008	0.127856	0.174656	0.0130827	-0.242643	-0.234712	0.0257983	-0.0168003	0.0439594	0.122562	-0.0629673	0.0186745	0.299523	-0.00137591	-0.0615514	0.0970302	0.129215	0.0755332	-0.113272	0.127609	0.183899	0.236632	0.0881337	-0.211735	0.0854471	-0.105639	-0.0494677	0.0852862	-0.0807734	0.0281722	0.0630892	0.0710652	0.0173473	0.0969404	-0.0322016	-0.12741	-0.1763	0.124569	0.0495801	0.0866913	0.0515825	-0.0867538	-0.328735	-0.323304	0.0671626	-0.00590005
199	-0.0791712	0.229821	-0.0360969	-0.0451261	0.290214	-0.17368	-0.0620765	-0.202146	-0.202356	-0.106061	-0.0207766	-0.0185583	0.241808	0.026883	-0.138872	0.162286	-0.179301	0.0434736	-0.151488	-0.0171489	0.147045	0.151635	0.126852	0.089844	-0.0112026	-0.135023	-0.050405	0.107189	0.0893279	0.22	0.00218444	0.0277547	-0.0360689	0.0261263	-0.163157	-0.102811	-0.00762859	0.133121	0.00946962	0.132727	0.00758247	-0.173279	-0.0634676	0.144439	0.0759061	-0.0613298	-0.176422	0.213539	-0.0338546
200	-0.0512611	0.0843415	-0.157763	0.105804	0.270776	-0.0742551	0.129258	-0.0553549	-0.287499	-0.277203	-0.0286418	0.00291904	-0.0427482	0.0283744	0.0102955	-0.296322	0.0134954	-0.0143544	0.413911	-0.180005	0.149947	0.319791	0.144074	0.240009	-0.213951	0.122365	-0.378821	-0.0174151	-0.154232	-0.0135662	0.135358	0.120819	-0.022579	0.0691148	0.159409	-0.15987	0.0977168	-0.374161	-0.453106	-0.0907101	-0.0535291	-0.108065	0.0738545	0.38894	-0.0724092	0.129088	0.166926	0.130823	0.0278654
201	0.0239143	-0.167918	0.318736	-0.451543	0.140805	-0.030714	0.0994895	-0.0390557	-0.0127208	-0.224841	-0.0441714	0.0234809	0.145692	0.20328	0.167783	-0.134786	-0.00162884	0.0903305	0.156146	0.264225	0.158643	0.0182523	0.0968794	-0.0311617	-0.0713479	-0.0907364	-0.232356	0.0808624	-0.120468	-0.237758	0.0408266	-0.127137	-0.0891227	-0.330298	-0.137015	0.152918	-0.0093692	-0.0687184	-0.0211329	0.0786507	0.107369	0.0777451	0.103595	-0.047348	-0.123548	-0.0248461	-0.108976	0.144927	-0.0180511
202	2.507e-05	-0.0701718	0.140901	0.0738737	0.0769941	0.0148641	0.0394871	0.0164464	0.108779	0.00620726	0.162126	-0.0479239	0.00546854	-0.0586525	0.0502135	-0.0903025	-0.0833851	-0.0315796	-0.0716327	-0.0556712	0.125411	0.0448204	-0.0556106	-0.0534705	-0.275065	-0.107708	-0.0772189	-0.146279	-0.0436923	-0.0422432	-0.0515839	-0.0537176	-0.0232662	0.00591352	0.019787	-0.0778607	-0.0650362	-0.0158991	0.0777505	-0.0841712	0.125776	0.0432675	0.0498371	0.0224475	0.076983	-0.00948012	0.041632	0.107434	-0.0706157
203	-0.196541	-0.148102	0.026478	-0.0718375	0.0214834	-0.241759	-0.113103	0.0306543	-0.18508	-0.188146	-0.123952	-0.225813	-0.00827311	0.0535379	0.156325	-0.157748	-0.187233	-0.0943957	0.16489	0.137271	0.0736636	-0.0916496	-0.0968764	0.0532878	-0.0241191	0.0762122	-0.341206	0.108899	-0.273215	-0.0317881	0.0264807	-0.0779903	0.0720277	0.0401538	-0.125656	-0.131273	-0.0879448	0.0781069	-0.181297	0.210241	-0.00569408	0.269111	0.199037	0.277555	0.237834	0.0545975	0.281956	0.0979219	0.0956053
204	-0.0547246	-0.0285273	-0.0507513	0.0675498	0.02767	0.0946576	0.0475077	0.00972176	0.00452074	-0.0710051	0.0327782	-0.0139139	0.0864121	0.0587996	-0.0222378	-0.00970766	-0.000379599	-0.0759203	-0.0419503	0.0201039	-0.00583002	-0.00128698	0.0816161	0.0408194	0.000397716	0.00410641	-0.147915	0.0903139	-0.0421378	-0.00692312	-0.00356038	-0.00254837	-0.108867	-0.0323239	0.00511382	-0.152244	-0.0935842	-0.123038	-0.0824104	0.0915729	0.122428	0.109211	0.0506484	0.0151836	0.0190501	0.0440593	0.0271204	-0.0466913	-0.0491963
205	-0.00144898	-0.135926	-0.00373088	-0.125471	-0.0213979	0.020688	-0.0615578	0.0694508	-0.15366	-0.258052	-0.229696	-0.226401	0.200683	0.00812563	0.227058	0.220164	-0.0540758	-0.0946158	-0.0411748	-0.0127297	0.161993	0.0325765	0.187562	-0.0293975	0.140209	0.0115533	-0.212073	0.104556	0.138543	0.0483127	0.162911	-0.0355035	0.106141	0.0532121	-0.00269624	-0.183206	-0.0370994	0.0147805	0.0830503	-0.258294	-0.0177499	-0.0974916	-0.0137968	0.153032	0.145344	0.0403971	-0.0822104	-0.0612403	0.0439111
206	-0.0467273	-0.0119257	0.148297	-0.102796	0.0857343	-0.0613014	0.147959	-0.165513	-0.16	0.0382191	0.361566	0.11144	0.106046	-0.0366262	-0.0570412	-0.422111	-0.353409	-0.473064	-0.531271	0.444994	-0.231978	0.157314	-0.0170633	0.0474822	-0.0271216	-0.311745	-0.297231	0.17173	-0.0248958	0.19456	-0.00781786	-0.310775	-0.222422	-0.413228	-0.19063	0.0494329	-0.194016	0.433977	0.0292882	0.148807	0.460695	-0.260783	0.429182	0.0721197	0.0215493	-0.0282067	0.0552671	0.55353	0.193406
207	-0.409388	-0.222762	-0.024895	-0.269417	0.613341	0.175861	0.159217	0.0522416	-0.631968	0.227235	0.319057	0.181052	0.462734	0.30675	0.294929	0.0153009	0.414183	-0.0282386	0.0749571	-0.153793	-0.365464	-0.179197	-0.563647	-0.314158	-0.0367197	-0.190279	-0.216397	0.111186	-0.0140593	-0.106227	-0.0269457	-0.428779	-0.193587	-0.202414	-0.233748	0.121501	0.0850788	0.248362	-0.00803239	-0.0671724	0.0457763	0.117604	0.16468	0.0875951	-0.069726	0.226451	0.234502	0.108239	0.080048
208	-0.0168713	-0.10917	-0.0337846	0.00893759	-0.00983227	0.0119338	0.0399109	0.070066	0.0260907	0.0247007	0.0643014	-0.0701897	-0.011644	0.0105897	0.0241427	0.0408601	0.059712	-0.0495088	-0.0263136	-0.0217724	-0.0239539	-0.0164111	0.0180752	-0.0048833	-0.11001	-0.0260126	-0.0949989	0.144764	0.0864059	0.0619091	-0.0255995	0.0782055	-0.0685568	0.0502727	0.022124	-0.0609062	0.0165978	-0.0817281	-0.0690745	0.160312	-0.033193	-0.0193366	0.0329921	-0.0162022	0.00854602	0.038595	-0.012776	-0.0237223	-0.130328
209	0.0260821	0.0517187	-0.0689216	-0.127521	0.0607959	0.122882	-0.0135009	0.0383545	-0.0745633	-0.118388	-0.147783	-0.0146073	0.0181122	0.00402889	0.0495971	0.217684	0.0730944	-0.0855669	0.0125006	-0.0232013	0.0466338	0.070765	-0.0197836	0.114871	-0.0906826	0.111205	-0.0395727	-0.0188191	0.0104235	0.105732	0.0148945	0.0369849	-0.110769	-0.128428	-0.0308116	-0.0260682	-0.022889	-0.089881	0.0768756	-0.295278	-0.139184	0.17149	-0.0185746	-0.112199	0.198695	0.173584	0.100353	-0.132326	-0.0718002
210	-0.140663	-0.0308732	0.207889	-0.297145	0.16632	0.117834	0.00386035	-0.0886191	-0.0673368	-0.161373	0.101009	0.0653625	0.205433	-0.0144194	0.0128268	0.156358	0.304329	-0.160755	0.074536	-0.110699	-0.175775	-0.019411	-0.13974	-0.0731151	0.10116	0.0462268	-0.00119469	0.108213	-0.111625	0.0854777	-0.104138	-0.0566545	0.062311	-0.23977	-0.0570724	0.0151879	-0.12898	0.12118	-0.126378	-0.0137833	0.158196	0.0258759	-0.0453027	0.104509	0.25443	0.080061	-0.0313329	-0.0331791	-0.152013
211	-0.0733152	0.0919655	0.0267436	-0.0843621	-0.0202946	-0.123164	-0.106919	-0.0839804	-0.00219883	-0.0605209	-0.060378	0.0890196	-0.0383516	-0.0264805	-0.0367624	0.186066	-0.0476319	0.0211643	0.0220151	0.0232636	-0.06274	0.188341	0.110799	0.229859	0.109296	0.12241	-0.117969	0.0772084	-0.106704	0.0726139	0.0567166	0.0455816	-0.110916	0.0370713	0.0236	0.0887846	0.0166423	-0.117099	-0.0346736	0.0142112	-0.0873967	-0.173084	-0.0124118	-0.0384835	0.136219	0.0243483	-0.184081	-0.0594594	-0.0267965
212	-0.178731	-0.0265928	0.00484366	-0.0764453	0.0358142	-0.0628929	-0.0767826	-0.0412202	-0.0250386	0.00449412	0.110248	-0.104109	0.0758591	-0.00249045	0.00138916	0.0514256	0.133832	0.12011	0.0599505	0.0484271	0.00851823	-0.137078	-0.12328	0.084583	0.140478	0.158384	-0.0221654	-0.0216635	0.0386224	0.100845	-0.0261584	0.0390617	-0.0104326	-0.0297283	0.11311	-0.0600696	-0.0288923	-0.00404155	-0.0197779	0.0615379	-0.0338789	-0.084672	0.10718	-0.025942	0.0522188	-0.0475611	-0.0379645	0.0019785	-0.0293054
213	-0.438145	0.159217	0.0657399	0.00604721	-0.027633	0.364429	0.0736828	0.0995252	-0.0892422	-0.0226479	-0.0791452	-0.40656	-0.136112	-0.114993	-0.142617	0.094972	-0.169775	0.150685	0.198362	0.265425	-0.0768223	-0.0344668	0.177768	0.169914	-0.166728	-0.0920614	0.17213	0.0654891	0.23316	0.116323	-0.126667	-0.0197424	0.0154016	0.207063	-0.0145753	-0.0795432	0.00888768	0.15651	-0.115058	-0.211164	-0.059054	0.0395818	0.0419584	0.0407943	-0.140347	0.0374662	-0.0319946	-0.0247083	0.0854239
214	0.179961	-0.177579	0.0621342	0.0510467	-0.0714575	0.0315731	0.0603882	0.0486609	-0.159049	-0.111039	-0.0531232	-0.236157	0.10894	-0.0278567	-0.153414	0.12883	-0.00586616	0.0114329	-0.0110023	-0.0262225	0.115423	0.0737364	-0.0601557	0.123287	0.0702216	0.158923	-0.127435	0.00163151	0.124299	0.261303	-0.00419505	0.0502999	-0.123173	-0.0565374	-0.0143231	-0.072189	-0.114269	-0.0157472	-0.0380813	0.0602843	-0.00346189	0.0373044	-0.0504699	-0.142781	0.12085	0.120726	-0.054313	-0.00292631	-0.0378806
215	-0.490924	0.257587	-0.0245273	0.0800526	0.147625	0.0906008	-0.107965	-0.336618	-0.133945	-0.108575	-0.242134	0.0767672	0.228548	-0.151195	0.339944	0.108878	0.135567	0.173446	0.0464568	0.27283	0.261082	0.107967	0.220427	0.115232	-0.103241	-0.406705	-0.151771	-0.0552906	-0.000843728	-0.0419135	0.0185444	0.0628394	-0.0747552	0.00954786	-0.17005	0.178633	-0.297056	-0.21217	0.180584	0.109689	0.117582	-0.268373	-0.124568	0.167905	0.00350271	0.0377478	-0.0921729	0.15049	-0.022346
216	-0.139297	-0.042869	-0.0082189	-0.0256564	0.010289	0.0404345	-0.0204926	0.0827703	0.00725953	-0.048373	-0.0406334	0.0183783	0.170623	0.189705	0.0489979	-0.0493295	-0.224051	-0.00327007	0.166624	0.0999566	0.0243519	0.0581219	0.0642437	0.103653	0.0200796	-0.153961	-0.037041	-0.0618986	0.0401158	-0.0788752	-0.057558	-0.0229312	0.0216842	0.0698139	-0.067233	-0.0781469	-0.214965	0.00189713	-0.0462323	-0.00488825	-0.0707606	-0.114999	0.0629961	-0.0384158	0.0142056	0.115608	-0.131362	0.0400674	0.0893729
217	0.0630568	-0.155694	0.0524768	-0.00757986	0.0825702	0.018776	-0.0864488	0.199204	-0.0741552	-0.100069	-0.198465	-0.211409	-0.111125	0.0648477	-0.0599677	0.295857	-0.122044	-0.210097	0.255033	0.000426368	0.300321	0.12009	0.0185389	0.158451	-0.0720715	0.106003	-0.166319	0.140581	-0.209382	0.173082	-0.104678	-0.0667917	0.0439624	-0.139001	0.0502321	-0.108198	-0.0667875	0.200174	0.0481706	-0.0910341	0.083378	0.110488	0.192166	-0.044034	-0.106209	0.0471049	-0.206387	-0.0401902	-0.0802962
218	-0.0322793	-0.0888851	0.325575	-0.33039	0.193656	0.0910452	0.0254186	0.116686	-0.0363411	-0.277228	-0.246578	-0.195264	-0.100011	0.0721728	-0.0253889	-0.19914	-0.220505	0.0390976	-0.0862053	0.142537	0.176637	0.118905	0.0718477	0.262571	0.186791	0.19041	0.0207381	0.0355965	0.0190352	0.279759	-0.0199626	0.145785	0.206794	-0.0177394	-0.0989211	-0.158161	-0.0666957	0.0119464	-0.0496704	-0.233147	0.0420188	-0.0228938	-0.0130085	0.0628801	-0.0695194	0.0628824	-0.136378	-0.0536118	-0.176759
219	-0.0953304	-0.186157	-0.0127248	-0.246588	0.160255	0.164199	0.113781	0.0408794	-0.112371	-0.0779814	-0.308408	-0.184689	-0.0828824	0.0223203	-0.0425808	-0.0386337	-0.164997	-0.0833928	0.116427	0.0582064	0.278931	0.0914971	-0.0276173	0.0113378	0.150467	0.0255667	-0.176152	0.200227	-0.0333703	0.199101	0.0862584	0.167782	0.146856	-0.0247333	-0.106284	-0.0728889	-0.00225712	0.139515	0.16514	-0.152139	0.127901	-0.0022452	-0.100791	0.0993811	-0.0124171	-0.0333299	-0.259646	0.0525098	-0.0715947
220	-0.143781	-0.183243	0.206348	-0.412449	0.211369	0.255867	-0.170405	0.0839824	-0.0322465	-0.181088	-0.0460403	-0.357526	-0.025729	0.322248	-0.0886856	-0.00597163	-0.189873	0.0257025	0.186312	0.19219	-0.00599287	0.0308058	0.307448	0.131019	0.12736	0.408732	-0.399146	0.191793	-0.206479	0.150904	0.333554	0.189227	0.333929	0.184404	-0.0360335	-0.476455	-0.33457	0.0158396	-0.271314	-0.367768	0.129186	-0.393183	-0.53333	0.213456	0.0839156	0.0653799	-0.0902213	0.163297	-0.0118266
221	-0.0882142	-0.321661	-0.0305332	-0.249256	-0.13846	0.085742	0.0896183	0.0552969	-0.252699	-0.193451	-0.0470005	0.114586	0.222389	0.0527874	0.163825	-0.0909396	-0.392489	0.0186675	0.517733	0.0638479	0.108127	-0.106926	-0.0360699	0.0893361	-0.0104677	-0.00864834	0.213409	-0.00695778	-0.533117	-0.0606495	0.16446	0.00214267	0.0110171	0.179913	0.000622235	-0.125866	0.135363	0.0202876	0.15194	0.264312	0.136416	-0.243225	-0.104825	0.00649675	0.154399	0.100636	-0.32334	0.0467307	0.152292
222	-0.347971	0.69657	-0.24581	-0.0629234	0.226032	-0.0525981	-0.0934765	0.0104753	-0.0864817	-0.522696	-0.0825516	-0.190231	-0.00476588	-0.215257	0.260204	0.00815635	-0.255225	0.0525225	0.0328663	0.303878	0.0782891	-0.0518109	0.20763	-0.0324492	-0.0110156	0.16384	-0.275083	0.280189	-0.188865	-0.195167	0.0926999	-0.108685	-0.0112757	-0.137304	0.17504	0.192287	-0.0176674	-0.343216	-0.16933	0.218133	-0.0635607	-0.175946	-0.341653	0.393749	-0.0608286	-0.0394679	0.296969	0.0824643	0.252606
223	0.0157363	-0.281477	0.304277	-0.405609	0.0732232	-0.225535	0.121998	0.0918186	-0.682187	-0.426432	-0.225795	0.000409609	0.30001	0.150305	0.293775	0.354002	0.00612647	0.110286	0.13277	0.105348	0.0409961	0.17884	0.0594438	0.480443	0.0783664	0.234067	-0.515774	0.373254	-0.0473677	0.132837	0.157172	0.154986	0.136	-0.0708594	-0.143461	0.152864	-0.168117	0.178433	-0.205963	-0.299913	-0.143089	0.198002	-0.298339	0.100012	-0.16795	0.213382	-0.491239	0.148045	-0.319369
224	-0.195598	-0.435452	0.284236	-0.177605	0.150615	0.181921	0.0592002	0.079894	0.121272	-0.118102	-0.227996	-0.0604969	0.0471266	0.0443043	-0.0398075	0.129824	0.0562001	-0.0973966	0.0595228	0.0493148	0.136948	0.138642	0.0239554	0.32019	0.157834	0.269766	-0.412656	0.142294	-0.26833	0.0648382	-0.0171078	-0.302234	0.137016	-0.150285	-0.149599	-0.0480158	-0.0943442	0.0367699	-0.0478933	-0.250931	0.0466223	0.0128674	-0.0790349	0.153497	0.233706	0.274256	-0.00271934	0.0137589	-0.114327
225	-0.0147055	-0.0876749	0.0633989	-0.0496264	0.000410289	0.0481254	0.196638	0.128943	0.0139208	-0.0455069	0.102818	-0.0132219	-0.0166231	0.00138749	0.0279309	-0.00256397	-0.0253818	0.0287597	0.202522	0.145831	0.0349383	-0.106311	-0.150813	-0.109499	-0.0198072	0.115709	-0.264216	-0.124501	-0.269168	-0.0493492	0.0381439	-0.223018	-0.107116	-0.0943921	-0.151115	0.0307179	-0.00268645	0.132016	-0.03702	-0.126421	-0.0137086	0.181846	0.108653	0.00937607	0.183412	0.211494	0.0252411	-0.0415458	0.0223995
226	-0.0207076	0.235951	-0.148274	-0.203693	-0.126512	-0.0459884	-0.145895	-0.0457177	-0.0211401	-0.271036	-0.0846019	-0.297112	-0.300306	-0.159163	0.116534	-0.0296898	-0.08744	0.139359	-0.0605857	-0.0602228	0.185393	-0.182289	-0.0556872	-0.193781	-0.148563	0.100579	-0.110182	-0.038445	0.00132732	0.0982463	-0.0465921	-0.0103525	0.0230984	0.0885414	0.0990015	0.143361	-0.048133	0.195331	0.232632	0.0724649	0.144143	-0.0248335	0.15098	0.248612	0.0905552	0.0891528	0.0694073	0.194961	0.149623
227	0.027356	-0.186062	0.234831	-0.130868	0.254262	0.10871	-0.263371	-0.0486161	-0.0775656	-0.044656	-0.104518	-0.157425	-0.0837178	-0.0571687	-0.00852204	0.433412	-0.0216136	-0.0842688	0.259453	0.162792	-0.0414692	0.0114655	-0.0483482	-0.189656	-0.0430894	0.278198	0.157887	0.23122	0.0473667	-0.160681	-0.0980394	0.0399028	-0.210362	-0.165715	0.0367621	0.020646	-0.0659247	0.145243	0.0826519	-0.178294	-0.0257908	-0.0491403	0.139737	-0.18425	-0.108604	-0.312492	0.0869032	0.105722	0.0625446
228	0.0357298	-0.193169	0.168975	-0.0105616	0.0545708	-0.0844086	0.0322247	0.0755705	0.0504613	0.0619493	0.085146	-0.314299	0.104064	-0.165945	0.0417897	0.108501	-0.340814	-0.133988	0.17446	0.0685483	0.110749	0.137068	-0.0761629	-0.0725206	0.0187843	-0.0197813	-0.0198336	-0.114523	-0.0213929	0.106478	-0.00780339	0.282253	0.0570771	-0.0293309	-0.124195	0.197877	-0.0257097	-0.00316505	-0.000376189	-0.0105245	0.111485	-0.159832	0.00214862	-0.077387	-0.0564533	-0.133796	0.0458779	0.0238991	-0.0404729
229	0.0431225	-0.394136	0.313674	-0.234576	0.391108	-0.262994	0.240986	0.257224	-0.0424626	0.168776	-0.223241	-0.394643	0.344543	-0.517011	-0.122954	0.359017	-0.172088	0.042736	0.425214	0.244003	0.211215	0.0810418	-0.39048	0.291882	0.0317926	-0.0242556	-0.325444	-0.320739	-0.304438	-0.441482	-0.0165252	-0.0168627	-0.161857	-0.163686	0.00375277	0.442974	-0.104946	0.00523056	-0.274919	0.154267	-0.0987714	0.231669	0.0617832	-0.0214461	0.152474	-0.418879	0.04149	0.094076	0.256505
230	-0.413816	-0.797374	0.542407	-0.166039	0.234953	0.386284	-0.211871	0.341163	0.606852	-0.38184	-0.394067	0.109463	0.271615	-0.414482	0.204293	0.380549	-0.497664	0.135032	0.366622	-0.00781683	-0.114419	0.202244	-0.145022	0.225521	0.000432301	0.356325	-0.241684	-0.402343	-0.322395	-0.11707	0.170435	0.0389609	0.396473	0.112489	-0.454478	0.208076	0.208922	-0.504186	-0.169659	-0.152019	-0.245707	0.105701	-0.106428	0.0994112	0.205298	0.179182	0.0102897	-0.0606716	-0.0255813
231	0.0239695	-0.388654	0.150564	0.107378	0.223612	0.0492198	-0.00946881	-0.24823	-0.183713	0.26441	0.0839476	-0.0642677	0.142656	-0.193366	0.0332254	0.342376	-0.395024	0.290026	0.245649	-0.312279	-0.031504	-0.14029	0.0817091	-0.0878375	0.0753379	0.126259	-0.0809972	-0.166946	0.0140922	-0.00119454	0.0235655	0.0793523	-0.174281	-0.0982376	-0.0611758	0.133962	-0.0157662	0.0297515	-0.140806	0.198743	-0.0797511	0.0800253	0.143387	0.0883232	-0.0871601	-0.0643066	0.0538277	-0.17103	0.125662
232	-0.0845807	-0.821293	-0.0242753	0.121185	0.30604	0.293096	0.0745388	0.13757	0.0018675	0.0814819	-0.141928	-0.159931	0.0927045	-0.0627417	-0.439419	0.561391	-0.240176	-0.138063	0.151217	0.00721065	-0.0455236	0.146749	0.291898	0.0405523	0.102754	-0.0182479	0.296386	-0.369373	-0.129882	0.223225	0.212298	0.197255	0.00343967	-0.198456	-0.0826393	0.15334	0.223308	-0.307128	0.0201603	0.0580759	-0.50791	-0.0514206	0.233973	-0.11488	0.114362	0.0925494	0.0314981	-0.142314	-0.195293
233	-0.384551	-0.715771	0.183739	0.089223	0.250962	0.182115	-0.00524715	0.238842	0.0992359	0.193977	0.05848	0.00782864	0.326727	-0.391862	0.189791	0.0633441	-0.236861	-0.152312	0.184932	0.0641663	0.166729	-0.183861	-0.00299099	-0.0797588	0.00374104	-0.0226925	0.0183684	0.141283	-0.235904	0.17619	0.0157203	0.124635	-0.239001	-0.0933478	0.0600892	0.0125386	0.175352	0.0905117	-0.241318	-0.169253	-0.0595892	-0.254504	0.22237	0.149811	-0.0273672	-0.0842468	0.0178583	-0.03897	-0.0858028
234	-0.209393	-0.289927	0.0662034	-0.0576591	0.298461	0.128496	0.0617417	0.262553	-0.00229754	-0.165352	-0.0224447	0.0855074	-0.0848232	0.00571488	0.140276	0.028953	-0.430422	-0.168265	0.220771	0.115033	0.0186148	0.0814443	0.134517	0.0693795	0.129988	-0.0264813	-0.221842	0.17057	-0.0659961	-0.140704	-0.0128513	0.0154779	0.0780346	0.100031	-0.120311	0.0113051	0.00433549	-0.0379273	-0.16848	-0.147483	-0.00553332	-0.182386	-0.0826	0.0347048	0.1454	-0.122609	0.192263	-0.00126029	-0.0681416
235	-0.0478323	-0.435083	0.208751	0.12905	0.254651	0.0387158	0.054853	0.0266768	0.0147284	0.0285379	-0.117928	-0.0119617	-0.0322162	-0.234569	-0.075446	-0.042399	-0.0338617	-0.310213	0.148825	-0.0722441	0.205128	0.0624343	0.132762	0.0475901	0.172286	0.00054969	0.00679935	0.0128897	0.0265052	-0.036945	0.15542	0.174337	0.125252	-0.0966438	0.160158	-0.0563386	-0.156774	-0.0733263	-0.154135	-0.0553536	-0.144168	-0.137196	0.1015	-0.149822	-0.070232	-0.18239	0.0964498	0.0248107	0.0676429
236	0.0174875	-0.36243	0.0206508	0.109623	0.117293	-0.0405625	0.0658124	0.0627538	0.0910939	-0.142735	0.126764	-0.101476	0.0781002	-0.0769614	-0.021361	0.134563	-0.109897	-0.0413943	0.122596	-0.0488775	0.0194608	0.0980438	0.131933	0.0608786	-0.00833747	-0.0784289	0.0149506	-0.058326	-0.163614	-0.158769	0.0883287	0.00651063	0.130017	-0.141005	0.11407	0.0129895	0.0948751	-0.078415	-0.0913643	-0.0773898	-0.0715347	0.00687196	-0.0268757	0.0487716	0.176976	-0.0516224	0.0381084	0.0401536	-0.151874
237	-0.171311	-0.548522	0.304215	0.065715	0.407986	0.26733	0.507607	-0.0117553	-0.339342	-0.36356	0.0900845	-0.657794	0.236539	-0.162449	-0.142572	-0.191367	-0.216157	0.160662	0.135555	-0.12597	-0.471248	0.21082	0.460538	0.435298	0.274087	0.153093	-0.465725	0.0620821	0.312223	-0.145655	0.0804646	0.297822	0.316223	-0.134596	-0.189292	0.0912227	0.239038	0.170902	0.103059	-0.18331	0.0523917	-0.0938984	0.155595	-0.0781005	-0.362933	-0.364596	-0.109509	-0.120673	-0.0608188
238	-0.210544	-0.190119	0.159324	-0.0440041	0.387561	0.369138	0.199953	-0.0389313	-0.0384569	0.0705468	0.206456	-0.193774	0.123178	-0.0186712	0.372598	-0.197414	-0.208896	-0.0461078	-0.248774	-0.207923	-0.330042	-0.163755	-0.136606	-0.253916	0.225154	-0.0290332	-0.124471	0.0908299	-0.0359181	0.188109	-0.0343794	-0.165434	0.0260576	-0.070883	-0.0953148	-0.14295	-0.0363055	0.310746	0.0712285	-0.369893	0.350975	0.253185	0.236912	0.143507	0.20335	-0.074073	-0.216168	-0.122454	-0.112297
239	0.118229	-0.246757	0.0300734	0.135517	0.203531	0.086458	-0.212741	-0.160569	-0.374667	0.224136	0.0286041	-0.477918	0.386632	-0.00755234	0.213343	-0.0656873	0.231341	0.0628137	0.445351	0.116086	-0.00664441	0.108549	-0.207713	-0.517468	-0.0956416	-0.00792887	-0.455471	0.0841276	0.0027228	0.190774	-0.0462025	0.150792	-0.135614	0.0186283	-0.506702	0.28273	-0.138768	0.322473	-0.079476	0.184417	0.124932	0.42316	-0.42139	0.121155	0.0551003	0.153198	-0.135271	-0.10264	-0.0125159
240	-1.35817e-05	0.00588401	0.219153	0.0260892	0.340503	0.0797511	0.184399	-0.126709	-0.0190369	0.00738365	-0.0370977	-0.0879581	-0.00831122	0.110044	0.117668	-0.211011	-0.156124	-0.0708039	-0.174526	-0.13161	-0.0790013	-0.120306	-0.011459	-0.124528	0.0121125	0.0381593	-0.256689	-0.153323	-0.192774	0.378982	0.0967362	0.0410306	-0.0711167	0.0296022	-0.302156	-0.134618	-0.204834	0.144254	0.169263	-0.236433	0.110592	-0.09689	0.144519	0.0367203	0.247359	0.0899004	0.082704	0.167552	0.255807
241	-0.159174	0.00840345	0.0529979	-0.0205617	0.211122	-0.0874084	0.123437	0.0559839	0.00656713	0.00511533	0.108295	-0.244894	0.0918886	0.0315556	-0.0874973	0.1717	0.024801	-0.18308	-0.115155	-0.0902043	0.0286507	0.0371467	-0.0594932	-0.113228	0.0529156	-0.0568074	-0.143442	-0.0917409	-0.117343	0.138344	0.0460953	-0.0535007	0.108521	0.147143	-0.0719816	-0.0990579	-0.0152487	0.112633	-0.0854303	-0.0593066	0.032521	-0.00683505	0.0539975	-0.0213357	0.0600987	0.00708876	0.00367753	0.0512751	0.0305726
242	-0.535392	-0.18431	0.268614	0.236003	0.292104	0.305271	0.121807	-0.227705	0.0924944	-0.114357	0.111318	-0.524456	0.292087	0.224698	0.259589	-0.0139791	0.0224191	0.0559906	0.0315002	-0.142386	-0.292862	0.100232	-0.177666	-0.600066	-0.0784578	-0.161355	-0.116525	0.304902	-0.0807381	0.217675	0.309693	-0.0645702	-0.0866634	-0.424153	-0.146115	0.178784	-0.431309	0.253865	0.204419	0.0125706	-0.00260127	0.0300873	0.0942197	0.136401	-0.0549151	0.090684	0.0447127	0.000465749	0.0314919
243	-0.00704685	-0.118048	0.0242469	-0.0854476	0.214069	0.0506764	0.0651738	0.0154314	0.0567444	0.0320759	-0.127518	-0.189973	0.15982	0.052439	-0.0319571	-0.232734	0.116415	-0.083277	-0.0430257	0.049314	0.128818	0.00804818	-0.202319	-0.191988	-0.0267741	0.00977221	-0.00542784	0.180022	0.0936704	0.0306427	0.298036	0.025871	-0.0132716	-0.190584	-0.337076	0.0372391	0.0378585	0.116966	0.0137021	0.107378	0.0497262	0.0701678	0.129081	-0.140845	-0.0729306	0.136541	-0.0772663	-0.0690981	0.0846597
244	-0.101702	-0.0377456	0.081268	-0.00428584	0.281955	-0.329291	0.134443	-0.110657	0.207213	-0.139995	-0.0573133	-0.0281941	0.222519	-0.0845449	0.140159	0.0699924	0.0924473	-0.0887681	-0.137174	0.173573	-0.0402488	-0.078368	-0.0624613	-0.0780323	0.0660638	-0.117357	-0.129557	0.070339	0.132265	-0.0659859	-0.0782343	0.0158955	-0.029021	-0.0445611	-0.475186	0.114296	-0.0499237	0.0574531	0.0867431	0.0353443	0.23336	-0.0418005	0.228631	0.133365	0.0117162	-0.37498	-0.0147319	0.052542	0.245754
245	-0.0148577	-0.00743553	-0.00488639	0.0261809	0.0492029	-0.0320131	0.0516454	-0.0493726	0.00523933	0.0939041	-0.126903	-0.0449283	0.0823176	-0.0143322	0.0164702	-0.140256	0.0998253	-0.10791	-0.017764	-0.00289995	0.0639608	-0.00802163	-0.0936052	-0.0259518	0.0982604	0.00705495	0.00846586	0.0133325	0.0954064	0.108648	0.0846924	0.00883789	-0.162228	-0.0280066	0.022834	0.00820104	-0.0938286	-0.0425034	0.0607075	-0.00345227	0.130777	-0.0557675	0.0165609	0.0241398	-0.033735	0.0420051	-0.0349503	-0.054778	-0.0528524
246	-0.0285885	-0.145348	0.0971828	-0.0924503	0.214291	0.103291	-0.102578	-0.0709553	0.147722	0.102477	-0.157007	-0.142669	-0.00673531	-0.0203387	0.0561543	0.147226	0.0914826	-0.0531859	0.0273974	0.030759	-0.124242	-0.0798574	-0.102586	-0.198941	0.242217	-0.0520506	-0.069878	0.0452108	0.126307	0.189048	-0.101439	-0.068504	0.0263	-0.0263504	-0.0958787	0.0718036	-0.211287	0.185429	0.152431	-0.117016	-0.0519798	0.134195	0.10875	-0.0642859	-0.0641846	-0.121094	-0.0580521	0.0555714	0.065241
247	-0.0778113	-0.216479	0.398666	0.0883332	-0.021313	-0.0397414	-0.033872	-0.0674191	-0.079258	-0.077353	0.0364241	-0.119254	0.0562308	0.0854019	0.0245168	0.134287	0.0620654	-0.0153176	0.0332625	0.0250671	-0.0816924	-0.0657334	-0.129952	-0.0345562	0.0517766	0.0502913	0.0457377	-0.0471383	-0.079592	-0.00439951	0.0019	-0.0107955	-0.0158293	0.0451146	0.019767	0.0281688	-0.0544981	0.00632672	0.0260941	0.0348784	0.0366263	0.0325099	-0.0186292	0.0867945	-0.0504241	0.0108824	-0.0167428	0.0125623	0.0929033
248	0.0815672	-0.214627	0.0182819	-0.0216575	0.125638	-0.0610099	-0.119724	-0.0391808	-0.0134386	-0.00192469	-0.212831	-0.171069	-0.0313845	-0.0559905	0.0255574	-0.119589	0.119457	0.0840466	0.284862	0.122442	0.0377779	0.07277	0.0551098	0.0961369	0.000722773	0.00657384	-0.0110327	-0.0369067	-0.176424	0.186256	-0.0163684	0.000497422	-0.107565	-0.0177319	-0.0631213	-0.00713468	-0.0619988	-0.00094023	-0.0264657	-0.0914573	-0.0022307	-0.124827	0.0259014	0.11025	0.0558969	0.0337237	0.129554	0.0927477	0.0237648
249	-0.284012	-0.203666	0.0656436	0.0823611	0.0371602	-0.0170657	-0.0779188	0.0861929	0.0388606	0.0309772	0.0773722	0.00695785	0.151798	0.0100727	0.0578554	0.140924	0.118204	0.131358	0.11096	-0.0285202	-0.0325102	-0.0890557	-0.0765966	-0.0657817	-0.00335006	0.0471178	-0.115571	-0.0955229	0.00701296	-0.0111267	0.00464527	0.0388296	-0.0768427	-0.161424	-0.000751715	0.0130204	-0.000551325	0.0438675	0.0221197	0.0156703	0.0242592	-0.0607825	0.0334778	-0.0409938	-0.0708435	0.0236505	-0.0319624	0.0239228	0.0633545
250	0.05937	-0.203075	0.0215457	-0.0439666	0.211097	0.000491626	-0.0923002	0.0546247	0.00286133	-0.0899438	0.0449168	0.109135	-0.133489	0.064407	-0.0669668	0.126514	-0.129744	0.020051	0.0679485	-0.0048227	0.137312	-0.0355326	-0.0765249	0.0422822	0.0630491	0.0674755	0.0401962	-0.0844134	-0.088901	-0.0520342	0.10961	-0.0214271	-0.0583466	0.0346124	-0.0466103	-0.125746	-0.0235346	0.0186867	0.118433	-0.0912781	-0.034884	-0.0464803	0.0863592	0.0106101	-0.11126	-0.0213746	-0.0112088	0.0120698	-0.000535233
251	-0.128298	-0.106284	-0.0226964	0.236689	0.193544	0.0208047	-0.109662	0.0334506	-0.120485	-0.0396563	-0.0441911	-0.0426272	0.0918542	-0.100762	-0.0381398	0.163583	0.142836	0.0728639	0.0274803	-0.0315434	-0.069431	-0.169489	0.021961	-0.0420534	0.127248	0.0132896	-0.0465484	0.110651	-0.105476	0.041252	0.0568272	0.0827512	0.0155749	-0.055129	-0.0940112	-0.0639538	-0.0257249	0.047587	-0.0168501	-0.0208864	-0.0561733	-0.080574	-0.129187	0.0947939	0.103111	-0.114751	-0.0335651	-0.0751351	0.119699
252	-0.0652502	-0.0228878	0.0842994	0.0416785	0.105492	-0.0513861	-0.066528	0.00171141	-0.134955	-0.0516118	0.070969	-0.092123	-0.0196155	-0.0560053	0.0133699	0.0147106	-0.0628144	0.0561139	0.0272269	0.0844003	0.0139513	-0.0503892	0.06358	0.0227622	0.0806007	0.0406389	-0.0562704	-0.0664829	-0.00393235	0.0480795	0.141526	0.00479614	-0.0158514	-0.0617323	0.0170425	-0.00663809	0.0257369	0.0455908	0.0200401	-0.0455298	0.0216805	0.0759053	0.0471143	0.0855842	0.0111032	-0.126867	0.0380848	0.120883	-0.168532
253	-0.00352186	-0.14842	0.0811689	0.0259791	0.117005	-0.0210993	-0.033946	0.00186511	-0.0892247	0.0482172	0.00281859	-0.0639447	0.0644922	0.00353979	-0.00505405	0.076054	-0.107062	-0.0900817	0.00692418	0.0720381	0.199301	0.0762038	0.0319607	-0.0926458	0.0307637	0.0258177	-0.123524	0.0392605	-0.0829186	-0.0947482	0.0669865	-0.0209741	-0.0264399	0.101473	0.00603822	0.0611958	-0.102521	-0.0706226	0.0905659	-0.0491919	-0.0181622	-0.0954634	-0.05687	-0.0254081	-0.0552263	0.130058	-0.00833258	0.136674	-0.0523941
254	-0.0657106	-0.0324906	0.027055	-0.0113776	0.225221	0.0195703	0.0381786	-0.068744	-0.01368	0.0251813	0.0243352	-0.121238	0.0914729	-0.0681705	-0.2006	-0.0328957	-0.148712	-0.153851	0.105374	-0.0116112	0.0362363	0.0205526	0.129122	-0.00672439	0.0490679	0.107553	0.0138939	-0.0616976	0.000365155	0.0822866	0.0672288	0.043543	0.110688	-0.0319824	0.0101824	0.0792899	-0.0537885	-0.0509543	-0.0977942	-0.0414008	0.0560751	0.147151	-0.13676	0.0585498	-0.00289001	0.00371201	-0.0401204	-0.0664651	-0.0740178
255	0.0208153	-0.193143	0.0794031	0.0689891	0.108268	0.0338632	-0.0143576	-0.0522545	0.0120704	-0.0645982	0.0402215	-0.285015	0.0861491	-0.0217958	0.0878706	0.12245	-0.100674	0.102856	0.000462494	0.0717958	0.0848925	0.0159815	-0.0541199	-0.083844	0.0203699	0.0494656	-0.0562902	0.0128957	0.0240269	-0.179256	0.0360363	-0.0248923	0.107052	0.019835	-0.0468222	-0.0233401	-0.0583712	-0.027303	0.0187285	-0.0963173	0.0197657	0.00937226	-0.0101382	0.0807331	-0.0376421	-0.0804721	0.0819672	-0.0515102	0.115248
256	0.0828377	-0.0442377	-0.170721	0.139609	0.240818	-0.121827	-0.192682	-0.0973957	-0.158388	-0.142451	0.054527	-0.0202334	0.111525	0.22854	-0.0103169	0.163309	-0.167342	0.00122409	0.0492801	-0.0185294	-0.0798373	0.0633543	0.0992043	-0.0557332	0.0449361	-0.0111341	0.169939	-0.104082	0.0970727	0.273555	-0.0972376	0.0752475	0.17459	-0.173754	-0.180929	-0.0351	-0.189063	-0.0368133	0.0442002	0.182796	-0.056041	-0.0563172	-0.0958579	0.0102169	-0.0935284	0.0692009	-0.0335877	0.0154417	-0.0797083
257	-0.0207516	-0.1429	0.0858854	-0.0559432	0.250481	-0.152708	0.115189	0.0148165	-0.0578303	-0.114257	0.132142	0.0143433	0.0739665	-0.0457691	-0.0529749	0.0257572	-0.0759799	-0.100197	-0.0315408	0.0703146	0.108549	-0.0758328	0.117044	-0.0253622	-0.0595753	0.0564737	-0.164627	0.00645955	0.110722	-0.0618276	0.122406	0.0654345	0.0858323	-0.00803911	-0.166066	-0.0234898	-0.0321307	-0.0600002	0.0147784	-0.0174551	-0.00362732	-0.0498801	-0.0631421	0.0516698	0.136639	-0.012576	0.00477202	0.0171257	0.02326
258	0.144195	-0.229054	-0.128317	-0.0717717	0.366621	0.163476	0.0296037	0.0481766	-0.0929339	-0.207332	-0.0973954	-0.0374197	-0.0118108	-0.232018	0.0332818	0.0492517	-0.113886	-0.143233	0.174041	0.0495297	0.0793136	0.0699425	0.102886	0.182516	0.051098	0.227683	-0.0532749	-0.102658	-0.0613314	-0.00416773	0.0950927	-0.200908	0.0206928	0.170597	-0.025433	0.137244	-0.106217	0.0253559	-0.00499658	-0.0535354	0.0130931	-0.189875	-0.0620804	-0.171513	-0.0473152	-0.176417	-0.0208344	0.112938	0.148049
259	-0.0300334	-0.280798	0.28382	-0.138622	0.0375447	0.0266406	0.0764471	0.260728	-0.149251	-0.107424	0.0209959	-0.252729	0.187867	-0.125287	-0.0354786	0.11315	-0.0284782	0.155276	0.164076	0.0777935	0.083201	-0.0333121	0.0787444	-0.00274003	-0.0540366	-0.0832695	-0.11086	0.0458884	-0.013026	-0.12047	-0.0214776	-0.0889149	0.0725385	0.123268	0.0572204	-0.0345808	-0.101174	-0.0505673	-0.039227	-0.0942002	0.142564	-0.0347383	0.0225986	0.0881728	-0.177814	-0.331092	-0.0872814	-0.00153933	0.0227969
260	0.126304	-0.161569	0.0853408	0.0449028	0.12522	-0.0270981	0.0361094	-0.163187	-0.162155	-0.112738	0.0670184	-0.133742	0.0800093	0.0317936	-0.0160971	-0.0103325	-0.10439	0.067435	0.137822	0.0533788	-0.00948349	0.00438961	-0.0454853	0.0389668	0.0361752	-0.127664	0.0710021	0.0611909	0.0838217	0.104578	0.0965072	0.0240531	-0.0824156	-0.134575	-0.209818	0.064102	-0.124273	0.10605	0.00259787	-0.00242532	0.04252	0.198392	0.0666893	0.0308528	0.020242	-0.229726	0.0114332	-0.00742855	0.0133909
261	-0.244388	-0.375478	0.216444	-0.246604	0.397431	-0.110578	0.190865	0.515655	0.217363	0.170803	-0.372841	-0.0825051	0.0256378	0.0557264	-0.0505551	-0.154727	-0.0889787	-0.35713	0.361448	0.00774378	0.402202	0.0859989	-0.287086	0.0359816	0.084174	0.00594424	-0.466145	-0.0600572	0.0386072	0.0166491	0.147955	0.00353613	0.214168	-0.556905	-0.323656	0.258722	0.0628606	0.283814	-0.0493327	-0.151586	-0.647517	0.0852379	0.426184	0.0858789	0.25339	-0.0917907	-0.0701897	0.115766	0.042492
262	-0.254328	-0.377533	0.253255	-0.0698199	0.187569	-0.102846	-0.136621	0.284067	0.249323	0.0570335	0.0227507	-0.347413	0.19606	-0.186353	-0.00652814	-0.150753	-0.394387	-0.16668	0.316179	0.283055	0.163225	0.015307	0.345248	0.184581	0.0736963	0.0484827	-0.494387	0.0222079	-0.0917253	0.0558574	0.370288	0.285526	0.151814	0.287449	-0.576383	0.0103729	-0.0509141	0.224039	-0.27109	-0.287116	-0.107163	0.146884	-0.125399	0.351982	0.0581956	-0.386993	0.0899001	0.122245	-0.195116
263	0.18244	-0.902529	0.511908	0.141036	0.77741	-0.0264068	-0.161046	0.0433074	-0.40337	0.171478	-0.648953	-0.634459	0.211288	-0.188808	0.249289	0.193023	-0.288361	-0.0131048	0.85976	0.161811	-0.178392	-0.0220848	0.201413	0.275808	-0.121045	0.0270338	-0.226161	0.44264	-0.298057	0.115074	0.102329	-0.259539	-0.0325137	0.0198968	-0.323352	0.955624	-0.163718	-0.0423846	-0.260803	-0.359099	0.130178	-0.158298	-0.332558	-0.119924	-0.256457	-0.463767	-0.124756	0.457512	0.355065
264	-0.471537	-0.369858	0.269341	-0.0704001	0.429097	-0.0545245	0.292053	0.0610529	0.324971	0.0753639	-0.216368	-0.0791376	0.628452	-0.0701445	-0.16942	-0.182302	-0.277008	-0.3013	0.335777	0.343326	-0.0702621	-0.154734	-0.0522786	-0.0964663	-0.126174	0.108073	-0.329116	-0.018996	-0.178342	0.100105	0.271106	0.102852	0.0598833	0.231906	-0.436503	0.154489	-0.187912	0.2264	-0.0754714	-0.100826	-0.116711	-0.0300549	-0.129105	-0.162675	0.171288	-0.0763991	0.155347	0.21945	0.0635621
265	-0.167998	-0.423125	0.146429	-0.468061	0.367151	0.130905	0.476989	0.102965	0.0723271	0.17177	-0.175757	-0.109979	0.0620777	0.11909	0.00137665	0.0343176	-0.152908	-0.152295	0.295673	0.0708549	0.142955	-0.0340829	-0.0794101	0.140293	-0.0343156	0.18871	-0.540988	-0.261233	-0.23521	0.0966999	0.32459	-0.0472371	0.103047	0.16384	-0.500065	0.131601	-0.338025	0.0947208	-0.148022	-0.165976	0.139715	0.0709033	0.0471195	0.0770188	0.210819	-0.0583812	-0.0738416	-0.0766375	0.0518464
266	0.0835711	-0.521172	0.273364	-0.197034	0.270662	0.113958	0.0821097	-0.0213828	-0.0456484	0.132298	-0.0811978	-0.23203	0.114714	-0.0830763	0.128678	0.0540351	-0.0558411	-0.321262	0.331744	0.0224201	-0.0369386	0.0951361	0.108198	0.258808	0.0296009	0.0802324	-0.161315	0.0290577	-0.0628768	-0.0935904	0.0211212	-0.209638	0.0130832	-0.123202	-0.423222	0.341332	-0.00805604	0.1499	-0.101813	-0.0195224	-0.0424408	-0.402059	-0.00828038	0.0974867	0.0377962	-0.0251296	-0.00260165	0.136264	0.264051
267	1.05966e-07	-0.100659	0.0133392	0.0372633	0.230438	-0.0107494	0.0273901	0.0319693	-0.0607338	0.0695983	-0.0346955	-0.301379	0.16224	-0.0985212	0.194377	0.112749	-0.0711677	-0.18019	0.164415	0.186903	-0.0626802	-0.0885689	-0.0760371	-0.0509774	0.0922071	-0.119252	-0.131167	0.0240046	-0.153582	0.0568568	0.0174715	0.121841	0.00344986	-0.0884289	-0.291196	0.140553	-0.190651	0.0942017	0.103984	0.117176	0.0372145	0.0139312	-0.162659	-0.120924	-0.0332136	0.0180715	0.121713	0.0338031	0.0494058
268	-0.190399	-0.509097	0.0607654	0.0450167	0.228213	0.199473	0.194114	0.0755581	0.244154	-0.122287	-0.23644	-0.119255	0.111225	0.0506475	0.0555211	-0.206923	-0.101961	-0.145278	0.134202	0.126693	0.0240635	0.0368981	0.0716689	0.0749688	0.15076	0.0947242	-0.163602	0.134743	0.0857757	0.195947	0.118979	-0.165241	-0.176818	-0.0323237	-0.200742	0.178258	-0.117038	4.3505e-05	-0.0387759	-0.347827	0.0796139	0.107857	0.00877848	-0.144599	0.0346877	-0.212699	0.0522347	0.0689087	-0.057364
269	-0.203133	-0.160006	0.0945856	0.101347	0.149457	-0.130257	0.0483049	0.0207171	-0.205399	0.157729	-0.278081	-0.0628023	0.0536501	0.107327	0.0443591	-0.0364324	0.00945119	0.08142	0.0140385	0.107668	0.103004	0.0505214	-0.157833	0.0879973	0.143333	0.0556859	0.0685013	0.0973543	0.064415	0.0996235	-0.0327862	0.0706937	0.00248708	-0.0298402	-0.266963	0.19983	-0.0185479	0.0853689	-0.0276106	-0.230286	-0.151205	-0.0388144	0.00350633	-0.0557904	0.0821066	-0.0724734	-0.0680545	-0.059683	-0.0326676
270	-0.146318	0.0162222	0.0689843	-0.367322	0.110537	0.0151134	0.076718	0.142292	0.189753	-0.0540722	0.105148	-0.206422	0.0178185	-0.115014	-0.065244	-0.179122	-0.0431883	-0.0556294	0.285845	-0.00712781	0.00552845	0.144346	0.147338	0.120289	0.123163	0.0437747	0.0526603	-0.0228403	-0.0239147	-0.12594	0.0666182	0.154098	0.0657577	-0.249384	0.0334209	0.093458	-0.232522	-0.020509	-0.000338733	-0.197985	-0.222219	0.0462445	0.101255	0.0519662	0.0325988	-0.0207779	0.0798348	-0.114639	0.00613146
271	-0.163432	0.125539	0.0576415	-0.21968	0.0816842	-0.0203845	0.0815225	0.0125803	0.00556915	0.0102406	0.0235795	-0.147547	0.0985298	0.00953618	-0.19659	-0.0504535	0.00894244	0.000308295	0.0122015	0.0377914	0.00458928	0.124403	-0.0172951	-0.0636466	0.0491822	0.0984321	0.173955	0.0131739	-0.0387555	0.0687227	0.0508164	0.0176366	0.0297427	-0.0712886	-0.0848229	-0.135666	-0.00146492	-0.0682936	0.0246382	0.122624	0.0381111	0.0866944	0.0160014	0.0712545	0.0318712	0.0293679	-0.0705707	-0.0315836	-0.0631083
272	-0.0129041	-0.182878	-0.0441255	-0.139618	0.156683	-0.0159343	0.14841	0.22795	0.202718	0.297056	-0.0569538	-0.103156	-0.163693	-0.0849856	-0.226148	-0.0850176	-0.0896013	-0.109284	0.137022	-0.00789466	0.0157331	0.0704216	0.104368	0.208248	0.08716	-0.112531	-0.163621	-0.0667726	0.053131	-0.0458723	0.0281107	0.188794	0.0621886	-0.305089	-0.151838	0.145097	-0.144711	0.0727471	-0.169325	0.00309134	-0.111769	0.0994499	0.12203	0.0659143	0.0322783	-0.0269467	0.00786743	-0.0988937	0.0800927
273	-0.015807	-0.106557	0.0145492	-0.0365734	0.237702	0.0024543	-0.199046	-0.012282	0.154248	-0.0883732	-0.0702556	-0.0568743	0.0140472	-0.0589423	-0.0273216	0.0994414	0.0863866	0.22297	-0.049141	0.149339	-0.0638738	0.125078	-0.228929	0.00798883	0.0800984	-0.0343719	-0.104918	-0.0338483	-0.0416627	-0.178585	0.115251	0.153037	-0.0531145	0.00911355	0.010098	0.0117987	0.0125969	0.15389	-0.195446	0.134828	-0.0869664	-0.115158	0.0124438	-0.0847359	0.0326921	0.137903	-0.0739353	0.107147	0.0895301
274	-0.182759	-0.0276453	0.145472	-0.222337	0.150148	0.0744967	-0.0592201	0.184778	-0.069405	-0.121429	-0.0144819	-0.0214072	0.0398935	-0.0992002	-0.051573	-0.0750979	0.0486448	0.034058	0.115122	0.0461435	-0.112323	-0.0338501	0.110083	0.106395	0.0474663	-0.0238951	0.00599584	-0.0130394	0.0664847	0.0209849	0.0826283	0.0847263	0.0910252	-0.0697789	-0.0763785	-0.127807	-0.0325565	0.0540752	0.0563423	0.0835131	-0.0743698	0.0963747	0.0174766	0.0609486	0.103597	-0.0826612	-0.0575284	-0.0310529	-0.0168235
275	-0.235792	0.117899	0.0680682	0.0853418	0.0498987	0.0655331	-0.113584	0.14173	-0.10041	-0.179663	-0.208526	-0.0213262	-0.0205196	0.074757	-0.127165	0.0276858	0.143271	-0.0907486	0.0790366	0.050296	-0.0537654	0.0484077	0.0480404	0.0521724	0.217597	0.0900842	-0.105755	-0.0484168	0.121763	0.0368107	-0.154467	-0.0518676	-0.0137013	-0.019943	0.0746748	0.0707395	-0.00702916	0.146772	-0.117087	-0.0547886	0.0991591	0.0159223	0.0799701	0.020967	0.0134731	0.0160205	-0.224438	-0.0255357	0.0404351
276	-0.458971	-0.108518	0.109197	0.0644677	0.251799	-0.0126078	0.0733465	0.0113664	0.171719	-0.0533869	-0.154719	-0.0778134	0.085386	0.205933	-0.0783341	-0.122071	-0.151831	0.0628108	-0.0317204	-0.101757	0.0514275	0.0180589	0.0120522	-0.0367462	0.061805	0.0284663	0.0204512	-0.0842245	0.0279533	0.00107596	0.122274	-0.0421429	-0.0720512	-0.105919	0.031054	0.0365785	-0.000519515	0.109021	0.0682162	0.100302	-0.0014378	0.236437	0.123679	0.0353095	-0.0260494	-0.055059	-0.0703047	-0.145077	-0.0454274
277	-0.175278	-0.135209	0.184678	-0.00262257	0.103447	-0.056497	0.12683	0.0218237	0.00774184	-0.0619902	-0.297387	0.100121	0.0983173	0.0715953	-0.177075	-0.131875	-0.119916	-0.16791	0.13792	-0.243248	-0.0313618	-0.0560057	0.12105	-0.117545	0.158624	0.0211079	-0.039685	-0.034775	0.0840768	0.123566	0.149195	0.0320352	0.177607	-0.240119	-0.00849953	-0.174804	0.00788714	0.0147194	0.0462905	0.0485785	0.0401156	0.0942317	-0.0235257	0.0912975	0.0664719	0.0075047	0.0406597	-0.0374977	0.0476394
278	-0.113348	-0.150075	0.110966	0.00776507	0.280096	0.0232042	0.020925	-0.139981	-0.0587487	-0.0527094	-0.105757	0.115076	-0.00293024	0.0288436	0.155759	-0.0574885	0.0818688	0.115318	0.10511	-0.236226	-0.180863	0.00511014	0.156472	-0.0203838	-0.0390484	-0.0146422	-0.0891825	-0.0264889	0.050949	0.0136391	0.028002	-0.00193877	-0.0130428	0.0783614	-0.0151132	-0.115259	0.0155186	-0.0194483	0.0314708	-0.0286306	-0.0405476	0.0943766	-0.0707273	-0.00210642	0.0640881	0.0381157	-0.0484919	-0.0618278	0.0296931
279	0.0107611	-0.0818918	0.0330636	-0.000252639	0.242672	-0.0144713	0.052467	-0.176845	-0.024671	-0.0869757	-0.355754	-0.177082	-0.0992751	0.0206923	0.172374	0.153029	0.0804775	-0.194553	0.169733	-0.00952727	0.0403261	0.0881732	0.0549147	-0.0331678	-0.248183	-0.137	0.0960942	0.159311	0.15623	0.0523123	0.0757367	-0.0238168	-0.0253086	-0.407804	-0.047274	0.0736635	-0.0134072	-0.0142716	0.165616	0.0995336	0.0745193	0.0308612	0.0814014	0.0118788	0.0519722	0.149598	-0.0421343	-0.0261614	0.043313
280	-0.0707775	-0.0442567	0.0471917	0.0266402	0.306693	0.113849	-0.0775235	-0.0980521	0.0648211	-0.145875	-0.160952	-0.305155	-0.109052	-0.00129906	0.091455	-0.156343	0.151247	-0.148148	0.0617011	-0.257278	-0.299599	-0.190039	-0.0183534	0.126749	-0.027344	0.384517	0.165125	0.0719679	0.183136	0.261163	0.283026	-0.213704	-0.108432	-0.166623	0.0381461	-0.0356844	0.143416	0.245914	0.00110832	-0.0158154	0.197503	0.0362374	0.12545	-0.121206	-0.124891	-0.0809151	-0.0155708	-0.0998015	-0.00787695
281	-0.170151	-0.0799364	-0.050599	0.00548318	0.300009	-0.0414433	-0.120612	-0.233749	0.0917658	-0.0841304	-0.0130375	-0.348777	-0.0966965	0.25098	0.0713689	0.117898	0.0974896	0.00386394	0.148525	0.0235888	0.0104981	0.14557	-0.220688	0.227084	0.155197	-0.0533607	-0.162093	-0.0613186	0.0209435	0.199589	-0.167464	0.0222147	-0.142875	0.044124	0.00983332	-0.164753	-0.147865	0.078749	0.0563994	0.0194651	0.202106	0.0385621	0.0445855	0.0415857	-0.160789	0.015484	0.111814	-0.0535647	0.118059
282	-0.122966	-0.345918	0.232301	0.287859	0.171093	0.165292	-0.239793	-0.013522	0.36906	0.339189	-0.108378	-0.0824425	0.0630421	0.0921847	-0.226147	0.00250369	-0.127942	-0.0708782	-0.0576912	-0.155739	-0.0818941	0.17631	0.236737	0.0901346	-0.278573	-0.0819014	-0.116597	-0.102699	-0.28565	-0.00030874	0.145862	-0.105923	-0.109868	-0.176358	-0.0923754	-0.0428013	-0.00590105	0.25191	-0.111425	-0.339118	0.0827446	0.0103613	0.199055	-0.0566046	0.180779	0.204672	0.138952	-0.0277717	0.176591
283	-0.146341	0.0546881	0.11335	0.0846815	0.146854	0.0938069	0.0389547	-0.394309	-0.00621566	0.0225039	0.122898	0.0615837	-0.051815	0.180831	-0.0732877	-0.02982	0.185346	-0.0679754	0.168288	0.00947178	-0.0959731	-0.120945	-0.369682	0.149682	-0.10987	0.073366	-0.100948	0.00661475	0.0328772	0.0345084	0.101471	-0.310181	-0.174692	0.112928	-0.085518	-0.149584	0.0528609	0.0183309	0.0172363	0.133272	0.104222	0.0224018	-0.0267331	0.0838718	-0.280678	-0.1275	0.0380301	-0.139941	0.125988
284	-0.405432	-0.188239	-0.0639652	0.0547269	0.0778938	0.0694766	-0.0507873	-0.065586	0.0632163	-0.408571	-0.220048	-0.0248914	-0.00873228	0.044428	-0.0218184	0.053634	0.0370829	-0.0730852	0.0311245	0.0265239	0.11947	0.00877459	0.11897	-0.0515603	-0.0355936	0.096106	-0.0269055	-0.0088642	-0.00838614	0.0852737	0.0206246	-0.124927	0.0748579	-0.0943102	0.091503	-0.0615247	0.0534594	0.135932	0.0540818	0.142198	0.16902	-0.0516165	0.0384154	0.172745	0.0428326	0.0707928	0.0181777	0.0516414	0.0203845
285	-0.24488	-0.0709149	0.0358239	0.164447	0.0705152	0.195618	0.000980212	-0.0647659	0.0167492	0.0584265	0.023483	-0.0389978	-0.041227	0.0712607	-0.00579022	-0.105794	-0.112975	0.058157	0.0510846	0.0979705	-0.0345491	-0.0207931	0.0678538	-0.0748982	-0.0601095	0.0676706	-0.0205596	0.061927	0.0704525	-0.00707244	0.00464942	-0.116384	-0.0552876	-0.0849787	-0.183587	-0.0724718	-0.00768442	-0.00432874	0.0829583	-0.051891	0.0519328	-0.0092019	0.0960717	-0.00393633	-0.0126955	-0.00232775	0.0696684	0.0475241	0.0618577
286	-0.0422941	0.0533172	0.00450854	0.0300324	0.0559191	-0.035272	-0.0500878	-0.0782575	0.0888966	-0.0795078	-0.0726146	-0.149005	-0.0629276	0.0154098	-0.0340449	0.089007	0.128833	0.058375	0.00532281	0.0599723	-0.0683368	0.00836775	-0.0859016	0.0343999	0.0687359	0.0724333	-0.108269	0.0167379	0.097127	0.032265	-0.0242129	0.101678	0.0178046	0.0485772	-0.073515	0.0408465	0.0826645	0.0162704	-0.0485501	0.0253252	-0.0260436	-0.0951889	-0.00391012	-0.0758461	-0.0135502	0.0351171	-0.043833	0.0359995	0.0537457
287	-0.00280607	0.0362211	-0.1349	0.041611	0.370169	0.126367	-0.0407719	-0.135064	-0.0637382	-0.119708	-0.155938	-0.423114	-0.000416553	0.137745	0.135499	0.26813	0.254946	-0.015416	0.214641	-0.164452	-0.0597329	-0.0259996	-0.232947	-0.0155903	0.141359	0.0489575	-0.293975	0.00967652	0.0472958	0.163419	0.0622584	-0.022511	-0.177453	-0.0523051	-0.0182116	0.0310895	-0.0537011	-0.0178915	-0.0946989	0.11794	0.00439259	-0.0679927	0.0286455	-0.0135167	-0.181793	0.0987413	-0.060806	0.0688259	0.099966
288	-0.1201	-0.102962	-0.0496415	0.179444	0.504784	-0.0674006	0.00203688	-0.428045	0.0587143	-0.19692	-0.198678	0.0439476	0.0179134	-0.00662395	-0.141992	0.141813	0.294825	-0.0331862	0.0116945	0.0473074	0.200802	0.0331034	-0.213939	-0.0349417	0.207974	0.028279	-0.131539	-0.0979989	-0.187877	0.312656	-0.012412	-0.1908	0.0528327	0.123316	-0.0616622	-0.0362571	-0.0253246	0.12588	0.0330147	-0.0705746	0.106561	0.160728	0.0906919	0.0499911	-0.00132432	-0.100721	-0.0589189	-0.260585	0.143854
289	-0.0485553	-0.313861	-0.0902417	-0.121352	0.201679	0.104992	0.0406166	-0.297258	-0.029815	-0.0977929	0.0397298	-0.0691073	0.0210101	0.208097	-0.0626412	0.117002	0.351493	-0.125269	0.0934455	-0.0448499	-0.0757787	-0.325932	-0.0768108	0.159065	0.132136	-0.0395138	-0.022124	-0.0899119	0.10284	0.117621	0.0599828	-0.149387	-0.306079	0.0939351	-0.100031	0.0650805	0.183123	0.283604	-0.0485167	-0.0899619	0.196015	0.0451333	-0.00155746	-0.00922293	-0.0690497	0.185245	0.226136	-0.30489	0.0235153
290	-0.229942	-0.0664456	0.0304445	0.0501263	0.0157737	0.105728	-0.0405872	-0.197072	-0.117845	0.0613077	0.099259	0.0630346	-0.125434	-0.0341892	-0.206098	-0.116555	0.0269564	-0.0155346	0.204231	-0.0286179	-0.014542	-0.0847175	0.0309185	-0.000923794	0.00386693	0.0386967	-0.142557	-0.109701	0.124369	-0.0587831	-0.0166395	0.18981	0.20969	-0.0857511	-0.128064	-0.0120386	-0.03737	0.135832	0.0050064	-0.10848	0.0926989	-0.140235	-0.000936849	0.173056	0.0739715	-0.0311343	0.184795	0.0665617	0.00895853
291	7.47405e-05	-0.161023	-0.0541937	-0.0663023	-0.0118031	-0.256351	0.0279874	-0.0606168	0.0465206	-0.0161326	0.186052	0.151628	-0.280455	-0.222938	-0.214098	-0.0127391	-0.00614495	-0.254301	-0.0041342	0.112361	-0.129116	0.151948	0.0830992	0.0227939	-0.0616818	0.183205	0.133841	-0.0611532	0.0626143	-0.0387044	0.0990734	0.0423526	0.122402	-0.117962	0.03346	-0.101194	0.176527	-0.221837	-0.0849079	0.114964	-0.151428	-0.162451	0.0718898	0.0740572	-0.0680193	0.143764	0.153068	0.0570448	0.215403
292	-0.234986	-0.0356818	-0.0373334	-0.0464591	0.0518194	-0.087666	0.00768174	0.0174957	0.0180057	-0.00336845	-0.0341411	0.000737783	0.0210778	-0.0368005	-0.0537188	-0.0214143	-0.0315265	-0.0817315	0.0200359	-0.0274332	0.0354814	-0.000344802	-0.106016	0.189006	0.0304875	-0.0788134	0.115895	0.0332552	-0.0699825	0.0360379	0.0308446	0.052918	0.112728	-0.0489686	-0.00702428	0.0163182	-0.00540995	-0.0518712	-0.0853158	-0.00882997	0.112373	0.0356653	0.0609662	0.00922945	0.0721343	0.0327468	-0.02608	-0.0349695	0.0755935
293	-0.148058	0.0717605	-0.109187	0.0974052	-0.0237561	-0.13285	0.227646	0.0112835	-0.125201	0.0964404	0.106389	-0.0989351	-0.0603861	0.0320411	-0.0407384	0.153291	0.0378965	-0.133503	-0.109512	-0.0621325	-0.153419	0.0933654	-0.129865	0.135936	0.126656	-0.0477999	-0.0254027	0.0208237	0.161581	0.183759	0.0169484	0.0200481	0.146973	0.144475	-0.146889	-0.14674	0.0576863	0.00225932	-0.00998132	0.0523313	-0.073438	-0.210587	0.161546	-0.0528943	-0.188281	-0.0133719	0.0706923	0.0410061	0.187438
294	-0.0110749	-0.0673539	0.123514	-0.0578785	-0.00956704	-0.0150951	0.0880359	-0.145023	-0.0297176	0.011093	-0.112153	-0.0631216	0.112908	0.0164629	-0.0210535	0.0964969	0.0384375	-0.061396	0.0952899	-0.0516005	-0.073122	-1.35243e-05	0.00485107	-0.00197539	0.014524	-0.0114412	0.0188878	-0.0682764	0.134506	0.143316	0.244674	-0.108025	0.0259361	-0.09341	-0.0345726	0.0354124	0.0336954	0.0871123	-0.109892	-0.0604366	0.131685	0.0068724	0.0561255	-0.0425394	-0.209624	-0.191281	0.0153921	0.0386597	0.101567
295	-0.251399	-0.171932	-0.0831384	0.0254141	0.112119	-0.0015981	-0.0447001	-0.206703	0.0402148	0.128241	-0.006515	-0.0845542	-0.0515173	0.02933	0.0217528	0.0370864	-0.0410314	-0.27906	0.0183193	0.0624552	-0.0196305	0.142416	-0.0494592	0.069663	-0.0524394	-0.0163886	-0.0924939	-0.0418441	-0.0298086	0.0156913	0.18951	0.181223	-0.0134831	-0.122719	-0.0440564	-0.013207	0.106204	0.0929721	0.103275	-0.0533856	-0.0491847	-0.0682625	0.067834	0.048685	0.257793	0.0267024	0.0167692	-0.0523801	0.0598562
296	-0.0028065	-0.0472762	0.0191318	-0.152142	-0.074257	-0.0674405	-0.0920944	-0.05379	-0.203012	-0.236135	-0.231567	0.11202	0.0998717	0.0305113	0.0519312	-0.0811003	-9.73516e-05	0.12586	-0.0721866	0.0473785	-0.0748481	-0.0307702	-0.0557955	0.045905	0.0546612	-0.0363372	0.0337637	0.0998593	0.19798	0.0706783	0.0434526	0.130081	-0.0387887	-0.095173	0.0298995	-0.0129356	0.0655495	0.019996	0.0438779	0.0976731	-0.14353	-0.00580045	0.0917978	-0.00208395	-0.0363066	0.00982489	0.0214071	0.0650125	0.0271623
297	3.10964e-07	0.261118	0.130858	0.00247472	0.0113884	0.0772118	-0.13692	-0.246713	-0.22709	-0.147672	-0.289796	0.183795	-0.0927464	0.177688	0.0165434	0.0689871	0.133521	0.108709	0.0259287	-0.0174567	-0.147469	0.398938	-0.175923	0.252015	-0.157453	-0.00221006	-0.0827715	0.202838	-0.146754	0.157372	-0.242986	0.0723597	0.121796	-0.169604	-0.0588174	-0.0676024	-0.160337	0.0619119	-0.0792127	-0.159886	0.114121	-0.00743758	-0.0899644	0.000217405	0.00452089	0.0406497	-0.116208	0.085405	0.219181
298	-0.293252	-0.00228369	-0.0994614	-0.26295	0.0597539	-0.174344	-0.103177	-0.0176632	0.226378	0.00494793	0.0883416	0.059937	-0.107794	0.354784	0.152465	-0.0489134	0.10545	-0.113332	0.134446	0.089617	-0.113175	-0.201881	-0.135612	0.0739874	0.277096	0.147531	0.142517	0.124928	0.181549	0.265379	-0.0634535	0.104087	-0.0781713	0.00269628	0.226107	0.0583413	-0.557606	-0.0959427	-0.0541427	0.298519	-0.16988	-0.0463353	-0.216791	0.247937	0.0514018	-0.134541	-0.029803	0.0582576	-0.22846
299	-0.133948	0.0290357	-0.0546365	-0.154154	0.118438	-0.0358805	-0.0220168	-0.159423	0.172444	0.185876	-0.0170872	0.0654187	0.0282725	-0.0585423	0.108719	-0.0695374	-0.01467	-0.0340617	0.130245	0.0219551	0.022608	0.0079861	-0.0955004	-0.0783571	0.00821288	0.125942	0.102518	0.0268778	-0.151956	0.00515265	-0.13681	0.133458	0.0100627	-0.133274	0.0188076	-0.0634218	-0.0689514	0.0585761	0.0969225	0.0774885	-0.0330765	0.0022087	0.0958466	0.104064	0.0675205	-0.0372732	-0.172853	-0.00888185	-0.0120861
300	-0.0842722	-0.307316	-0.0635629	-0.118104	0.142998	-0.0559014	0.132444	-0.0931025	-0.078496	0.0967664	-0.0876775	0.0504775	-0.0463818	-0.0169358	-0.0500633	-0.0635354	0.0084544	-0.172039	0.12625	0.108435	0.182314	0.190827	-0.000133195	-0.0644537	0.112696	-0.0669904	0.144389	0.132109	-0.0257311	-0.0375295	0.179191	0.103084	0.0878458	-0.040465	0.0479022	0.107111	0.0251874	0.0173209	-0.0842325	0.0791897	-0.154942	-0.15273	0.094366	-0.0256547	0.0596384	0.146213	0.00199531	-0.0640568	-0.212944
301	-0.0207466	0.00221871	0.0914332	-0.0428141	-0.00747231	0.0124677	-0.0729197	0.0819713	-0.0644522	-0.183457	-0.0700156	-0.00481001	0.0450677	-0.0153113	-0.0708523	0.0855631	0.108691	0.0375897	-0.0892258	0.0399185	0.0767041	-0.038085	-0.0399028	0.0597415	0.0932439	-0.0329288	0.0420866	-0.0507429	-0.0131496	-0.00531565	0.150615	0.0183239	-0.0622092	-0.0391052	-0.0151286	0.0737258	-0.0649755	0.155738	-0.0418892	-0.0177101	0.0550956	0.182538	-0.0418942	0.067682	-0.111207	0.00893728	-0.17407	-0.0568368	0.0268558
302	-0.0471398	-0.0495864	-0.00578025	0.0224841	0.0674265	-0.0173368	0.0172741	-0.172434	-0.0113174	0.139295	0.0721458	0.00963783	0.0790837	0.0604853	0.088834	-0.191795	-0.104948	0.0696058	0.0756819	-0.095391	0.0172766	0.0358432	-0.0745914	-0.0433482	-0.0415188	-0.00328974	0.0148345	0.062727	0.0678164	0.155554	-0.145203	0.135624	-0.045242	-0.042115	0.0596127	0.055101	-0.225322	0.0549667	-0.0432395	0.0367242	-0.150419	-0.0439125	0.0146218	0.120294	0.0204442	0.00276226	-0.0974241	0.0175511	-0.0475969
303	-0.52628	0.473584	-0.208112	-0.363805	0.145106	0.168689	0.0756591	-0.0275281	0.178503	0.0744001	0.141255	0.0495744	0.0499811	0.0108196	0.109178	-0.159609	0.132106	0.0143314	0.0722914	0.023012	-0.229499	0.134864	-0.062168	0.124097	-0.0829635	-0.0456937	-0.0217554	-0.231919	0.207181	0.182901	-0.108021	-0.00225961	0.0508441	-0.35835	-0.187004	-0.185351	0.0529421	-0.0833772	0.0309086	-0.0296262	0.0790331	0.276694	-0.0772253	0.0489647	-0.0173128	-0.0275562	-0.0134414	-0.0967012	0.00421512
304	-0.420791	-0.20239	0.0738301	-0.210994	0.225083	0.0719683	0.144018	0.230583	0.167267	0.172979	-0.36923	0.0449868	0.0684161	0.0343536	-0.149561	-0.384279	0.05163	0.00885691	0.339623	0.0762951	0.00778173	0.174873	-0.14355	0.155906	0.198748	0.16466	-0.221237	0.118758	0.102437	-0.0116995	0.101299	-0.184793	-0.0210475	-0.364697	-0.226118	0.0453161	-0.131599	0.212791	0.120326	-0.00592898	0.111365	0.101757	-0.120624	0.186463	-0.0189093	-0.211907	0.108465	-0.16107	-0.0456241
305	-0.264381	-0.0838432	0.0789565	-0.329327	0.218501	0.0870238	0.0867453	0.0687752	0.181462	-0.243996	-0.183948	-0.118587	0.192422	0.243244	0.0513422	-0.133589	0.00150223	-0.116045	0.178552	0.09529	0.0465659	0.190283	0.146079	-0.0620231	-0.136144	0.000553688	-0.0677837	0.0691527	0.00793132	-0.120954	0.128611	-0.202432	0.121899	-0.146137	-0.0459425	0.207385	-0.0416222	0.105203	-0.117438	0.280156	-0.0129117	-0.0241662	-0.046887	0.0509433	0.0441899	-0.00309061	-0.169128	-0.142609	-0.0439048
306	-0.177003	-0.0974372	-0.0115505	-0.0599578	0.083247	0.139091	0.208226	-0.0406787	0.139611	0.123476	-0.201226	-0.0700487	-0.0238871	0.0500747	0.00347741	-0.0491258	0.0542633	-0.163539	0.0969333	0.0502877	0.0501882	-0.0257498	-0.0641702	0.160065	-0.0635263	0.101805	-0.0089463	-0.122778	-0.0560732	0.0571296	0.0163769	-0.0535585	-0.0151584	-0.0457889	-0.14315	-0.109462	0.0806614	-0.026146	-0.0326138	-0.0477514	0.027181	0.184318	0.090055	0.13775	-0.108571	0.0896118	0.090989	0.0134604	-0.130284
307	-0.464842	-0.0267367	0.120679	-0.00216423	0.25432	0.204856	-0.39028	-0.144752	0.0155554	0.530127	-0.0919175	-0.0518156	-0.139943	-0.0633286	-0.0486787	-0.253419	-0.0740885	0.190394	0.0787085	0.0207999	-0.219697	0.265538	0.160827	0.208951	0.0521004	0.063573	-0.126688	-0.281619	0.203966	0.343858	0.285356	-0.182074	0.370811	-0.0282552	-0.212023	0.0681433	0.0195104	0.167484	0.0637634	-0.46442	-0.0166412	-0.239177	0.0886367	-0.11141	0.0864884	0.13405	-0.0300369	-0.294882	0.131259
308	0.0460855	-0.0999367	-0.0124479	-0.161473	0.114888	0.260402	-0.0137158	-0.0701685	-0.147649	-0.00175832	0.0867105	-0.189601	0.16506	-0.0249441	0.126128	-0.0774529	0.162911	0.074364	0.0666936	-0.131041	-0.192689	0.14263	-0.115861	0.214996	0.137632	-0.207822	0.0149115	-0.111549	-0.130121	-0.100629	-0.130807	0.152374	0.000399821	-0.0355634	-0.134292	-0.0475098	-0.0865241	0.266444	-0.00371724	-0.0298224	0.180695	0.0726761	0.00481008	0.17126	-0.000969345	0.0760934	0.01317	-0.258134	0.0293461
[truncated: 2 more columns]

## Sheet: 0.5x Conc - 3 micron
Raw Data for Figure 4
Figure 4 Data
Normalized KaiB-6IAF Fluoresence Intensity for GUVs over time:
	Time (h) →
GUV # ↓	0	2	4	6	8	10	12	14	16	18	20	22	24	26	28	30	32	34	36	38	40	42	44	46	48	50	52	54	56	58	60	62	64	66	68	70	72	74	76	78	80	82	84	86	88	90	92	94	96
1	-0.287133	0.0966894	-0.0920975	-0.236497	0.243256	-0.000715848	0.0201401	-0.0892395	-0.0309544	-0.0329641	0.0332018	-0.122272	-0.0375504	0.0420272	0.0391139	0.107326	0.16746	-0.0928536	0.204535	-0.03285	0.116864	0.109719	0.0715605	-0.0765399	0.14822	0.0625272	0.0437465	-0.0199702	-0.0795399	0.0258012	0.0141083	0.0423748	0.13033	-0.112839	0.0691039	-0.0358936	-0.107821	-0.0528699	-0.0314191	-0.0217028	0.0184637	0.0580104	-0.0954663	-0.126893	-0.0803758	0.0384078	0.0759528	-0.015274	0.0701153
2	-0.168506	-0.0400085	0.105853	0.0521298	0.250801	-0.0739071	0.0041909	-0.150876	0.00719791	-0.0589566	0.00445353	-0.119083	-0.00058666	0.237005	-0.0852978	-0.0755694	0.198325	-0.0778094	0.0628451	-0.0420884	0.0860711	-0.0490699	0.0656592	-0.0287129	0.0879584	-0.0350421	-0.125163	-0.0618169	0.0601258	0.0475395	0.0442384	-0.119601	0.0620897	-0.098118	0.0375938	-0.0484224	-0.0873687	-0.0847051	0.110928	-0.0262805	0.0968344	0.0938049	-0.0252199	-0.081769	-0.0402604	0.0625335	0.119429	-0.0173801	-0.0594726
3	1.51552e-06	-0.0579614	-0.101691	0.156348	0.162558	0.0434878	0.0243803	0.0454149	-0.0812248	-0.0282538	0.0178969	0.0497155	0.058237	0.0733368	0.0321633	0.165015	-0.0653317	-0.0136224	0.0134907	-0.0833093	0.0141117	-0.145956	-0.146148	-0.228298	-0.0469638	-0.0065432	-0.0960879	0.136979	-0.0203266	0.131695	0.0315518	0.0267433	-0.00836383	-0.243033	-0.119214	-0.088605	-0.155795	-0.0984623	-0.0321247	0.213147	0.219886	-0.0590947	-0.0909699	-0.109092	-0.0711583	0.0612367	0.0732502	0.115227	0.0815343
4	-0.161495	-0.00884355	-0.0335667	0.0804802	0.122846	0.102822	0.0342985	-0.049797	-0.174421	0.121056	0.0578713	0.0276434	-0.0401427	0.115546	-0.0922461	-0.0278416	-0.0190706	-0.0131382	0.177385	0.0145112	-0.0651153	0.0632528	0.00154969	-0.14806	0.00740089	-0.0304573	-0.120594	0.0726923	-0.0226004	-0.0704674	0.0911275	-0.111026	0.149637	-0.00613505	-0.0596971	-0.0852238	0.00607191	-0.11392	-0.0538402	-0.0763753	-0.0902929	0.146863	0.0576537	-0.1437	0.0295704	-0.0519338	0.142975	0.12371	0.0330483
5	-0.0199853	-0.019999	-0.0699017	0.0551378	0.0797195	0.106928	-0.0884831	-0.102803	-0.205492	-0.0167566	0.122638	0.0248453	-0.0491917	-0.0468409	-0.110856	0.0566444	0.210084	0.105084	0.210441	0.0243218	0.0433272	-0.00408953	-0.0127233	0.0766585	0.0944082	-0.0709763	-0.127568	0.0858301	-0.0951169	-0.132505	-0.0281152	-0.0378488	0.0556632	-0.109747	0.0700862	-0.00297869	-0.0846273	-0.0338324	-0.0415055	-0.180069	-0.0324596	0.0111247	0.100948	0.016698	-0.0952373	0.0712144	0.0709578	0.0278524	0.0736487
6	-0.076881	0.0169	-0.0235889	-0.0985029	0.12606	-0.0536503	0.171988	-0.0805655	-0.017522	0.135911	0.113494	0.0581932	-0.109407	0.152125	-0.154091	-0.00147874	0.000583197	-0.0656079	-0.00560576	-0.0717747	-0.0537254	-0.000930241	-0.0198449	-0.0690917	0.114376	0.0593773	-0.0795659	-0.05906	0.0691331	-0.0819441	0.0336028	-0.0146445	0.0064103	-0.0789049	0.00800057	-0.0548051	-0.0152593	0.0431122	0.039904	-0.0276014	0.0942222	0.0455773	0.120516	-0.16369	-0.146993	0.0306286	0.017351	0.0542546	0.114657
7	-0.0736371	0.00846437	0.0468041	0.0870931	0.0658604	-0.00487205	0.0412407	-0.208985	-0.1551	0.0455031	0.156375	0.029213	-0.0149122	0.0570631	-0.173886	-0.042497	0.0763	-0.0810829	0.0323763	0.102426	0.0305817	-0.0218107	0.0807128	0.0883622	0.0600974	-0.0895529	0.049261	0.0356912	-0.0638709	-0.0320855	-0.0338939	-0.02084	0.0442736	-0.108732	-0.112374	-0.0615732	-0.0407639	0.0836094	-0.162957	-0.0371195	1.9139e-05	-0.0275847	0.0560389	-0.01768	-0.0205855	0.0532415	0.117603	-0.0535853	0.112077
8	-0.194966	0.070424	-0.0178786	0.0989931	0.0431736	0.0121417	0.113827	-0.107611	-0.180224	0.0243401	0.0647102	0.0138464	-0.0743956	0.0828979	-0.0817821	-0.00446335	0.00642133	-0.00705304	0.0823298	0.023953	0.104615	0.149193	0.0515787	-0.0441915	-0.00198215	-0.0704662	0.0193844	-0.0129807	-0.14774	-0.00246376	-0.0255072	0.0399226	0.0786982	-0.0552641	0.084663	-0.143704	-0.0300696	-0.00633674	0.0369172	-0.048367	0.0910362	0.0393139	-0.0926185	-0.0377587	-0.0412405	0.0201096	0.0459955	0.0532176	0.0229725
9	-0.0288549	0.0353587	0.0441337	-0.0512886	0.0564025	-0.0776662	-0.0801118	0.0312586	-0.0105739	0.0202399	0.0970613	0.0800357	-0.00923546	-0.0895423	-0.0291102	0.0814656	0.0125015	0.0903468	0.0322488	-0.126445	-0.00365814	0.0124022	-0.15062	-0.0892768	0.120042	0.070638	0.1078	0.0231027	-0.0201831	-0.0290204	-0.0429223	0.0701579	-0.017092	0.0209266	-0.147991	-0.0626043	0.0133788	0.00564331	-0.0568306	-0.0123582	-0.0348853	-0.000601536	-0.0427134	-0.00602296	0.0738015	-0.00671724	-0.00434626	0.0139612	0.0401958
10	-0.0209528	-0.0481482	-0.0400157	0.140924	0.0227475	0.0415625	0.0228393	0.0126885	0.0209825	0.0863421	-0.0312468	-0.0331111	-0.0111079	0.00698529	-0.0430225	-0.000724022	0.0562543	-0.0589917	-0.0686903	-0.0527369	0.00579458	-0.0127547	0.0241911	-0.0413835	0.0311309	0.0210188	0.0150804	-0.0570608	-0.0694968	0.00143731	0.0842208	-0.0243676	-0.0164047	-0.133856	0.0408779	-0.0532829	0.0842465	-0.0298623	0.0525205	0.0813432	-0.0881265	-0.00765274	-0.0228823	-0.0760943	0.00899778	-0.0161286	0.081521	-0.0111007	0.0285705
11	-0.128314	-0.138934	0.142132	-0.06425	0.0881551	0.0273525	0.0605663	-0.0786655	-0.0560656	0.0162541	-0.0672559	0.0155039	0.0324412	0.00883451	-0.0359032	0.0537831	0.00913901	-0.0198867	0.0945695	0.0669566	0.111041	-0.00109023	-0.144102	-0.054611	0.102228	0.116539	0.0528963	0.102499	-0.0961401	-0.0234228	0.0701242	-0.0520048	-0.0331536	-0.00988455	0.0106792	-0.0195487	0.000535435	-0.0779341	-0.0664206	-0.0748642	0.0171108	0.0850073	-0.0164712	0.00706028	-0.0851551	-0.00857457	0.126186	-0.000115548	-0.0259868
12	-0.0890758	-0.132357	0.00939922	-0.106506	0.0866575	0.0748044	-0.0211323	-0.0873131	-0.0160319	0.111463	0.069763	-0.012141	-0.0624984	0.00826425	-0.0572084	0.0790627	-0.0613257	-0.0677724	0.123271	0.119969	-0.0623866	0.035787	0.138816	0.16692	0.106	0.107539	-0.0398608	-0.0712635	0.025208	0.122533	0.0197243	0.0202047	-0.0437862	-0.23859	-0.186213	-0.0247797	0.112475	-0.243026	-0.141757	0.130691	0.080966	0.0957102	-0.00118094	-0.0337764	-0.206252	-0.0389316	0.106743	0.00980908	-0.0291609
13	-0.0558738	-0.0990817	0.0842369	0.000166556	0.167195	-0.052474	0.0891574	-0.0956583	-0.0592603	-0.0660691	-0.00704582	-0.0477369	-0.0614893	0.0583375	-0.00856596	0.0931846	0.0873257	-0.0543544	0.0174945	-0.0721465	0.0786478	0.0488808	0.0191537	-0.0432744	0.0888777	0.0562314	0.0819804	0.0236293	0.00142921	0.0825928	0.0296238	-0.070044	-0.0532755	-0.0115657	-0.0834155	-0.133964	-0.0375166	-0.0799692	-0.014376	0.00342987	-0.0103729	-0.0146333	-0.0212861	-0.0558643	-0.0115013	-0.0140789	-0.0510597	0.0845296	0.0327618
14	0.0552541	-0.225471	0.00438906	0.0152734	0.0055144	0.0757336	0.10247	0.0023288	-0.024416	-0.0801529	0.0170979	-0.0534641	-0.0610369	0.197677	-0.2865	-0.011982	0.135815	-0.0513433	0.159721	0.189842	0.0636469	0.0437077	0.101085	0.161078	0.0470983	-0.040718	-0.320705	0.031931	0.0209116	0.114239	0.189918	-0.225224	-0.05	-0.0554189	-0.0888767	-0.0910042	-0.0822957	-0.0937527	-0.128338	-0.248581	0.147575	-0.0598657	0.0897156	-0.136591	-0.1436	0.0222125	0.185021	0.144434	0.0475106
15	-0.402697	-0.282139	0.188376	0.114526	0.515628	0.361973	0.155326	0.208089	-0.156331	-0.132038	-0.135881	-0.188961	-0.0496078	-0.0813054	-0.044497	0.0171554	-0.000252522	-0.0126219	-0.0913885	-0.0417998	0.0365582	-0.114351	-0.095626	-0.214667	0.188889	0.0178124	0.0198007	-0.0448101	0.00673617	-0.0224733	-0.0764354	-0.0868191	-0.0680935	-0.0700086	0.0242583	0.0330917	0.0105192	0.0154962	-0.0423649	0.0847951	0.0721445	0.0530061	-0.0690666	-0.0300925	0.00328921	0.0823	-0.00862462	-0.0023034	0.140159
16	-0.0756047	-0.0898943	-0.0446358	-0.0392568	0.194573	0.114174	0.0149496	-0.0495778	0.00572435	-0.152955	-0.0085523	-0.10545	-0.0231325	-0.0779467	0.00305017	-0.0635791	-0.0734624	0.0300477	0.167899	-0.0551888	0.0839046	-0.074842	0.233486	-0.0224813	0.212336	0.174758	0.0834228	-1.85375e-05	0.10575	-0.0772171	0.0639194	0.129866	0.00837164	-0.059269	-0.0696992	-0.122867	-0.162602	-0.067873	0.00925283	-0.111931	0.0410933	0.00106027	0.010246	-0.182201	-0.208	0.135291	0.117221	-0.126044	0.0721272
17	0.0685069	0.00408833	0.0518585	-0.0908843	-0.0135082	0.000212741	-0.149547	-0.0599785	0.0321317	-0.229577	-0.0550532	0.0219202	0.0904289	0.0378784	0.00811531	0.0698213	0.0789547	-0.00803196	0.0626528	-0.133217	-0.0293207	0.0863098	-0.0578532	-0.0781153	0.0324935	0.143644	0.097745	0.06529	0.0664653	0.0912002	0.0262235	0.0121565	0.04149	0.0477688	-0.0194549	-0.025285	-0.0670593	0.0189954	0.021461	0.096291	-0.0982532	-0.0432544	0.0321427	-0.093276	0.023547	-0.0762262	0.0232721	-0.0530388	-0.0604998
18	-0.0655215	-0.0265416	-0.0126794	-0.10219	-0.0619266	0.0785371	-0.012977	0.025561	-0.0942623	-0.0974671	-0.0535805	0.0301345	0.0803507	0.0177548	-0.00546291	0.0152329	-0.0563678	0.0578891	-0.0108662	-0.0260742	-0.0376794	0.0536445	0.0115297	0.03776	3.55073e-05	0.0741257	0.0666158	0.0819485	0.124021	0.143186	0.0858536	-0.00247617	-0.0850777	-0.0368142	0.0477648	-0.0440356	0.012849	-0.0354523	0.0664784	0.0552857	-0.0287573	-0.0282005	-0.0748736	-0.00185661	0.0168447	-0.00723833	-0.013703	-0.0495244	-0.0138938
19	0.0146282	-0.30742	0.00245195	-0.0324413	0.00619289	0.00852356	-0.070963	0.0843625	-0.0371686	0.046525	-0.0214194	-0.0742092	-0.015626	0.0197302	0.0195164	0.037572	-0.00155718	0.126004	-0.0453771	-0.00592067	0.117291	0.102392	0.109197	-0.0802777	0.0444703	0.0918362	0.0388693	0.0317887	0.0607798	0.0017763	0.144964	0.0251723	-0.344784	0.0038067	0.0432859	0.115266	-0.00430148	0.0321738	0.073797	0.0639125	-0.0464968	0.0432123	0.0021802	-0.0436523	-0.133494	-0.13928	0.03039	0.0238124	-0.0436666
20	-0.126456	-0.129499	0.0246718	-0.0856479	0.000294049	-0.00531917	0.0311011	-0.0350893	-0.106006	-0.0367328	-0.00313522	-0.0358219	-0.0603321	0.00539924	0.0512865	0.0663084	0.0315261	0.0937474	0.0228843	0.00228855	0.0979209	0.0339275	-0.0322777	0.101787	0.0547371	0.0897718	0.0903502	0.0266564	0.0265753	0.0716562	0.114556	0.0552963	-0.0751705	0.0738937	-0.00764367	-0.0182857	-0.017372	0.0921509	0.0275874	0.0680267	-0.0222216	-0.00754596	-0.00998276	-0.112601	-0.0498813	-0.00896981	-0.0573566	-0.0474989	-0.112401
21	8.63991e-05	-0.00418792	-0.0496199	-0.0246571	0.0780543	0.0508165	-0.106708	0.0287474	0.0476214	0.0195603	-0.0189789	0.0563579	0.0368751	-0.0109743	0.0286807	0.0322647	0.0744812	-0.0428199	-0.105978	-0.0901487	-0.0142369	-0.0533946	-0.010322	-0.0292852	0.0301511	0.0123886	-0.0715688	-0.0224564	0.0266041	0.0272226	-0.00311145	-0.0689277	0.0372714	0.095679	0.0211277	-0.120524	0.00758534	0.0554713	0.0411409	0.0824934	-0.0488998	0.0222437	0.0208021	0.0365087	0.032223	0.0731189	-0.0547837	-0.0303051	0.000618259
22	0.0246731	-0.0492419	0.061487	-0.0639036	0.0330698	0.0655737	-0.0966348	0.0758757	-0.118317	-0.058792	0.103634	-0.0222908	0.000246352	0.00796411	-0.107728	0.0315887	0.17209	0.179563	-0.181605	-0.0884277	-0.0135683	0.0123282	0.0672932	-0.0642824	0.0270844	0.083029	0.0165326	-0.0264059	0.0482361	-0.0195556	-0.0147481	-0.0575256	-0.0773988	-0.0483292	0.0407783	0.105462	-0.0313762	0.00255272	0.0840989	0.0466349	-0.0475972	-0.00565763	-0.00841998	-0.124637	-0.0664249	-0.0130979	-0.0582931	0.0544024	-0.0677876
23	-0.163745	-0.0692169	0.0768323	-0.207913	0.0476649	-0.0528283	0.0780351	-0.0355694	-0.14121	0.0281665	0.0190825	-0.0138683	-0.100225	0.000751612	-0.0802532	-0.0220168	0.0522012	0.0364422	0.0704354	-0.0442281	0.0711592	0.0335056	0.148192	0.0476606	-2.11427e-06	0.125995	0.10842	0.140881	0.0662932	0.141967	0.0157995	0.0278888	-0.0410688	-0.0118806	0.121849	6.11552e-05	0.116768	0.123775	0.117185	-0.0901864	-0.19189	-0.0145209	-0.0426424	-0.034891	0.017021	-0.0380043	-0.0514198	-0.123364	-0.125156
24	0.00718047	0.0313901	0.06573	-0.0176418	0.0121267	-0.0498665	-0.0767716	-0.0362183	-0.203127	-0.0546538	0.084301	0.0846121	-0.120802	0.0588582	0.0234379	0.0589817	-0.027256	0.0197457	0.0179446	-0.0475124	0.019692	-0.00251542	-0.0534803	0.0457528	0.0388872	0.0560866	0.125169	0.0993012	0.00764691	0.00481419	0.0315623	0.0344057	-0.163495	-0.032975	0.0647831	0.0184059	-0.0195774	-0.0660411	0.116049	0.0402498	-0.0861262	0.0641327	0.0966096	0.0225585	-0.0473095	-0.0724899	-0.0990813	-0.125778	0.0476629
25	-0.026112	-0.0897932	0.0356291	-0.0351892	0.109554	0.139574	0.136836	0.0405264	-0.14919	-0.127537	0.0401045	0.0325075	-0.0951166	0.0805383	-0.0743198	-0.172114	-0.0614465	0.00809697	0.0149082	-0.00360063	-0.02323	-0.0583542	-0.0143141	0.0074708	-0.084382	0.0268078	0.118665	0.159134	0.0411951	0.00840645	0.18421	0.0229651	-0.0691988	0.0167311	0.064045	0.0430411	0.025122	-0.042151	0.0302191	-0.00304234	-0.11172	-0.0607314	-0.00293688	-0.0700576	-0.010049	-0.00196418	0.0160333	-0.0908383	0.0182905
26	-0.133615	-0.0762403	0.046107	-0.0743256	-0.0199508	-0.023575	-0.0281198	-0.210213	-0.143352	-0.0345787	0.0765434	0.00872113	0.0358299	-0.06473	-0.052224	-0.0530023	0.0599298	0.0906313	0.136277	0.16864	0.0997937	0.0450142	-0.0576889	0.0535311	0.00984493	0.0685911	0.0339115	0.147671	0.191567	0.0731985	-0.0824043	0.172878	-0.0344695	0.0401379	0.038726	0.192285	0.209456	-0.125622	0.0622947	-0.0195553	-0.140994	-0.141006	-0.0438115	-0.0920114	0.149958	-0.0923018	0.0276774	-0.205854	-0.297856
27	-0.016489	-0.152995	-0.00413851	-0.14779	0.0681615	0.0891487	0.0148587	0.00230143	0.00579325	0.0520814	-0.0520108	0.014761	-0.0133915	-0.120251	-0.0209409	0.0275227	-0.14509	0.0749056	0.0559641	0.0308806	-0.00133996	0.0459066	0.0200767	-0.0549829	-0.00462319	-0.0268024	0.0853566	0.0621067	0.0735358	0.1614	0.0866485	0.0941538	-0.00704052	0.138977	-0.0133357	-0.0118237	-0.0129785	-0.0867766	0.0159015	0.0913541	0.0460928	0.0396924	-0.061675	-0.0481601	-0.107759	-0.138668	-0.0428363	0.0172498	-0.0833681
28	-0.038671	-0.0856313	-0.0516108	-0.0261835	0.0849526	0.0684043	0.0465755	0.0272041	-0.0275117	-0.1577	0.0429552	-0.0557134	-0.057813	-0.0543213	-0.11779	-0.00567363	0.0618529	-0.0391003	0.0403093	0.11279	0.000658316	0.0670389	0.0283642	0.071494	-0.0759151	0.0318377	0.105447	0.0765406	0.0481848	0.10447	-0.0395103	0.0199564	-0.147817	0.101061	0.0250727	0.0203426	0.051104	-0.00869586	0.0459331	0.037384	0.016616	-0.00559765	-0.0342131	0.00412584	-0.0135574	-0.042317	-0.0184384	-0.139175	0.00286156
29	-0.231471	-0.0807973	-0.106689	-0.0566761	0.115134	-0.137078	-0.0124828	0.0122307	0.0500806	-0.00264911	-6.55012e-05	0.0791168	-0.0964948	0.0853435	0.0386581	-0.0380001	-0.0668827	-0.0173517	-0.0871808	0.118554	-0.103634	0.0328252	0.0232105	0.152474	0.0568437	0.0760994	0.0827838	0.080773	0.11529	0.0551802	0.0362779	0.0669216	-0.109454	0.0795587	0.0334147	-0.0055418	0.00346529	0.01202	0.0672622	0.047485	0.0666525	0.0200466	-0.0792254	-0.0310578	-0.0251465	-0.110615	-0.0582631	0.0166514	-0.0495579
30	-0.00501754	0.0252682	0.0281441	-0.14923	0.0198214	-0.156033	-0.0155909	0.0271461	-0.0344904	-0.187316	-0.0652345	-0.0649771	-0.111431	-0.142994	-0.0307671	0.0301493	-0.086559	0.160397	0.0663016	0.118187	-0.104642	0.0527674	-0.0477488	0.130316	-0.0406232	0.115124	0.0414176	0.103634	0.154198	0.00208487	-0.107595	-0.0948885	-0.0727977	0.0261302	0.05096	-0.0465965	-0.0303475	0.0197418	0.0269156	0.1475	-0.0365286	0.0530328	0.0438428	-0.0235627	-0.0208532	0.081008	0.00844465	0.0487413	0.00549438
31	-0.0303449	-0.0275145	-0.154212	-0.0479147	0.0184141	-0.159658	-0.00778374	0.00919303	0.000936362	-0.0897907	-0.0463167	0.0185524	-0.111323	-0.135442	-0.0762929	-0.0186916	0.0648863	0.0608214	0.168849	-0.00573159	0.0845878	0.0304183	0.0104619	-0.0354568	0.0157196	0.0941924	0.0232729	0.032036	0.0783879	0.0578195	-0.0168468	0.0915719	0.00547072	0.023573	0.0625712	0.0107309	0.0371693	0.0101788	0.0341868	0.057187	0.0833402	0.0319849	-0.00906017	-0.102745	-0.0108434	0.0209604	-0.0119966	-0.0202596	-0.0746088
32	0.0356323	-0.0682001	0.0743893	0.0766927	-0.0179474	-0.132296	-0.0309348	-0.0424986	0.0754604	-0.00579175	-0.160647	-0.0391865	-0.0974406	-0.10743	-0.0590262	0.0260465	0.0920631	-0.09439	0.00714241	0.0267958	-0.042612	0.161517	0.0985046	-0.0319209	-0.000257493	0.0891539	0.0324855	0.132473	0.058509	0.0179768	0.135799	0.0543629	0.0128311	-0.0680981	0.0958088	0.00937351	-0.0201882	0.08735	-0.0148422	0.0567678	0.142237	0.0290312	-0.105031	-0.144629	-0.0912558	0.0233473	-0.0843718	-0.0733875	-0.0482414
33	-0.0412436	-0.0639951	0.0404828	-0.0316744	-0.025289	0.0453026	-0.0284087	0.0936718	-0.0469385	-0.0647508	0.0165396	-0.0233647	-0.191278	-0.0317329	0.118904	-0.111188	0.032843	0.0129865	0.0474619	-0.0901682	0.0549498	0.156494	0.0981452	0.0485269	-0.123509	-0.0322864	-0.0209964	0.10763	0.0161204	0.0159897	0.190046	0.0202056	0.0411042	-0.0194594	0.00239412	0.0611914	-0.09955	0.135516	-0.0825736	-0.0763769	0.132196	-0.0350191	-0.024254	0.0765995	0.105575	-0.0595587	-0.0210043	-0.114944	-0.0593459
34	-0.0173153	0.0805974	-0.0657683	-0.0298124	-0.0913814	-0.0578542	0.0496713	0.0138232	-0.055367	-0.0113553	-0.0870774	-0.0832545	0.0282333	-0.0758457	-0.0249456	-0.159232	0.119449	-0.0362788	0.04193	0.0936449	-0.00994429	-0.00662682	0.0249784	0.0256094	-0.00311415	-0.0466263	-0.0408352	0.0962381	0.0824899	0.144056	0.0733008	-0.0623308	0.0276719	-0.00113308	-0.0678102	0.0280944	-0.0422217	-0.0128402	-0.00169406	0.00268059	0.090883	0.0662936	0.0300836	-0.052897	0.0690511	-0.0146185	-0.00283105	-0.0518799	-0.0314967
35	-0.151993	-0.0687975	-0.0848485	-0.0800921	-0.0890621	-0.0809857	-0.0306159	-0.00667172	0.0387773	-0.0686516	-0.0376112	0.00285625	0.00551998	0.00671196	-0.131234	-0.0329462	-0.037171	0.0120683	-0.00280091	0.00856499	-0.0768342	-0.0129442	-0.0502079	0.0102286	0.0398491	0.0336921	0.0314619	-0.0125826	0.0212118	0.0341115	0.0300117	-0.0243308	0.104328	-0.0392312	0.0486026	-0.0542726	0.0696959	0.0576613	0.0827058	0.042422	0.0253046	0.00212797	0.137262	0.0428655	0.00734052	0.0437462	0.0680366	0.0922379	0.0453791
36	-0.0913806	-0.00955049	-0.138784	-0.0599931	-0.0145005	-0.120499	0.00215567	-0.0913182	0.0553092	-0.0631933	-0.126606	-0.00448805	0.0876675	-0.0747561	-0.0169398	-0.0261222	-0.016408	0.129291	0.0961936	-0.0214074	-0.0838894	-0.0455071	-0.0430288	0.00972407	0.0707585	0.0010693	-0.0276269	-0.0478432	0.023917	0.00571112	-0.0166857	-0.101185	-0.00968571	0.0903582	0.0600848	-0.0984169	0.0208206	0.0893742	0.0916644	0.0334904	0.0583948	-0.058852	0.0853187	0.166638	-0.0124894	0.0453021	0.0147437	0.0743495	0.0550737
37	-0.0639677	-0.059951	-0.0197374	-0.0331751	0.0189349	-0.0016248	0.000621983	0.0193055	0.0473285	0.028566	0.0384606	0.0257348	0.00535583	-0.0107367	-0.00419409	-0.0141479	0.00305745	-0.0215274	0.0793488	0.0417551	-0.100723	0.00937403	-0.0270249	0.0873479	0.0121707	-0.0248897	0.000306625	0.0215297	-0.0659681	-0.0128631	0.0564785	-0.0500238	-0.0136077	0.0736586	0.0555529	0.0401976	-0.0248113	0.0251774	0.028948	-0.0570805	0.0223718	-0.0329412	-0.035991	-0.0553431	0.00283123	0.0293137	-0.0093374	0.0100967	-0.0907901
38	-0.00562086	-0.0100269	0.0296657	-0.0499875	0.0354584	0.00775713	0.0792407	-0.0622341	-0.0316112	0.0229377	0.0656464	-0.105646	-0.0160258	-0.0515715	0.0311842	0.0397368	0.0582179	-0.0136381	-0.00400298	0.0270026	0.0199283	-0.0157997	-0.0998363	-0.0679432	-0.079549	0.00556354	0.0225615	0.0437595	0.103411	0.0293977	-0.0479715	-0.0152735	0.0664677	-0.0390671	0.0424624	0.0098616	0.0327643	0.0290808	0.0150694	0.0408754	-0.0660324	-0.0504319	-0.0155871	0.00715116	0.0377328	-0.011672	-0.01048	0.0239761	-0.00478308
39	-0.0020864	0.00310308	0.0246349	-0.0708817	0.0815405	-0.0551763	0.0275966	-0.0733641	-0.0532608	-0.114859	-0.0980125	-0.0633961	-0.0897316	-0.133812	-0.0549809	-0.0614274	0.033511	0.000582994	0.134148	0.0420526	-0.0106782	-0.0530717	-0.0123632	0.025091	-0.119296	0.0562961	0.123615	0.018527	-0.0258454	0.0808854	-0.0441527	0.12366	0.0815417	0.0515696	0.025809	-0.000177791	0.0806913	-0.0975371	-0.26882	-0.35221	0.0623508	0.0363304	0.12758	0.127275	0.0946052	0.147556	0.00961469	0.00668081	0.0905431
40	-0.00864079	-0.176662	0.0328523	-0.0893108	0.0377129	-0.0834411	-0.0264982	0.00651875	0.00245238	-0.218751	-0.0361037	-0.0344755	-0.0824118	0.00236039	-0.0124466	-0.0181293	0.0567417	0.0650705	-0.0926915	0.0439076	0.00693313	-0.0305547	-0.0161989	-0.0246936	0.0115923	0.16533	0.00433387	0.0525677	0.0559437	-0.120699	0.0854389	0.0686571	0.0728108	-0.0606517	0.013476	0.0637657	-0.0151159	0.0103247	0.0955338	0.0128297	-0.00548032	0.0334056	0.0832099	0.133468	0.0141158	-0.0966035	-0.00808711	-0.037004	0.00392445
41	-0.128948	0.061555	-0.0150632	-0.0512855	0.102415	-0.0477939	0.214406	-0.0292808	-0.0791069	-0.0794315	-0.00884026	-0.0925575	0.0319833	-0.0957334	-0.0199681	-0.0541561	-0.0573178	-0.0805289	0.17238	0.0227337	-0.056844	-0.0142613	-0.118187	-0.104157	0.0280202	-0.0145692	0.0648286	-0.0515503	0.050479	0.053603	-0.0229456	0.0131178	0.0989206	0.0108833	-0.0416863	0.0884245	-0.0118861	0.0105339	0.106443	-0.0367538	-0.0145741	-0.0130311	0.0318438	-0.0416354	0.0326045	0.0533309	0.0982066	0.0333388	-0.0251465
42	-0.0939404	0.00612613	-0.086694	0.138219	0.112437	-0.0502746	0.0228164	-0.107288	-0.0230165	-0.136205	-0.0487243	0.0492561	-0.111148	0.000545046	0.0280182	0.100995	-0.0461134	-0.0627508	0.134318	0.0473457	0.0556819	0.0181125	0.0726197	0.0272148	-0.0530964	0.0112474	-0.0915878	0.0160355	0.144917	-0.00362377	-0.0253328	0.0756576	-0.0627471	0.0611319	0.0808733	-0.0161644	0.0574786	-0.137307	0.0575905	0.0351299	0.0582922	0.135632	-0.0667896	-0.127987	0.0153942	-0.00677078	0.0936544	0.0493898	0.0215036
43	-0.0803729	-0.0623164	0.00332316	-0.000692342	-0.0408342	0.078784	0.0264814	-0.059178	-0.0284345	-0.0443217	0.0112525	0.0280251	0.0259465	-0.0526645	0.0347505	0.0230909	0.0191338	0.0100297	-0.0269986	0.0850814	-0.0496957	0.00455532	-0.0321912	0.0310915	-0.0972541	0.0175402	0.0399824	0.0873406	0.036814	0.0574045	0.0448933	0.00140363	0.0597613	-0.0218548	0.00483458	0.0132766	-0.0518808	0.055977	0.0226539	0.00235191	0.130159	0.0840082	0.046095	-0.0420432	-0.0962047	-0.000939196	-0.030343	-0.129747	-0.086487
44	-0.0195825	-0.0164692	-0.0594887	0.0364837	0.0443799	0.0440046	0.0217	-0.0718123	-0.0765715	-0.0567662	-0.030163	-0.100448	0.00257345	0.0432162	0.13329	0.0118698	-0.0254544	-0.0615883	0.0808816	0.0577824	0.0160329	-0.0583006	0.0744587	0.0187448	0.0114048	0.00398069	-0.00562176	0.00972398	0.0358445	0.103597	-0.0690414	0.0313579	0.0673044	0.00636899	0.0282386	-0.0352476	0.011342	-0.054918	0.0733695	-0.127155	-0.0947609	0.0260428	-0.01125	-0.00797405	0.0100687	-0.00828753	0.0190153	-0.0397829	0.0165096
45	-0.0418037	0.000651424	0.0519246	-0.195355	0.047363	-0.0651527	0.0210336	0.0121946	-0.106598	-0.0317166	0.0299889	-0.0263152	0.0263512	0.00639221	0.0783542	-0.0333116	-0.00496647	0.0162587	-0.0536417	-0.0832403	0.000201792	0.0926476	-0.0776898	0.0166522	0.0188992	-0.0245865	0.0703093	0.0754927	-0.0114415	0.0281775	0.137218	0.01387	0.00739006	0.0165227	0.0530212	-0.00894476	-0.00784407	0.0582858	-0.068746	0.0891493	0.0754378	0.0122388	0.0661157	0.0246381	-0.0319098	-0.0242529	-0.0582914	-0.0296165	-0.020551
46	-0.0591043	0.0163074	-0.0623892	-0.17461	0.0402954	-0.114008	0.084769	0.00202332	-0.0209768	-0.0788752	0.0136367	0.0494242	0.0583923	-0.111369	0.0668056	-0.0143392	0.169984	0.122449	0.0944191	0.112255	0.143596	-0.0415295	0.0390767	-0.0073826	0.0217653	0.0332367	-0.0105731	-0.0148832	0.0472181	-0.0690054	-0.282986	-0.0229421	0.0133592	0.148258	0.0112754	-0.100657	0.000800935	-0.148452	0.142497	-0.181142	0.050274	-0.00226817	-0.0196977	0.053878	0.0512222	-0.0871923	0.0468017	-0.013949	0.0310325
47	-0.0163817	0.0270647	0.0922352	-0.201086	0.0245139	-0.0315445	0.0518904	0.00621951	-0.0747779	-0.10913	0.0391234	-0.166626	-0.0260608	-0.0738292	0.0154546	-0.0551485	0.00166287	0.0580428	0.107538	0.0519685	-0.00692416	-0.0174501	-0.0670931	-0.0216881	-0.00537551	-0.0149355	0.0608812	-0.0331706	0.0626271	0.0872541	-0.00560626	0.0211721	0.0802979	0.0602964	-0.0245032	0.0220312	0.0146276	0.123893	0.0190272	-0.0017174	-0.0937904	-0.0527373	0.0419024	-0.040295	-0.0277083	0.0177383	-0.0260195	0.0592547	0.0445903
48	0.0160725	-0.0357375	0.00564927	-0.000380315	0.0525973	-0.0873526	0.068528	-0.0732648	0.0629503	-0.0837904	0.0989649	0.0479037	-0.0130666	0.0193669	-0.0117599	-0.0398615	0.0265508	0.043121	0.0474519	-0.0295952	-0.040851	-0.041494	-0.113878	-0.0885093	-0.0392649	0.0598564	-0.0121481	0.044873	0.00711788	0.0398311	-0.00983908	-0.0577002	-0.0455025	0.0219198	0.0406146	0.0200848	0.102405	0.0135405	0.0213503	-0.0253279	-0.00573576	-0.00560687	-0.0369279	-0.00890688	0.00307996	0.0230919	0.0326597	0.0543143	0.0758829
49	-0.137478	-0.0496934	0.0702604	0.045756	0.0190024	0.0153472	-0.00580365	-0.0206006	-0.103704	-0.12691	-0.00243552	0.0346784	-0.0908348	0.0183148	0.00109749	0.204115	-0.0529321	0.072511	-0.048054	-0.00804243	-0.0789135	0.105585	0.126361	0.113924	0.0600902	0.118329	-0.0241631	0.0185221	-0.00309317	-0.0263325	-0.0189652	0.0294283	-0.0940993	0.0325479	0.0409455	-0.0270452	-0.0699412	0.0788537	0.012132	-0.025492	-0.125221	-0.0111906	0.0884455	-0.0986957	0.0882175	0.0375954	-0.0347026	-0.00720978	-0.0993949
50	-0.113022	-0.0126249	-0.134551	-0.155584	0.0465715	-0.106553	-0.115918	0.0516156	0.0488216	0.117865	0.00917757	-0.0406816	0.0869544	0.033172	0.0349275	-0.0434839	-0.023539	-0.0190415	0.0862539	0.0553405	-0.0609235	-0.0773463	-0.139886	0.169857	0.0923191	-0.0208128	0.0616699	0.0304312	0.000238175	-0.0551171	-0.111739	0.0264187	0.0612279	0.0960206	0.0237147	0.0240847	-0.000362671	0.0136387	0.115901	-0.0153971	0.00581701	0.0309388	0.00495775	0.0058056	-0.00122378	-0.0966812	0.0160378	-0.0614745	0.00399418
51	-0.00701222	0.0496551	-0.0182286	-0.189411	0.0823489	-0.048462	-0.0137612	-0.00990719	-0.0407202	-0.0836076	0.0230974	-0.112483	0.0276957	-0.0745992	0.0370206	-0.0531668	-0.0152164	-0.0352726	-0.00798779	-0.0173326	-0.0185918	0.0362932	-0.022468	-0.0203064	0.0398782	-0.0583518	0.0153856	-0.0840744	0.0369233	0.0539486	0.0611529	0.101526	-0.00243711	0.0304265	0.0205931	0.077771	0.0791301	0.0389017	0.0609227	-0.013568	-0.120228	0.078201	0.0366427	0.0202653	0.11107	0.0239078	-0.0145547	-0.0213864	-0.0345598
52	-0.0997599	0.00526871	-0.00353954	0.029186	-0.00697415	-0.0253098	0.0763551	-0.0460761	-0.0540308	-0.011413	0.047024	0.00984218	-0.0199682	-0.00506377	0.0162429	-0.0714069	0.0261344	0.0309277	0.00772934	-0.012952	-0.0229558	-0.0236223	-0.0410034	0.00869948	0.0296565	0.0653604	-0.0111346	0.102987	0.0668287	0.0580018	0.00814768	-0.065225	-0.0538399	-0.045186	0.0898238	0.0380963	0.0869694	0.0272763	0.0448372	-0.05896	-0.00265249	0.0141962	-0.0389453	0.00450452	-0.0229675	0.0729536	-0.00685861	-0.0929089	-0.0257326
53	-0.141937	-0.0756365	-0.131768	-0.3146	-0.0120591	-0.135246	-0.0855467	-0.0579469	-0.00344675	-0.135714	-0.205537	-0.140441	0.00303808	-0.128874	-0.027831	-0.0676307	-0.0832759	-0.0141666	0.0375418	-0.176809	-0.0236394	0.0004872	-0.0788722	0.0577757	-0.0607998	-0.196275	0.094657	0.0741126	0.101503	0.0258935	0.0328155	0.189141	0.110477	0.131175	0.0636316	0.116632	0.0207627	0.0202097	0.0553667	-0.0443223	0.0358074	0.169676	0.094643	0.157375	0.184657	0.112569	0.093438	0.0409459	0.142707
54	0.0148925	-0.125706	0.0110105	-0.000568237	0.0241532	0.0533668	-0.0183681	0.0242057	0.0482425	-0.0703385	0.0161053	-0.0432621	0.0197651	-0.0631406	0.0109988	0.0395661	0.0214398	0.0539345	-0.00667364	-0.00733296	0.0317161	0.00572747	-0.0158109	-0.00196103	-0.0421597	-0.0225026	0.0388999	0.045159	-0.0599115	-0.0250891	0.0486649	0.00248236	-0.0516191	-0.0322052	0.00847951	-0.0289824	-0.0380569	0.0750325	0.0518341	0.0291672	0.0797518	-0.0295378	0.0428991	0.0683144	0.0568715	-0.0628923	0.0448561	-0.0728084	-0.0434329
55	-0.198934	0.0580717	0.0107328	-0.165179	-0.00351786	-0.079993	0.0302734	0.0455658	-0.0305469	-0.0189629	0.0453786	-0.0911562	0.0436595	-0.0154938	-0.0280339	-0.0880397	-0.0899243	0.0995636	-0.0589801	-0.0674216	-0.0892583	0.00628922	0.00241118	0.046803	0.0342889	0.0285804	0.0787123	0.105917	0.0759844	0.127033	0.0416721	-0.0136449	0.045808	0.0235256	0.072067	0.00561669	0.0253477	0.0499342	0.0199308	0.0429721	-0.0594349	0.0270516	0.0636593	0.0441426	-0.0466203	0.0357604	-0.0708075	-0.00193864	-0.0162057
56	-0.00980306	0.057561	-0.0677974	-0.0373473	0.0190162	0.00230486	-0.0402672	-0.0124625	-0.0337514	-0.0735286	-0.003617	-0.0452522	-0.0037638	-0.0070084	-0.0786845	-0.055089	0.0148405	-0.00691388	-0.035667	0.0214475	-0.0425162	-0.0183314	0.0661231	0.0364153	0.0758774	-0.00533791	-0.0604191	0.0273715	-0.0160467	0.0487339	0.0897204	-0.148789	-0.0127713	0.0291545	0.00883205	-0.0280428	0.041896	0.029284	0.0787774	0.012215	0.0207041	0.0395759	-0.0690474	-0.00053726	0.105946	0.0684223	-0.017733	0.0497764	-0.0303636
57	-0.0747665	-0.100292	-0.148075	-0.276123	-0.0899443	-0.083819	-0.108442	-0.0690527	-0.097253	-0.0742522	-0.046955	-0.109449	-0.102376	-0.136499	-0.144587	-0.2141	-0.0906542	-0.0278352	-0.0255914	-0.067122	0.00787061	0.0259428	0.0216349	0.0458936	0.0534969	0.00503236	0.0295825	0.0645198	0.115254	0.0387091	0.110875	0.0828796	0.0893104	0.0775141	0.103389	0.182786	0.137578	0.0111324	0.0339678	0.0734886	0.0638892	0.185082	0.0297536	0.032352	0.104783	0.0477641	0.0768254	-0.0288059	-0.0205915
58	0.00206382	-0.0185831	-0.0896871	-0.112577	-0.0940667	-0.0434227	0.0213473	0.0115466	0.0633481	-0.0682745	0.0229534	0.299706	-0.000721503	-0.0626369	-0.0820133	0.0165152	0.0460135	0.0257164	-0.0501262	0.00110333	0.0078093	-0.00260849	0.0159567	-0.0241556	-0.087566	0.108174	0.0184662	-0.0193775	0.0340406	0.0645093	0.100188	-0.0130467	-2.90228e-05	-0.134197	0.0235821	-0.0922913	0.0120748	0.105606	0.0164736	0.00676622	-0.118686	-0.0195445	0.0425926	0.0771779	0.0251259	-0.0129013	-0.101765	0.00721506	0.0943282
59	-0.0316301	7.92891e-05	0.0749879	-0.092343	-0.0392832	-0.0310734	-0.0202774	-0.0202679	0.0372468	0.0842264	-0.00861636	-0.00699706	-0.0222455	-0.000225333	-0.0570364	-0.0368928	-0.0934118	0.0162304	0.165886	-0.0510111	-0.0250046	0.0402707	-0.03279	-0.0373509	0.0384287	-0.0416925	0.13108	0.00132795	0.147122	-0.0758893	-0.0030322	0.0784459	-0.0476841	0.0464828	0.0735019	0.00233209	-0.0585882	-0.0012203	0.0405247	-0.000644748	0.00140216	0.0867326	-0.0186987	0.0924373	-0.0377127	0.0150924	-0.0194382	-0.0338654	0.00977237
60	-0.0380162	-0.0602692	-0.053356	-0.0786706	0.0626625	-0.0460198	0.0450292	-0.0532766	-0.0264506	-0.0221672	-0.0062318	0.0689077	-0.014476	-0.051834	0.12719	0.0384514	-0.111624	-0.0738409	-0.0384562	-0.114744	0.0295997	0.0688048	-0.0033819	0.0347637	-0.0916229	0.0252176	0.0124946	-0.0712326	0.139897	0.157636	-0.0174415	0.0738931	0.0652454	-0.0554158	0.10402	0.0460356	0.0142337	0.189308	-0.00526069	0.02583	-0.09976	-0.169381	-0.0894253	-0.0603736	0.106955	0.00612052	0.0443584	0.12906	-0.0441662
61	-0.0881192	-0.249757	0.138547	0.0590877	0.179126	0.171255	0.0929144	0.0753749	-0.25562	-0.0545509	-0.266921	-0.0419229	-0.116767	0.147964	-0.0984004	0.0393742	0.0405315	0.0463284	-0.0140835	0.186476	0.0632639	0.0927975	-0.08324	0.160197	-0.104121	-0.0826318	-0.0498591	0.0900624	0.0643834	-0.0867637	0.0379105	-0.258676	0.0850834	-0.00901785	0.129774	0.150924	-0.0325183	-0.0727044	0.0651166	-0.0529709	0.022534	-0.104545	0.0744933	-0.218773	0.106773	0.0917425	0.0503842	0.00671314	0.0675318
62	0.29358	-0.303222	-0.0395133	-0.104231	0.101814	0.0904083	-0.0220136	0.00924858	-0.16696	0.0749392	-0.249776	0.0844215	0.0275582	-0.0417272	0.149337	0.0108083	-0.0408204	0.151898	0.117995	0.0603835	-0.0170678	0.144067	-0.10875	-0.00512904	0.00423068	-0.0304795	-0.0663799	-0.0898076	0.0661436	0.112592	0.0819958	-0.226287	-0.0329466	-0.0299058	0.0156679	0.0303024	-0.135535	-0.0810124	0.0107362	0.0806974	0.0162505	-0.0951616	0.110027	-0.184949	0.0786467	0.0790671	-0.00255948	-0.0296144	0.049064
63	6.25776e-06	-0.287401	0.224502	-0.0173399	0.269333	0.0284498	0.0280707	-0.18012	-0.14089	-0.130588	-0.221258	-0.0037739	0.0558093	0.202337	0.0335291	0.108694	0.0206629	0.22878	0.226542	0.00904251	-0.119963	-0.0674178	-0.117038	-0.188868	-0.0161269	0.0183653	0.0226542	-0.155054	0.106703	0.019389	0.0144083	-0.0602638	-0.130039	0.113761	0.218411	0.223104	-0.0472232	-0.112332	0.00506599	-0.184545	-0.0709978	-0.0569696	0.0311393	0.0988546	0.12501	-0.0859427	-0.101194	-0.00230428	-0.059967
64	-0.040476	-0.0501105	0.0387315	0.0805722	-0.0287714	0.023362	0.0590701	0.0259384	-0.10081	-0.129969	-0.119281	-0.0852753	0.0100063	0.034741	0.00845787	0.0462406	0.0414512	0.191891	0.0720277	0.0104342	0.00608681	0.0114683	-0.111305	0.0753735	0.0374252	-0.026053	-0.125263	0.023569	-0.0363259	0.0859907	0.0811303	-0.0915863	-0.0435794	-0.0350549	-0.0191523	0.114346	-0.118502	0.0437629	0.0881845	0.0428706	0.074176	0.0158315	0.0540886	-0.07458	0.0524948	-0.108639	0.105569	-0.0376189	-0.0642754
65	0.000222392	-0.00480418	0.158928	-0.2398	0.157928	-0.0209357	0.064127	0.055697	-0.162268	-0.279293	0.0316587	-0.0316525	0.0989984	0.0147702	0.034681	0.0438512	-0.0697251	0.0368864	0.129352	0.080612	0.0604637	0.0883259	-0.0269072	0.0466707	-0.0171778	-0.047233	-0.146236	-0.0056292	0.0366324	0.0414268	0.0610287	-0.0278851	-0.181144	0.0542964	0.00109568	-0.0162152	-0.0937757	-0.0779283	0.00951958	0.0342488	-0.00916129	0.00593085	0.00848824	0.0169983	0.0568809	-0.0930162	0.0678206	-0.113905	0.140016
66	-0.167568	-0.162882	0.608884	-0.156602	0.0202487	-0.0297928	0.104428	0.04713	-0.223508	-0.0531518	-0.100896	-0.0516774	0.0715438	0.000405565	0.0988497	-0.190485	0.00246176	-0.0604182	0.0607674	0.146934	0.00335591	0.0467418	0.0697939	-0.03295	-0.0592237	-0.12319	0.00053359	0.0593318	0.03901	0.114805	-0.0264601	-0.02474	0.032779	0.0405225	0.0156097	-0.028294	-0.0164158	-0.0834909	0.0417667	-0.0517097	0.0829506	-0.00207184	-0.035191	-0.0391807	0.0632999	-0.0338815	0.024111	-0.0206741	-0.0473893
67	0.0879161	-0.167872	0.00279818	-0.0237892	0.0679845	-0.00922373	0.1077	0.196834	-0.0199966	-0.117988	-0.0457781	-0.178004	-0.00583444	-0.0859537	0.14374	-0.0710881	-0.0548262	0.0314431	0.0431939	0.129193	0.0776308	0.0140599	-0.197904	0.046257	0.000218868	-0.0151959	0.0461771	0.189516	-0.0682837	-0.0287943	-0.0736099	0.00180958	0.0814874	0.0309965	-0.00999501	-0.203287	0.0211595	0.0151502	-0.0671591	-0.0149296	0.0735488	0.0465782	-0.0223784	-0.0687969	-0.0466385	0.0293882	0.188229	0.0263378	-0.00406758
68	9.07969e-06	-0.0866938	-0.0923318	0.0127838	0.22142	-0.128363	0.220741	0.0529218	0.0390629	0.0743841	-0.268083	0.0774387	-0.0494147	0.00593166	-0.185281	0.0894441	-0.114388	-0.046463	0.0599769	0.287101	0.0186216	-0.0345731	-0.194245	-0.106583	-0.0425767	0.0509077	-0.012862	0.0602163	-0.00610643	-0.0676349	0.0725711	-0.062753	0.0666015	0.0253403	-0.0541356	0.0661334	-0.134742	0.0580807	0.0400251	0.0484108	0.141843	0.112632	-0.110582	-0.0973173	0.085846	-0.00639182	0.100491	0.0907275	-0.0736399
69	-0.0179249	-0.209551	0.0492898	0.00342468	0.0600126	0.0481478	0.0750467	0.235561	-0.025807	-0.0822347	-0.00358212	-0.122757	0.0764657	0.0126775	-0.0256005	-0.0847451	0.102653	-0.0486995	0.100087	0.0182563	0.0609689	0.0454051	-0.109677	0.00746193	-0.0214339	-0.0950861	-0.0641107	-0.00772337	-0.0730329	-0.0971359	0.0763051	-0.0234096	-0.0353766	-0.00963604	0.0812579	-0.0849789	0.0355032	-0.0386416	0.0197137	-0.0540196	0.00162827	0.119901	-0.0737013	-0.0477061	0.202944	0.107156	-0.0834702	-0.00825582	-0.00862065
70	0.0218464	-0.150645	0.0705005	-0.169541	0.130808	0.0544705	0.116642	0.0490791	0.0281289	0.050234	0.000476476	-0.192344	-0.0798618	0.0199316	0.0451914	0.102241	-0.0853041	-0.0568006	0.074693	0.11939	-0.105119	-0.00283705	-0.132022	-0.060732	0.193839	-0.152835	0.0630399	0.0438914	0.0646363	-0.101728	-0.0613112	0.0679163	0.0368148	0.158676	0.00651552	-0.0814382	-0.0775289	-0.00722412	-0.154416	0.0210395	0.124697	-0.0118595	-0.0362922	-0.0763031	0.0427939	0.0592417	0.0236372	0.0765792	-0.0556128
71	-0.0148408	0.0179503	0.118789	-0.203871	0.182692	-0.0771857	-0.21342	0.114963	0.0934149	-0.210953	0.0340255	-0.0036786	0.0593016	0.041822	0.051934	0.0473875	-0.0168058	-0.0155624	0.111832	0.0303076	0.0501765	-0.00430332	0.114606	-0.0604379	-0.0706335	-0.0574959	-0.0137632	-0.0304451	-0.0171744	0.0239369	0.00744146	-0.0302093	0.0400852	-0.108424	-0.0906947	-0.0836082	-0.0662035	0.0257214	0.142486	-0.107643	-0.020077	0.108217	0.027689	0.0339821	-0.00171069	0.0238293	0.00794304	-0.010068	0.0124161
72	0.112286	-0.0614594	0.00261607	0.0254611	-0.0385701	-0.177446	-0.0185636	-0.104975	0.0531243	-0.0485731	-0.0116833	0.0044493	0.0271156	-0.0114015	-0.0382285	0.0658642	-0.0101662	-0.0532588	-0.0195156	0.0111508	0.0733189	-0.0151741	-0.0862847	-0.0121746	0.0357795	-0.0381053	0.0788698	0.124497	0.0193407	0.0381123	0.0971075	0.0468332	0.0893713	0.10207	0.0494998	-0.0222149	-0.061574	0.0659395	0.0853732	0.0717632	0.0957335	0.0619985	0.0757762	-0.0157923	-0.0331021	-0.0396554	-0.0164679	-0.0409139	-0.237461
73	-0.0331543	-0.195627	-0.025102	-0.0548247	0.00758504	0.0221033	-0.00910235	0.0990906	0.0683922	0.0491978	0.108645	-0.00787052	0.100864	0.066357	0.0719217	-0.0314043	0.000794783	-0.0912089	0.0116101	0.0547509	0.0168146	0.0336388	0.0947544	0.0345701	-0.0144341	-0.143857	-0.0876082	0.022252	-0.0144554	0.0436891	-0.00117367	-0.129318	-0.0576368	-0.00999549	-0.00521427	-0.0649893	-0.025636	-0.0378078	-0.0878565	0.0267987	-0.0180204	0.0383265	-0.0332817	-0.013538	-0.0302774	0.0234621	0.123007	-0.0185949	-0.0161752
74	0.0255267	-0.0337775	-0.0363577	0.0198338	-0.00529218	-0.0121664	0.0237228	-0.0306946	0.0228346	-0.0321407	-0.0116977	-0.0184365	0.0437733	-0.0302264	0.0268063	0.0276544	0.0662256	0.00243548	0.025723	0.0224834	-0.0229189	0.0607038	-0.0337148	0.00460042	0.072131	-0.036286	-0.0557005	0.0291867	-0.0133007	-0.0309808	-0.00229577	-0.0409397	-0.105398	0.0760003	-0.0294877	-0.0469676	-0.0425201	0.0259232	-0.0252327	0.0133169	0.0863975	-0.00700212	0.0230264	0.00318683	-0.0375026	-0.0469896	0.0436357	0.0143449	-0.0219016
75	-0.0162652	0.0260798	0.0207742	-0.12588	-0.0815169	0.0659894	-0.0291131	0.0912045	-0.0516942	0.0152752	-0.00693056	-0.0358448	0.0297712	-0.00694939	-0.0557886	0.202623	0.00967551	0.0390106	0.0650474	0.0218437	-0.0575071	0.0214815	0.04584	0.0231667	0.0600798	0.0638195	0.012561	0.0588069	0.00208912	0.0478422	0.0713813	0.0764073	-0.047496	0.00387407	-0.0423902	-0.243914	-0.292967	-0.243413	-0.285046	-0.330126	-0.0242394	0.137496	0.109787	0.122764	0.0403387	0.0527095	0.072991	0.166218	0.0842729
76	0.0210412	-0.0561123	0.0157263	0.00790461	0.0460481	0.0229711	-0.0610122	0.0193644	0.0257207	-0.0333274	-0.0215975	-0.02086	-0.0376887	-0.0543264	0.0232105	0.0718819	0.0543517	0.0199541	-0.00231143	0.0569312	-0.0404086	-0.067064	-0.0205398	0.0308772	-0.0111852	-0.0366952	0.0785782	0.0881275	0.0246472	0.00479961	0.041318	-0.029886	-0.10536	0.0250349	-0.0277811	-0.0353655	-0.0769089	0.00242329	-0.0235218	-0.0478423	0.0338982	0.0764416	-0.0209964	-0.0940316	0.0377206	-0.0275984	0.0514191	0.0222997	0.0414489
77	0.0338954	-0.0542024	0.0452666	0.011269	-0.0356036	-0.00272519	-0.0542196	-0.0428414	-0.011369	0.0120945	-0.000382326	0.0481619	0.0496169	-0.056945	-0.0475875	0.010789	0.067041	0.0354289	-0.0154196	0.0115828	-0.0578509	0.0347736	-0.0569901	-0.0226919	0.0210804	-0.0744023	0.0803847	0.0232931	0.0401982	-0.0185499	0.0747897	-0.021037	0.0495405	0.0168995	-0.00695745	0.00851404	-0.0807985	0.105988	-0.0375919	-0.0425028	0.112156	0.0205204	-0.0441378	-0.0139129	-0.0450072	0.0168853	-0.0221755	0.0391799	-0.0585365
78	0.0440516	-0.0404498	0.0216344	-0.0537998	0.0217367	-0.126685	-0.0230283	-0.0024115	-0.0456988	-0.147185	-0.125215	0.0161044	-0.0170308	-0.0480966	-0.0412632	0.0464971	-0.0051878	-0.0335655	0.107849	0.0468481	0.0774945	0.0671268	0.0393579	0.0841832	0.0890618	0.0555595	0.169585	0.0341028	0.0747923	-0.023902	0.0376041	0.058982	0.0549417	0.0449937	-0.00182779	-0.0662162	0.0617861	0.0250109	-0.0560283	-0.0637721	-0.022502	-0.00759842	-0.0219316	0.0209709	-0.0895336	-0.0813389	0.00988591	-0.0908414	-0.0513146
79	-0.0651053	-0.156717	-0.176635	-0.322136	-0.167185	-0.0499872	-0.0259252	0.0856742	0.0899797	0.161703	0.0312637	-0.00885321	0.0202936	-0.0219093	0.288399	-0.00338831	0.148569	0.117551	0.0420581	0.111559	-0.00318895	0.280307	0.0632333	0.0132024	-0.0485021	-0.0326327	-0.192843	0.263838	0.00127148	0.0674181	-0.0180502	-0.0902746	0.0128377	-0.073635	0.174222	0.0366654	0.0348694	-0.060222	0.0580356	0.111623	0.0538436	-0.111807	0.0696566	-0.0485804	0.0884863	-0.114762	-0.101526	-0.150891	-0.124834
80	-0.100971	-0.152666	-0.000618575	-0.0334695	0.0236837	0.0523298	0.0449032	-0.0565251	-0.0451736	-0.120364	-0.0266796	-0.0104078	0.0515875	0.0901594	0.0299096	-0.0129283	0.0163366	0.022488	-0.020701	0.0457711	0.0415291	0.0879011	-0.0258805	0.09232	0.00296434	0.0851391	0.0440563	0.093228	-0.0490573	-0.0147617	0.0512033	0.0635431	0.121154	0.0391131	-0.00844993	-0.050432	0.0404625	-0.0173302	-0.0392726	0.00868018	0.0310199	-0.00573089	-0.00571996	-0.0448112	-0.0700532	-0.0875309	-0.0260116	-0.0365988	-0.0423773
81	-0.000575245	-0.113059	0.056975	-0.0608457	0.00317593	0.0630435	-0.0503426	-0.0597196	0.0271344	0.118956	-0.00217284	-0.0237815	0.0170738	0.0279221	0.0477007	0.0654481	0.0636532	-0.0648791	0.0712815	0.0292018	0.104575	-0.0147706	-0.0293112	0.0108836	-0.0163017	-0.0992542	-0.065107	-0.0856031	0.0532577	0.0676038	-0.132774	-0.146258	-0.0112934	0.125996	-0.0276178	-0.019773	-0.0630792	0.0578902	0.03068	-0.0244648	0.00612241	-0.184314	0.0328365	-0.0410318	0.0603644	-0.0165072	0.037896	0.00822366	0.0742404
82	-1.52313e-06	-0.0659264	0.0025018	-0.003676	0.133855	-0.0376103	0.0364889	-0.0467525	-0.114526	-0.0625504	-0.0680085	0.088195	-0.0289864	0.0793442	0.0240391	0.0872426	0.140389	0.0182765	0.0469727	-0.0406007	-0.0430113	-0.0951362	-0.0718654	-0.00370171	0.054381	0.00379445	-0.0509557	-0.0289946	0.105746	-0.0231059	0.0210728	-0.0698329	-0.00185375	-0.0255942	0.0800154	0.000753771	-0.055541	-0.0476016	0.0643519	-0.0103649	-0.0185474	0.00751254	0.0320362	0.047232	-0.0665303	-0.0167801	-0.0515809	0.0948578	0.0530696
83	-0.0553629	-0.186703	-0.100821	0.0542247	0.0467387	-0.0211475	0.119768	0.0543943	-0.0731259	-0.0629211	-0.0685644	0.0302289	0.0951956	-0.0185009	0.0318113	0.137796	0.0167929	0.0303336	0.0470049	0.0608542	0.0494197	0.0888392	-0.0573109	-0.00237837	0.0199498	0.0243464	-0.0613956	-0.0411278	-0.000225433	-0.000608942	-0.0149736	0.0182557	-0.0362404	0.0974248	0.0391267	0.0207827	-0.100614	-0.0311211	-0.0746078	0.0036677	0.104918	-0.113629	-0.058674	-0.0573409	0.0533236	-0.0522754	-0.094735	-0.0120304	0.0106933
84	-0.0207406	-0.0976085	0.0190823	-0.0517096	0.0124034	0.00169563	-0.015114	0.0219384	0.0443534	0.00111631	0.0248747	-0.00802738	0.00548556	-0.00359257	-0.0232654	-0.000936189	0.0290914	-0.0167024	0.0315205	0.00770763	0.110658	0.0682228	0.0488015	-0.0393575	0.0936505	0.0129256	0.0210226	-0.0780491	0.0142394	-0.0160167	-0.0657962	-0.0597743	0.014506	-0.000484459	0.0154184	-0.0394142	-0.028944	-0.0396616	-0.0501813	0.0339741	-0.0167546	-0.0127655	0.0376457	-0.00787004	0.0178976	-0.0573608	-0.00396187	0.015767	-0.0140038
85	0.107594	-0.0708482	-0.0183186	-0.00481344	-0.00467883	0.0439292	-0.0602748	-0.056438	-0.0529014	-0.00377119	-0.17783	-0.041325	0.0668738	0.00142714	0.0876792	0.0280671	0.176619	0.151601	0.0616492	-0.0317759	-0.0719387	-0.00951965	0.08161	-0.0510125	-0.0603832	0.0889062	-0.0434507	0.0261703	0.0337791	0.0985749	-0.0217749	-0.0341296	-0.011766	-0.0319145	-0.0024838	-0.0444243	-0.0739957	-0.0953748	-0.116951	-0.0393678	0.000852519	-0.059076	-0.0900805	-0.0394107	0.113835	0.0283627	0.0572027	0.131464	-0.0273263
86	-0.269274	-0.256537	0.113609	-0.0645796	0.0835664	0.0853482	0.0282011	0.0875144	0.0152274	0.0285325	-0.0405607	-0.00940344	0.0541465	0.155878	0.0769558	0.133545	-0.025825	-0.0141574	0.232259	0.085105	0.0937234	0.10583	-0.014973	0.11545	-0.00345253	-0.0663245	-0.183584	-0.0870406	-0.00394634	-0.0459165	0.0223325	-0.123468	-0.0421374	-0.0842344	-0.102123	-0.182405	-0.188419	-0.033291	-0.110748	0.0253447	-0.0852047	-0.0304281	0.0580968	-0.03766	0.0587432	0.0433191	0.150907	-0.00950084	0.0659062
87	-0.0113619	-0.209882	-0.0127295	-0.10893	0.0268224	0.0339353	0.092257	-0.0198134	0.0597189	-0.0236634	-0.107981	0.083332	0.0361563	0.0892389	0.0855196	0.0268042	-0.0051668	0.0395734	0.0457295	0.0153735	0.0551569	0.0847975	0.064482	-0.0160875	0.00814181	0.0197271	-0.193831	0.00394983	-0.0875857	0.0162059	-0.0053276	0.0129221	0.0114569	0.0517692	0.00264095	-0.0390325	-0.0993667	-0.0204183	0.00126328	0.00732806	-0.0210757	0.0579671	0.00411958	-0.0838199	-0.00513996	-0.0122352	0.00823525	0.0301761	0.0133201
88	0.0456506	-0.377204	0.0195951	-0.129477	0.0919651	0.212542	0.124374	0.099157	0.0569434	-0.00337524	-0.0134086	0.0219858	0.050101	0.0506095	0.0665551	-0.0808732	-0.157477	-0.0450569	0.114784	-0.0154166	0.0485885	0.106961	-0.133677	0.00166978	0.0966195	-0.05722	-0.00290307	-0.0932611	-0.091593	-0.109585	0.127971	-0.0549149	-0.122836	0.0567685	0.00361995	0.00233117	-0.0699429	-0.0294711	-0.0735221	0.0416354	-0.124462	0.146657	-0.00615452	0.00879381	0.157065	0.0192266	-0.0492309	0.109098	-0.064344
89	-1.07751e-06	-0.137065	0.118344	-0.0343038	0.098349	0.156624	-0.0919452	0.0763808	-0.0477637	-0.0218508	-0.0266603	-0.00303346	-0.0436338	0.0883365	0.0966443	0.0624282	-0.100545	-0.0351023	0.0528648	-0.0933813	-0.0765237	-0.00204341	-0.0821526	-0.000181476	0.0131829	0.0389205	-0.0785948	-0.0194176	0.084564	0.065899	-0.00468213	-0.0194652	-0.00815464	-0.0153099	-0.00236408	-0.0428465	-0.055325	-0.154713	-0.026078	-0.0361203	-0.03561	0.0996094	-0.0232044	-0.0387479	0.0686512	0.0177838	0.110287	-0.0196455	0.0628129
90	8.98558e-08	-0.0658135	-0.000407093	0.0129373	0.104211	0.0270897	-0.0552138	-0.0313205	-0.0858535	-0.0636419	0.0508555	-0.0291722	0.0121497	0.0537859	0.0132266	0.0747982	0.132401	-0.026171	0.0456671	-0.0632551	0.0277674	-0.0836632	0.123932	-0.0842027	0.0577995	-0.0654866	-0.0864979	0.0244753	-0.0773706	-0.042039	0.079316	-0.0771323	-0.0121396	0.0336864	-0.0170441	0.0318555	-0.0211456	0.0101346	0.0384825	0.0547548	0.0993536	0.0100323	-0.0731795	0.074046	-0.0631338	-0.0833132	-0.0763497	0.122122	-0.033971
91	0.153161	-0.767362	0.023759	-0.0804502	0.0923278	-0.00244546	0.0576493	0.0052409	-0.294767	0.143063	-0.0759617	0.0933915	0.134139	0.0817228	0.17914	-0.0341915	0.0686677	-0.0195876	0.101758	0.0671839	0.0523342	0.0400423	-0.0543607	0.119953	0.0773979	-0.0323919	-0.034253	0.114877	0.148233	-0.0939713	-0.00595668	-0.00503482	0.19262	0.135527	-0.0714137	-0.128456	0.103862	0.0330087	0.119684	-0.0619372	-0.0669267	0.0588335	0.0309539	-0.0843717	-0.0319388	0.0301071	0.122189	0.0258142	-0.0343114
92	-0.0268055	-0.0723404	0.057562	-0.245346	0.0263876	0.102431	-0.00164561	0.0884414	0.026518	0.0993153	-0.0332274	0.0661516	0.108078	0.187811	-0.0490943	-0.042762	-0.132753	-0.178129	0.00562583	0.0428387	0.0496285	0.0461257	-0.0779966	0.0558157	-0.0115991	0.0545951	-0.138534	-0.0505705	0.0685882	0.0492475	0.118628	-0.0781849	0.0288986	-0.0164451	-0.0475424	-0.0963496	-0.0911147	-0.0578181	0.0772685	0.00454258	-0.0664844	-0.0215836	-0.0559914	0.0756982	-0.0654048	-0.0650482	0.113866	0.108118	-0.0443841
93	0.0564663	-0.126229	0.105278	0.061886	0.0295647	-0.010149	-0.0525976	-0.0721495	-0.0139571	-0.0122582	-0.0567314	0.0067845	-0.00704763	0.0656256	0.0762874	0.00437307	-0.0352853	-0.073863	-0.0235616	-0.0338551	0.00663235	0.0761875	-0.14692	-1.5183e-05	-0.0101265	-0.00484141	0.0431228	-0.0180067	-0.0398707	-0.000452192	0.0980374	0.0680106	0.0722023	0.0628363	-0.00287201	0.0794117	-0.0703617	0.0362721	0.0802574	-0.100856	0.0264065	0.109505	-0.0408068	-0.148456	-0.0569178	-0.0220745	0.0422581	0.047046	-0.038105
94	-0.299021	-0.000881315	0.0744613	-0.143962	0.0476221	-0.00977513	0.17171	-0.0240228	0.0336018	0.0722195	0.0286814	-0.0982404	0.157748	0.0504693	0.104814	-0.0121802	0.0603752	-0.0102294	0.0998209	0.00218231	0.0388285	0.0168059	-0.125558	0.0789317	-0.0264927	-0.0147786	-0.0599221	-0.0414142	-0.0357867	0.0309354	0.0132618	0.0301135	0.00545049	-0.026139	0.0705785	-0.0877748	-0.211062	-0.0773364	-0.0245682	-0.059084	-0.169328	0.0239816	0.05608	0.007159	0.0919769	0.0324333	0.0428364	0.0955212	-0.086076
95	-0.0652292	-0.256852	-0.143073	-0.0848506	0.0760214	0.139762	0.195823	0.0925168	0.122342	-0.0555405	0.00222738	0.0436093	-0.0305181	0.0220645	0.055528	-0.0396648	0.0245466	0.014398	0.147472	-0.0182042	0.0896883	0.0702276	-0.0382487	0.0524125	-0.0554714	-0.133528	-0.145466	-0.0150633	0.0764114	-0.0223483	0.020268	0.0108836	0.0080181	-0.0811752	-0.0228593	-0.0258878	-0.0391121	-0.00696461	-0.0423654	-0.0880385	-0.136332	0.0351828	-0.00518004	0.12029	0.0698621	-0.0184269	-0.106969	0.0515104	-0.0194063
96	-0.342011	-0.418443	0.0440529	0.0461763	0.162493	0.0206014	-0.0733615	0.0879897	0.146128	0.0004656	-0.0814181	0.118663	0.00161233	0.135574	0.0552492	0.150632	0.0156813	-0.0471284	0.122223	0.00141676	0.0983895	-0.0399808	-0.0740381	0.0269947	-0.0656685	0.130522	-0.0538177	0.0916843	0.062017	0.109863	-0.0092834	0.12228	-0.132598	-0.0649971	-0.014079	-0.0352796	-0.00233345	-0.0286697	0.0546604	0.0201828	-0.15699	0.00319537	-0.0988833	-0.0217127	0.0767003	-0.126568	0.0828613	-0.0562127	-0.0848174
97	-0.459855	-0.269831	0.203822	0.00984486	0.200089	0.0304015	0.12812	0.115073	0.0373534	-0.00222708	-0.249201	0.125166	-0.0659496	-0.0903382	0.00636135	0.0226149	-0.0557598	0.000966817	0.211348	0.0937528	0.124343	0.0487626	-0.0241153	0.199746	0.0694553	0.0514547	-0.302585	0.00345293	0.131694	0.0151702	0.0447589	-0.135316	0.154092	0.0780914	0.0369009	-0.155955	-0.121582	-0.018327	-0.161185	-0.0787169	0.00506156	0.0589896	0.0623852	0.144608	0.161257	-0.129442	-0.187114	-0.13366	0.0141492
98	-0.197113	-0.288469	0.14949	0.046171	0.163222	0.072962	0.0571782	0.0959684	0.0332922	-0.0441999	-0.071929	-0.0242227	0.0368724	-0.0273477	0.172101	0.119353	0.0453231	0.0534935	0.0986398	0.0644282	-0.0422261	-0.245764	-0.0919082	-0.135545	0.0391598	-0.0187575	-0.198041	-0.136588	0.0338113	0.00105689	0.00488664	-0.039834	0.0275532	0.0802847	0.0218101	0.0355016	0.00134823	0.0970096	-0.0627871	-0.0312307	0.054482	0.0825547	0.0157952	-0.0847223	0.0365277	0.0807466	-0.0581884	0.0278703	-0.097929
99	-0.262445	-0.184674	0.0304839	-0.0142829	0.106153	-0.0541554	0.0144041	-0.0022748	0.0667392	0.0539902	-0.0661508	0.0481842	-0.0180562	-0.00278726	0.0624751	0.061756	0.0394131	-0.106866	0.153096	0.175962	-0.0108867	0.0245484	0.178812	-0.0204815	0.0792218	-0.0911585	-0.169981	0.0505859	0.113366	0.010226	0.101349	0.0223152	-0.00235599	-0.0116086	-0.0317776	-0.110509	-0.038619	0.0310883	0.037571	-0.175817	0.0643794	0.126752	0.0186854	0.0224686	0.111209	-0.274959	-0.108995	-0.046134	-0.117616
100	0.00643608	-0.194163	0.118765	-0.0383889	0.038955	-0.0178799	-0.148475	-0.0670501	0.106021	-0.0235895	-0.00532659	-0.0379815	0.153363	0.0388531	0.0500245	0.103917	-0.00653282	-0.0812172	0.0350514	-0.00814999	0.0567018	0.0858791	-0.0147479	-0.09343	-0.0649207	0.0436798	0.0574681	-0.0163224	0.129444	0.079928	0.0372283	-0.123676	-0.0479892	0.0257862	0.00365291	-0.111131	-0.0156105	0.0201268	0.0403211	-0.0491096	0.0229244	-0.0154641	0.0381252	-0.00710752	0.00232924	-0.171572	-0.0541536	-0.00523052	-0.029487
101	-0.15246	-0.242437	0.0181076	0.0991993	0.137461	0.0037668	0.0324741	0.0811771	-0.118216	0.0881135	-0.0896823	-0.0978797	0.0356118	0.100476	0.163814	-0.133243	-0.101082	0.0449915	0.100741	0.0287536	0.0222425	0.0804438	0.00415875	0.00223702	0.0518057	-0.0226088	-0.0568421	-0.00981553	0.037261	0.0876971	-0.018461	-0.0861052	0.0763105	-0.0502716	0.122572	-0.0346973	-0.0841785	0.0754034	-0.0647986	-0.145556	0.022974	0.0630253	0.0927475	-0.0286886	0.135629	-0.20604	-0.0886373	0.00541799	0.0132744
102	-0.119359	-0.250596	0.184108	-0.113848	0.169625	0.0251475	0.0160257	0.0771259	0.0297038	0.0623862	-0.0555465	0.0405334	0.089323	0.0336904	0.0806823	-0.08881	-0.139537	-0.0318774	0.170481	0.023507	-0.0930362	-0.00259728	0.0589144	0.170517	0.0533668	0.015212	-0.214645	-0.0214987	0.00979003	-0.200934	0.205917	-0.133903	-0.118364	0.12687	-0.0566808	-0.220792	-0.0857845	0.121208	-0.0153586	-0.00224305	-0.0640405	0.0336971	0.0500658	0.110368	0.0739495	-0.126605	-0.0706204	-0.0476921	0.0294747
103	-0.0320765	-0.0453255	0.00875243	0.0777517	-0.0852655	0.00302269	-0.0149534	-0.0028975	-0.0591991	-0.119498	-0.0534805	0.0651241	0.058273	0.00640413	0.0185156	0.0434443	0.159665	0.00804434	0.108796	-0.00590316	0.0883672	-0.0333222	0.01203	0.0561168	-0.00299899	0.0305067	0.032172	0.0284086	-0.0442316	-0.0927242	0.0530549	-0.0891831	-0.101831	-0.117463	0.0472943	-0.0325153	-0.0955255	-0.026995	0.0881381	-0.0610125	0.056793	-0.0216211	-0.000326816	0.152674	0.0257865	-0.0633483	-0.119993	0.0450711	-0.142527
104	0.11384	-0.341311	-0.00152584	0.0268463	0.248032	-0.171402	-0.0256995	-0.045026	0.0810396	-0.0335478	-0.257714	-0.0376569	0.0862392	-0.165269	0.00191845	-0.144796	-0.0915359	0.171847	0.122023	0.113559	0.178961	0.210039	0.0890247	0.0357306	0.124708	0.187972	-0.363747	0.168601	0.208527	-0.0225719	0.0928257	-0.15872	-0.124808	0.0670855	-0.062336	-0.0992386	-0.0462548	0.123552	-0.111894	0.0218276	-0.113789	0.114517	0.234372	0.194658	0.0883614	-0.0481865	0.0752239	-0.149618	-0.266091
105	0.0303992	-0.15118	0.0603047	-0.093342	0.231818	-0.184487	0.0883728	0.192809	-0.0516209	-0.124998	-0.082718	-0.0159235	0.00347417	0.0815369	0.129224	0.0492498	-0.101874	-0.0353464	0.0272205	0.0385041	-0.050172	-0.110574	-0.0738269	-0.0819145	0.0808429	0.0786737	-0.0589393	0.101955	0.0944045	-0.00499486	0.0631392	-0.0590026	-0.0973894	0.0335454	0.14145	-0.0324899	-0.0367474	0.089457	-0.101999	-0.135639	0.121475	-0.0473222	-0.0129509	0.129185	-0.12944	-0.0259384	0.00994939	-0.0759506	0.00549389
106	-0.0458299	-0.0546798	0.0584797	0.0196473	0.22141	-0.0977045	0.0658758	-0.113614	0.0537384	-0.00466263	-0.139901	-0.0237252	0.0830348	-0.0863633	-0.0851831	-0.0410565	-0.0160776	-0.0286018	0.128691	0.0862838	0.054355	-0.0245726	0.0713668	-0.148767	-0.106413	0.10764	-0.203677	0.0434947	0.052308	0.0929409	0.119942	-0.25342	-0.0395416	0.105604	0.00590057	-0.185889	0.0161659	0.14727	-0.00116485	0.125136	0.0552853	-0.00194786	-0.061085	0.152522	0.0255931	-0.132084	-0.0491374	0.0631128	-0.000722736
107	0.00441133	0.0635116	-0.02723	-0.115452	0.0541667	-0.0237887	0.0353045	-0.0303065	-0.0205082	0.120102	-0.062487	0.0116668	0.0445457	-0.139242	0.027163	0.0366376	0.0487261	0.0578334	-0.0628534	0.0207067	0.0027071	0.0369158	0.00901485	0.0155684	-0.146658	0.0807209	-0.113413	-0.0207666	0.0497107	0.0733281	-0.0135425	0.027467	-0.104689	0.0251096	0.0282336	-0.0541029	-0.0307758	0.110777	-0.0780092	-0.0595418	0.0674999	0.0180329	-0.00454651	0.0208712	-0.0165677	0.106429	-0.00770949	0.0348097	-0.0444392
108	-2.92781e-07	-0.137785	0.128825	-0.115484	0.181453	0.103236	-0.0413048	-0.017743	0.0559678	-0.000323454	0.00039996	0.119916	-0.0165255	-0.0152209	0.136474	-0.150801	-0.0484711	-0.056849	-0.0355195	0.018785	-0.0719496	0.039179	-0.151953	-0.196747	-0.0682265	0.109782	-0.119762	0.130795	0.070854	0.116041	0.0346358	-0.0539754	0.0435831	-0.0443218	-0.099157	-0.1475	0.0579962	0.0813465	0.10194	0.0571437	-0.0192076	0.135128	-0.105979	0.00107929	0.0698757	-0.148631	-0.107372	0.0630781	-0.0190356
109	3.73664e-07	-0.0851299	0.00678615	-0.0576555	0.146587	-0.153752	0.10628	-0.0773653	-0.0459266	0.233867	-0.0682231	0.100549	0.071966	-0.0379155	0.0717732	0.0136093	0.0346543	0.0183589	0.0252342	0.0721213	0.0175019	-0.01312	-0.0474943	-0.0665063	-0.00828056	-0.0204856	-0.0864908	-0.0768997	0.146614	0.0814921	-0.0337995	-0.0920235	-0.223228	0.0569978	-0.182497	-0.219289	0.00258396	-0.000744852	-0.0656039	0.0678691	0.0570329	-0.117688	-0.102353	0.111368	0.0688587	0.0366807	0.0845375	0.0558296	0.0665172
110	0.0618801	-0.0802957	-0.00728835	-0.0649836	-0.0226092	0.0228276	-0.0438282	0.0557025	-0.0546892	0.0361528	0.127689	0.0639342	0.0299834	-0.139817	-0.0106596	0.0828548	0.0846942	-0.0116605	0.0270562	0.0393242	0.121778	-0.182771	0.0679461	-0.0103719	-0.0587183	0.0849587	-0.0443998	0.0592655	-0.0619537	-0.0698732	-0.0651388	-0.192029	-0.0245886	-0.0175027	-0.0733022	-0.0661726	-0.027876	0.0131876	-0.0494138	0.107845	0.0152952	0.0798004	-0.00900576	0.0420511	0.0413883	-0.0197664	-0.0173597	0.0904705	0.0367939
111	0.0990789	-0.0387652	-0.000598249	-0.136274	0.130187	-0.0473039	-0.137959	-0.152656	-0.0993048	0.111683	-0.0336892	0.0840136	0.180069	-0.0956938	-0.106015	0.17124	-0.0128662	-0.0101702	0.125604	-0.103506	0.0207838	0.0394884	0.0498538	-0.0753708	0.140889	0.156182	-0.12925	0.0249246	0.125425	0.0476871	0.0134004	0.0533139	-0.0990022	-0.0299656	-0.0976515	-0.198688	0.0444671	-0.0200496	-0.00314394	0.034023	0.0337031	-0.0401725	-0.00608792	-0.0296766	-0.0734297	-0.0820606	-0.00860221	0.133948	0.0614507
112	-0.143614	-0.0215193	-0.119672	-0.203249	0.0184009	-0.134981	-0.0393997	-0.0772795	-0.0470772	-0.154429	-0.0988112	-0.011531	0.0138814	0.10009	0.103178	0.0758247	0.185286	0.123714	0.127637	0.094092	0.152449	0.208491	0.0444339	-0.0179379	0.0559417	0.150059	0.133766	-0.0193266	0.101863	0.175512	0.0686328	-0.036059	-0.0291888	0.0681368	-0.092873	-0.178441	-0.0337683	-0.0471334	-0.00760207	-0.0794212	-0.0188471	-0.0116675	0.00822799	-0.00212097	-0.0505193	-0.0742138	-0.0939795	-0.133115	0.010988
113	-0.030821	-0.0312801	0.0241088	-0.20909	0.0244218	-0.0424465	0.0388112	-0.00652014	0.00212337	0.0703157	-0.0168598	0.0256451	0.10711	-0.0317363	-0.0172821	0.0703955	-0.000279079	-0.0716096	0.0118489	-0.0176707	0.0388051	0.0503708	0.0945682	-0.0170742	0.062999	0.000404312	-0.0273171	0.0668668	0.0496936	0.0412535	0.00836676	-0.0503115	-0.00522397	0.00609434	-0.0675192	-0.18716	-0.0364386	0.033098	0.0364596	0.0384844	0.0398643	-0.00476967	0.00696057	0.106681	-0.0239554	-0.0489397	-0.0584116	-0.0139624	-0.0143049
114	-0.00813304	-0.0562881	0.0935215	-0.326718	0.224771	0.00482803	0.024772	0.0112046	-0.0282116	0.0558783	0.032404	0.0512738	0.0532105	-0.189175	-0.0542254	0.117973	0.00470274	-0.0854782	0.104622	0.0603432	-0.0427455	-0.0197632	-0.0139166	-0.217464	0.0563249	0.046033	0.00724862	-0.0209097	0.0622185	0.24528	-0.0512239	-0.0787388	-0.0669587	0.0437447	-0.0724596	-0.0928198	-0.0553958	0.0018456	0.029038	-0.121077	0.141091	0.182832	0.1124	0.0347258	0.0257697	-0.018547	0.0513879	0.0644801	-0.0689975
115	-0.151198	0.0908616	-0.102887	-0.14307	0.238565	0.0134376	0.165175	-0.0073493	0.0805736	0.0659492	0.0705372	0.118828	0.0558954	-0.15131	-0.145225	0.0308652	-0.00886522	-0.0673693	-0.091037	-0.020804	0.0429117	-0.137553	-0.231738	-0.000374274	-0.0668697	0.0575923	-0.0739644	0.0679299	-0.0865289	-0.104669	0.0176874	-0.119015	0.100367	0.0863488	0.0768124	-0.0486953	0.020216	0.0865966	0.0622101	0.0523945	-0.0299523	0.213795	-0.126787	0.11898	-0.0251637	-0.125775	-0.0391659	0.160485	0.0482879
116	-0.207417	-0.110571	-0.0274892	-0.149789	0.00920251	-0.0166246	-0.0227759	0.0577458	0.0185682	0.0205464	0.0446691	0.116601	0.111652	-0.0101568	0.00515257	0.0963244	0.0257871	0.0762599	0.0834765	0.00835543	-0.0107225	0.00834384	0.15746	-0.00970131	-0.00134641	0.0104898	-0.0123245	0.0681929	0.105937	0.0258128	-0.0219583	-0.0560338	-0.0287488	0.149445	-0.0479709	-0.173018	-0.0150747	0.00521989	-0.063362	-0.0508149	-0.0541816	0.0138655	-0.122374	-0.0110253	-0.0212565	-0.00824609	-0.110085	0.10706	0.0726491
117	0.0406613	-0.0348316	-0.0525238	-0.107398	0.025233	0.0634846	-0.00503902	0.0229281	-0.00378313	0.0533743	-0.0336532	-0.00986394	-0.0250081	0.040314	0.0438508	0.10087	0.114006	0.0226743	-0.0481553	-0.0765845	-0.0205927	0.0132304	0.0301483	0.0116994	-0.0289555	0.0216394	0.00182934	-0.0556885	-0.0792408	-0.0234232	0.0664188	-0.0248156	-0.0591827	-0.111425	-0.00667272	0.00088119	-0.0459779	-0.0615428	0.00645292	0.0724528	0.0453981	-0.0540672	0.029335	-0.0212312	0.0585797	0.0211395	0.0702916	0.035986	-0.0263371
118	-0.0108825	-0.123315	-0.0237378	-0.0874278	-0.00813227	0.135818	0.014054	0.0464509	0.0559213	0.0620519	-0.0452518	0.0761	0.0758147	-0.0430816	-0.0409524	0.0726099	0.103301	-0.048293	-0.0331354	0.0579298	-0.00577612	-0.00733191	-0.0699044	-0.0464544	0.0246918	-0.0636203	-0.0283495	0.00669276	-0.00867814	-0.0529082	0.0472562	-0.0844466	-0.0671611	-0.0541342	-0.0457359	-0.0750453	0.00928851	0.114606	0.0630615	0.0863683	-0.0422208	0.100445	-0.0807317	0.10669	0.0150149	-0.123278	-0.133421	0.0877482	0.0421365
119	-0.0889665	-0.0569148	0.0748793	-0.0534711	0.0553394	0.0195462	0.0400308	0.0670628	0.0352712	-0.0855804	-0.0618779	0.0972849	-0.00230971	-0.0642005	-0.010739	0.0386721	0.0424414	0.0329646	-0.00176616	0.0188094	-0.0679451	-0.0591372	-0.0126256	-0.0215539	0.0588674	-0.0207803	0.0643643	0.0286895	-0.0478565	0.0780957	-0.0299827	0.061067	-0.0846746	0.00597041	-0.139755	-0.0506253	0.0577263	-0.0144348	0.00239214	0.122394	0.0181135	0.022424	-0.0091292	0.046782	-0.0716858	-0.0142563	-0.00824876	0.0120476	-0.00680775
120	0.0932549	0.0127507	-0.0612885	-0.0729306	0.119972	-0.0072626	0.00334989	-0.147425	0.0105787	0.0017864	-0.0508194	-0.0446052	0.0442119	0.0690707	-0.00707311	-0.0397468	0.0446604	0.0270387	-0.0151745	-0.0911579	-0.0930775	-0.0886686	-0.135315	0.0109479	0.0346877	0.00493707	-0.0216414	0.052215	0.0820715	0.142553	0.161857	0.055102	0.0429994	0.0779953	0.0279963	-0.0851735	-0.0337474	0.0127241	0.0219214	-0.0182269	0.0775495	0.0587432	0.0169411	-0.0711344	0.0412342	0.0427443	-0.0187606	-0.0751713	-0.137406
121	-0.139755	-0.0257706	-0.0291665	0.0664695	-0.0263131	0.00635704	0.0431529	0.0340391	-0.0795121	-0.000526294	-0.0561365	0.064609	0.0449042	-0.0517963	-0.0254903	0.00880016	0.00315616	0.134171	0.0179195	0.0303944	0.0803041	0.00845773	0.101834	-0.0487317	-0.0132762	-0.0286454	0.00205454	0.0713888	-0.0318726	-0.0352889	-0.0111713	-0.0354718	-0.00242183	0.121966	-0.0242403	-0.123233	0.0334576	0.0846426	-0.0131578	0.0288201	-0.084066	0.0536889	-0.0524272	0.0194285	-0.0309593	-0.13631	0.0180869	0.0401714	0.0625679
122	-0.112308	-0.003393	-0.00694983	0.00904168	0.101072	0.0259659	-0.0260358	0.0813238	0.00577754	-0.117623	-0.103362	0.0440785	0.0564359	-0.0882439	0.0453632	-0.0410516	0.0938642	-0.0421001	-0.0377929	0.0319033	-0.0254723	-0.0400726	0.0316755	0.0454924	0.0803525	0.0665271	-0.0867256	-0.0107532	0.0187511	0.00520696	0.0162418	0.0603821	0.102366	0.0512544	0.0331139	-0.0554393	-0.0813381	-0.0211566	0.043895	-0.0564532	0.0401729	0.0184693	-0.0846798	-0.00300706	0.0196184	-0.0517776	-0.0142645	0.038653	-0.0524711
123	-0.014561	0.0326975	0.0193347	-0.0732643	0.027359	0.117532	-0.168969	-0.0437052	-0.0534507	0.00204762	0.0351381	0.109934	0.00197681	0.0285897	0.0993715	-0.0470624	-0.0853764	-0.151122	0.0832399	-0.0647456	0.0519019	0.0563547	0.119788	-0.0568785	0.00217397	-0.0169059	-0.05263	0.104204	-0.011775	0.132667	-0.0191394	0.0299828	0.00614947	-0.0230652	-0.0945255	-0.0809034	-0.0597806	-0.0117145	-0.0628953	-0.0136276	0.00659011	0.0340873	-0.020226	0.0101743	0.143497	0.0555978	-0.0549685	0.133582	0.0334446
124	-0.0422386	-0.0593626	-0.025482	0.0395342	0.0641783	0.0226529	0.0466534	-0.0279147	0.0190105	-0.0170147	-0.0912103	-0.0387642	0.0776065	-0.0490062	-0.0774493	0.0861695	-0.0100275	0.0406519	0.0299165	-0.0274017	0.0543179	-0.0252149	-0.0244319	0.0118816	0.0231246	0.0352302	0.0166972	0.0479714	0.0260203	0.0586025	0.0053672	0.00818253	-0.0244675	-0.0339529	-0.00702168	-0.0653408	-0.122494	-0.0444702	0.0638485	-0.0706219	0.0373224	-0.0583365	0.0732458	-0.041699	0.122568	-0.00818609	0.0765359	-0.0146909	-0.0487696
125	0.0868432	-0.0543183	-0.0436975	-0.0296384	0.0508516	0.0197222	-0.0399219	-0.0251783	-0.0357365	-0.0199826	-0.0764021	0.0555061	0.0160075	0.0308665	-0.0194542	-0.0743367	0.0423355	0.0272034	0.0214707	0.0626315	-0.0700504	-0.025208	0.0182025	0.00366176	0.00426375	0.0316508	-0.0206737	0.0271027	-0.0191267	0.0520585	0.0434578	0.0155176	-0.030262	-0.0387273	0.0396806	-0.0269005	-0.0919191	0.0950538	0.0502902	0.0274915	0.035783	0.0525675	0.129225	-0.0546354	-0.0129263	-0.0304606	-0.0643091	0.0110163	-0.0392137
126	-0.0506864	0.0236279	-0.0183639	0.0913585	0.0404128	-0.00382133	0.0242715	-0.0296668	-0.0793708	-0.0603566	-0.0309441	0.0404837	0.0320829	-0.0284208	-0.0941368	0.0458299	0.0565019	0.00936066	0.0227583	0.0482422	0.00560173	0.00227369	-0.0269116	0.0593013	-0.0117411	-0.063881	-0.0235422	0.0528452	0.0140247	0.0428376	0.0314445	-0.11975	0.0398209	-0.049588	-0.0334109	-0.0140207	-0.0231298	-0.0759434	0.0343382	0.0645808	0.00213324	0.0612573	0.015482	0.0316058	-0.00795099	0.0285643	-0.0528237	0.0115239	-0.0554641
127	0.000424346	-0.00517497	0.0213772	-0.0379965	0.0244498	0.030404	-0.0509405	-0.0426974	-0.0505888	0.0632467	-0.0797212	0.024143	0.0144618	-0.015651	0.0395954	-0.00526982	0.0720128	0.0409421	-0.0108417	-0.00946991	0.0476808	0.120415	-0.158339	-0.0212452	-0.0528875	0.0179286	0.0637565	-0.0106234	-0.0606308	0.0127547	0.0213028	0.0681312	-0.0140921	-0.0291521	0.0824812	-0.0219923	-0.0625324	0.0405893	-0.00046312	-0.042059	0.0279538	-0.0142172	-0.0256426	-0.00502939	-0.036985	-0.0170266	0.0603238	-0.0265129	0.0572965
128	0.0258364	-0.074221	0.0533787	-0.0703587	-0.052914	-0.0672952	-0.128127	0.0932362	0.0222631	0.0326617	-0.131152	-0.0902844	0.102073	0.0345362	0.0642954	0.083606	0.109703	-0.0655251	-0.00401173	-0.160114	0.14998	0.163096	-0.0204762	0.00487702	0.00543353	0.185716	-0.00752054	0.0928425	0.111026	-0.074794	0.00576826	-0.111332	0.116984	-0.0280238	-0.00239754	-0.0960374	-0.138904	-0.0280058	-0.026318	-0.134347	0.0261879	0.0318965	-0.0193041	0.161808	-0.0213957	-0.0394667	-0.230404	0.0237696	-0.0720541
129	-0.0345866	-0.115939	0.00747615	0.0994911	-0.00322772	-0.00604674	-0.0676318	-0.0421625	-0.117587	0.0385241	-0.0314808	0.0710117	0.0673461	0.0273966	0.00230189	-0.0256015	0.0697855	0.0834961	0.0747946	0.100555	-0.0235582	-0.0445174	0.00244957	-0.00997667	0.0156374	0.0266161	-0.0620544	0.0483574	-0.0600484	0.00577432	0.11375	-0.0948791	0.00410119	-0.0734318	0.00939401	-0.0504823	-0.0101734	0.0258476	0.0428969	0.0109466	0.0409687	-0.0596953	-0.00317911	0.0217374	0.0178468	-0.0820433	-0.0327939	-0.00781551	-0.036267
130	-0.0306301	0.113407	0.0180566	-0.075295	0.000879431	-0.0850129	-0.0438868	-0.102186	-0.0429724	-0.0553482	0.253285	0.0579868	0.0508345	0.0116165	-0.0043976	0.0284232	0.0288591	-0.070315	0.0879137	-0.0345768	0.00176942	-0.0198529	0.106605	0.0264031	-0.176542	-0.0541796	-0.0108163	0.0487857	-0.00416029	-0.0795632	0.0253831	0.00936794	0.0163351	0.0666152	-0.0327945	-0.0810287	-0.0549306	0.0391538	-0.0712539	-0.110666	0.0949891	0.102152	-0.0296099	-0.0386481	0.147043	-0.0180333	0.103981	-0.0438673	-0.0320857
131	-0.0450256	-0.112316	0.147926	-0.0283206	-0.0368499	0.0217574	0.108638	-0.0159019	0.023494	0.0886518	-0.261918	0.0921138	-0.0123519	0.00748726	0.0156401	-0.0897144	0.0509288	-0.0508995	0.0448558	0.102535	0.0456678	-0.0756702	0.00954247	0.0456115	0.01422	0.0281776	-0.144567	-0.0357679	0.00237856	0.119708	0.00608855	-0.0602207	0.0158463	0.0544155	0.0194783	-0.0266004	0.020238	-0.0896251	-0.0151447	-0.0591878	-0.00848301	0.00443433	0.0858227	0.0238553	0.0358908	-0.0036059	-0.0153561	-0.0307576	-0.0936732
132	0.0763419	-0.172661	-0.00840002	-0.0948283	0.0261369	-0.085936	0.0206561	-0.00802736	0.0177355	-0.106866	0.111182	0.0467208	0.117358	0.0330061	0.0914952	0.134176	0.00543473	-0.0822043	0.00676524	0.0365593	-0.0361364	-0.118234	-0.00125234	0.0480213	-0.0845281	0.0131234	-0.0117571	0.00561565	0.0523588	0.0143839	-0.0113364	0.0141529	0.0263114	0.0775324	-0.024518	-0.0121988	-0.0108282	0.0227358	-0.0465487	-0.0136939	0.014297	0.0526073	-0.00816769	-0.068332	-0.0226715	0.0829791	-0.106653	0.0226225	0.0149416
133	-0.0294837	-0.0874905	0.061545	-0.0680297	-0.0465917	0.0180926	-0.000535728	0.0587465	-0.0563982	0.00944036	-0.0934276	-0.0107528	0.0796816	-0.0433131	0.00954631	-0.0210437	0.0754775	0.0495506	-0.0139738	0.0402671	-0.0836008	0.11649	-0.0101524	0.0212863	0.0385918	0.047783	0.100128	0.0686571	0.0438472	-0.00575856	-0.0328118	0.14357	-0.0124499	-0.0985234	-0.0977385	-0.0239668	-0.0356703	0.0681213	-0.0287619	-0.0402462	0.0447127	-0.020541	0.031606	0.0166757	-0.057679	-0.0861565	-0.0471048	-0.00740927	0.0032252
134	-0.101062	0.0546029	0.0585475	-0.0845556	-0.0155104	-0.0250591	-0.099714	-0.0414431	0.0871904	0.0482178	-0.126953	0.0510358	0.108457	0.149089	-0.127527	-0.0447598	0.00365498	-0.0356763	0.0842507	0.0428889	0.00285293	-0.0279977	-0.0581443	0.0526573	0.136276	0.0179121	0.0515781	0.0408944	0.0693543	-0.0283047	0.0814663	-0.0874001	0.119746	-0.0523396	-0.0920801	-0.0936419	0.0592556	-0.0160324	-0.0292647	-0.0387473	-0.0450389	-0.0996032	0.00904538	0.0767276	-0.052306	-0.0211904	-0.092337	0.0281345	0.035687
135	0.00427252	-0.0105396	-0.0254259	0.0636481	-0.0076328	0.0479679	-0.0548248	-0.0624717	0.0364647	-0.0995425	-0.0572056	-0.0866103	-0.0239685	0.0227121	0.0140582	0.0604179	0.0672733	0.010828	0.00644095	-0.016893	0.0302265	0.0224623	0.0296407	0.0973777	0.0428488	0.0080465	0.059549	-0.0055515	-0.024148	-0.00902553	0.0376259	-0.00233745	0.0293759	-0.00745221	0.00412084	-0.036237	-0.0630782	-0.0408607	-0.0387015	0.0557489	-0.00385711	-0.104412	-0.00907312	-0.0102807	-5.43276e-05	0.0270441	0.0235255	0.00784136	-0.0183049
136	-0.170664	-0.0871077	-0.0255135	-0.251405	-0.114039	-0.122428	0.114359	0.0532332	0.203648	0.254317	-0.196613	-0.0287284	0.0460232	0.0847229	0.200903	-0.0265635	-0.0811055	0.2297	0.0595133	-0.0123046	0.130219	-0.0346738	0.0690123	-0.0476175	-0.0106469	-0.0291187	-0.0246187	0.0347998	-0.0824844	-0.0226989	0.184677	0.231883	0.00276987	0.0384016	0.00175666	-0.202392	0.00150996	-0.164185	0.0194987	-0.0769975	0.00106793	0.17895	-0.0637762	0.127483	0.00304964	-0.209385	-0.163632	0.0451136	-0.068622
137	-0.296159	0.0137894	0.0257521	0.318263	0.103241	-0.0147792	-0.0691015	-0.0279235	-0.0822407	0.148069	-0.053486	0.0606082	-0.0223487	-0.00835731	0.0297587	-0.0298329	-0.0561641	0.0603846	0.0158171	0.0628403	0.00202169	-0.00903311	-0.0581286	0.0579598	-0.0330627	-0.0115607	-0.096478	0.0203789	-0.0616725	-0.112082	0.0141612	-0.0398225	-0.0373426	-0.0318036	0.022819	-0.117096	0.0177311	0.0819545	0.0173123	0.104043	0.00893332	0.00770409	-0.00238081	0.0144719	0.0167026	-0.111241	-0.00477487	0.0275518	0.0529756
138	0.0469413	-0.0384114	0.005252	-0.0485345	0.0870863	-0.159423	0.03324	0.0305021	0.0872349	0.0172307	-0.0887473	-0.0366995	-0.00792336	-0.0303641	0.0383914	0.0932473	0.0194816	0.0506394	0.019595	0.0235656	-0.0895416	-0.0130248	-0.00761446	-0.0568797	-0.00856989	-0.0164227	-0.0463713	0.0608233	0.0252925	0.0213659	0.0700952	-0.03962	0.0997451	-0.0221079	-0.0331083	-0.0576019	-0.0443592	0.0541376	0.00586612	-0.0243912	-0.0748761	0.00457656	0.0577908	-0.0556975	-0.0072377	-0.0223751	-0.0795368	-0.0107512	0.0794989
139	0.160151	-0.0341522	-0.0442506	-0.104195	0.099806	-0.124655	0.0296574	-0.0344752	-0.0103753	-0.018628	-0.0316021	0.00121688	0.0329705	-0.0254962	0.0312948	-0.104892	0.00260469	-0.0594958	0.116209	-0.0353663	-0.0245257	0.0537668	0.109651	0.112429	0.0234129	0.094197	-0.0165526	0.0893504	0.0905383	-0.0380268	-0.0830208	-0.0677088	0.0377031	0.0433432	-0.16847	-0.16723	-0.0445658	0.0983015	0.0297253	-0.13107	0.027208	0.0337667	0.0037146	0.0501034	-0.0603486	-0.164587	-0.0844499	0.17419	0.0524875
140	0.0737752	-0.102006	0.0920419	-0.0672983	0.0344112	-0.0860852	-0.16844	-0.0739181	-0.0283404	-0.0991088	0.026278	0.00305189	-0.00948889	0.0484965	0.0862745	0.0507605	-0.0351367	0.0645272	0.0581264	0.0406364	0.0841602	-0.0546849	0.257202	0.165665	0.187641	0.0827134	-0.180001	0.00423945	0.010585	-0.172309	0.0630504	-0.0160623	-0.0456003	-0.0604988	-0.117218	-0.130252	-0.00032751	0.105213	-0.0149649	-0.0445831	0.0685534	0.0826007	0.00789675	-0.113599	-0.0201848	-0.232076	-0.17737	0.0950548	0.0538549
141	-0.0123991	0.0260329	-0.0358111	-0.193052	0.0363179	-0.0797179	0.0197402	0.0764692	-0.116133	0.0251911	0.0458629	0.085906	0.0839713	0.0115359	0.0909905	0.0827466	0.0136352	0.112572	0.0296103	0.0590962	-0.00411075	-0.0683869	0.0797155	-0.0493076	0.00166453	-0.00927846	-0.153427	0.0336906	-0.111219	0.0173193	0.042186	-0.0716226	-0.112524	-0.0232729	-0.0392055	-0.130847	-0.0351731	0.0966923	0.0253412	-0.0287639	-0.00696125	0.0755232	0.0302906	0.0427972	0.0194739	-0.0337699	-0.0873965	0.0304086	-0.0290177
142	-0.0449161	-0.0615667	0.105451	0.00151138	0.080987	-0.0233966	0.012616	0.0220298	-0.0170703	-0.233617	0.0409551	0.0222754	-0.0511556	0.0866898	0.0765409	-0.0313227	-0.0361268	0.00828963	-0.00199355	0.0970647	-0.0614353	-0.0986423	0.0930151	0.195133	0.0314561	0.0543055	-0.189842	-0.0858708	0.0921781	-0.0295335	0.127932	0.0433566	-0.0483084	0.0557369	0.00489164	-0.132975	0.0772378	-0.12285	-0.12504	-0.087393	0.0489091	-0.0596072	-0.014814	0.0260728	-0.0793029	-0.0691485	-0.155203	0.240336	0.0668038
143	0.0393638	0.0448998	-0.0870627	-0.16908	0.01068	-0.0796242	0.0710813	-0.00457018	-0.109208	0.0407149	-0.0434862	0.0623048	0.0264477	0.0322803	0.146664	-0.0255136	0.220059	0.0950034	0.0583588	-0.0506738	-0.0486241	0.132126	0.177758	0.0414623	-0.2037	-0.0849358	-0.321579	0.0291323	0.0358713	-0.133816	0.154133	0.0378079	0.130565	-0.0785981	-0.0618393	-0.169779	0.0474603	0.14676	-0.0885931	-0.146562	-0.0475039	0.00679803	-0.0341634	0.0756119	-0.1764	0.0186436	0.138483	-0.00130803	0.0692525
144	0.0765242	-0.106717	-0.0225828	-0.251566	0.261727	-0.0485345	0.0112844	0.090202	-0.00804976	-0.119062	-0.0282685	0.171489	-0.0835496	-0.102111	0.0909848	0.100649	-0.0837834	0.020957	0.0501719	0.161259	0.0786131	-0.0236687	-0.00698498	-0.0143642	0.0293068	0.104525	-0.152091	-0.0685689	0.0805238	0.0034345	0.0553271	-0.0404012	-0.0262842	0.0513486	-0.13329	-0.333588	-0.0281946	0.0331257	-0.103671	0.0998476	0.0676446	-0.0304848	-0.00594692	0.0615725	-0.02943	-0.0895616	0.0613451	0.0272757	0.0418507
145	-0.0711182	-0.0916626	-0.0807802	-0.19599	-0.0397213	0.0455281	0.0659398	0.0258746	-0.0205415	0.113529	0.0782884	0.027099	0.0440188	-0.0711614	0.0332966	0.0301032	0.0430712	-0.0108309	0.0894021	0.00156857	-0.0104984	0.0905879	0.0364001	0.0672854	0.0422098	0.027447	-0.000261762	0.110916	0.0399701	-0.032987	0.0848041	-0.100287	-0.0595095	-0.0317576	-0.0466939	-0.101275	0.0148912	-0.0217706	-0.026373	-0.102152	-0.0644067	0.0913467	0.0061671	0.0411419	-0.0604366	-0.101042	0.0408156	0.00598715	0.055824
146	-0.0791294	0.243746	-0.0589411	-0.0344258	0.0427186	-0.134516	-0.0605481	0.0196138	-0.0968724	-0.021901	-0.108463	0.0483456	0.044287	0.0115748	0.0713615	0.0465384	-0.134283	-0.0571765	0.1765	0.0322563	-0.073195	-0.00341761	-0.0452497	0.0211223	0.0716569	0.000364683	-0.0870465	0.0905628	-0.0118028	-0.0141849	0.133768	0.107519	0.0864379	-0.00835149	0.0969395	-0.162882	-0.0162338	-0.103334	-0.00904138	0.0743	-0.0768017	0.111805	0.0351	0.0716941	0.0778556	-0.0759552	-0.0232044	0.023032	0.00994261
147	0.0698384	-0.16856	0.0575477	-0.0590934	0.0861795	0.0672397	-0.103548	0.066368	0.00866773	0.0579423	-0.00545737	-0.0861392	-0.0126332	0.0460899	-0.176494	0.0815876	0.0271603	0.106502	-0.0664743	-0.0716259	0.176647	0.00723912	0.0216485	-0.0967093	-0.0322232	0.0671059	-0.108528	-0.0285669	-0.0170721	0.229228	-0.160454	0.0355461	0.096823	-0.259879	0.0864151	-0.0697587	0.103603	0.0595995	0.0601656	0.00691344	-0.0636944	0.0295237	0.106754	-0.0993036	-0.14866	-0.0627559	0.0250645	0.0567508	0.0646523
148	-0.0253767	-0.139695	0.0232627	-0.104454	-0.0185854	-0.186852	0.0821638	0.0735044	0.0382638	-0.11903	0.0522672	0.0638704	0.110512	0.0297138	0.0438688	0.12004	-0.101279	-0.0451799	-0.0320484	-0.0219682	0.0546939	0.124547	0.100618	-0.0262305	0.0977088	-0.0954175	0.0528887	0.0514275	0.0702234	-0.0247645	0.0280431	-0.0603527	-0.00468727	0.0700559	0.0344366	-0.0837051	0.0327495	0.0311305	0.0212033	-0.116411	-0.063549	0.057279	0.00397598	-0.0115074	0.0127996	-0.0534002	-0.00544879	-0.014622	-0.0798014
149	-0.0393868	-0.126999	0.0515042	-0.0355239	0.0845763	-0.15687	-0.00237706	0.173928	0.0205939	0.0757314	-0.0851957	-0.00512704	0.0506199	0.106587	-0.0578492	0.0603286	0.068396	0.00902985	-0.0138376	-0.0102189	-0.0313497	0.0652165	-0.00584998	0.0398189	0.0295436	0.00857198	0.0114299	-0.0029198	-0.100884	-0.175687	0.0267999	-0.0732749	-0.0606758	-0.025381	0.001528	0.0148402	-0.0442933	0.0036825	0.0100462	-0.0628666	0.0497433	0.0233549	0.0691922	-0.0948087	-0.0379633	-0.0261552	0.116636	0.078742	0.056303
150	1.61982e-05	-0.000757066	0.00673189	-0.0248778	0.0687877	-0.161562	0.0344617	0.073133	0.0138211	0.0687032	-0.187014	0.0456463	0.0241996	0.0641843	-0.0326886	0.126117	-0.156442	0.0369841	-0.0919458	0.142683	-0.0152581	0.0105529	0.0572269	-0.0953162	0.0315647	0.0526422	0.00756279	0.1781	0.0239402	-0.0216316	0.0240608	-0.0348606	-0.0192611	-0.256669	-0.096926	-0.0881171	0.0409029	0.0725861	-0.0358655	-0.100022	0.0145273	0.0386515	0.13889	-0.131608	0.0890791	-0.0683566	-0.0192457	-0.0051711	0.0748277
151	-0.0334506	-0.0230777	-0.0472947	-0.197043	0.0530511	0.0687182	0.217889	-0.0600448	-0.0262626	0.00811102	-0.0762829	0.069327	0.0765513	0.0218642	0.127536	-0.00608517	0.0351783	0.0309849	-0.0975346	0.0108145	0.0603223	-0.153666	0.0417977	0.0693596	-0.0404157	-0.0702934	-0.0266997	0.025681	-0.0293165	0.0803389	0.106696	-0.0913228	-0.0874552	-0.130658	0.073003	0.0540702	-0.0111979	-0.0229981	-0.107703	0.00251696	0.0385276	0.0023604	-0.100121	-0.0308	0.0209776	-0.0607459	0.0737283	0.0698217	0.0398729
152	-0.0904713	-0.174597	0.123103	-0.243911	0.127128	0.0204814	0.135987	-0.00786772	0.0541913	0.0675876	-0.168781	0.0522221	0.0952214	-0.0820618	0.0992289	0.104594	-0.195421	-0.144125	0.0926601	0.0715805	0.166479	0.12892	0.197021	0.0414902	0.0865888	-0.093092	-0.154172	-0.148183	-0.0557421	0.0320316	0.00150998	-0.05105	-0.0487525	-0.0619273	-0.00442286	0.125844	-0.118765	0.029905	-0.124269	-0.0340932	0.0773308	0.120691	0.00330647	-0.117798	0.00212052	-0.0724273	0.01149	0.0506152	0.0747927
153	-0.0217546	-0.137545	0.0185523	-0.131593	0.12823	-0.120772	0.134373	-0.0162968	0.0664948	0.0321092	-0.0649846	-0.0233069	-0.0115395	-0.004727	-0.013857	0.00668722	-0.0359239	-0.0605628	-0.0215386	0.0267253	0.0927837	0.0400188	0.121845	-0.0370757	0.159338	0.0157136	-0.0133003	0.0616544	0.0395971	0.0118685	0.0327921	0.113843	-0.134817	-0.0858828	-0.0662195	0.0165139	0.0926709	-0.0261763	-0.0382785	-0.138429	0.118401	0.136694	0.0834198	0.0296847	-0.0462412	-0.0449871	-0.0358095	-0.0804056	-0.126558
154	-0.132671	-0.0324659	0.139295	-0.148653	0.0286348	-0.015514	0.0232138	-0.0979762	0.0357939	-0.155759	-0.0186742	0.124191	0.0709444	0.0695927	-0.00784599	0.010895	-0.0441502	-0.0774811	0.0155645	0.0646628	0.0401014	0.0211585	0.0714787	0.0299995	0.129903	0.0329082	-0.085318	0.077667	0.0344416	0.0677551	-0.0464625	0.042503	0.0272345	-0.0152708	-0.0238977	-0.0631048	-0.00829057	0.175792	-0.0729308	0.0515777	-0.077754	0.0326138	-0.122241	-0.054422	-0.0297653	-0.0234826	-0.0101076	-0.0664272	0.0396694
155	0.103356	-0.0894897	0.0458324	-0.15432	0.141876	-0.107947	-0.00974386	-0.0875683	0.0913061	-0.14301	-0.061321	0.0188897	-0.0931176	0.114449	0.0788639	0.0722143	-0.10832	0.0993152	0.137335	0.140377	-0.0308597	-0.13574	0.0302466	0.0375283	0.106856	-0.0247023	-0.034754	0.052082	-0.0376969	0.0304037	-0.0175862	-0.0292167	-0.0323196	0.0464472	-0.0747426	0.0507145	-0.0492949	0.0977477	-0.0573557	-0.054968	0.0838186	-0.0247315	-0.0369351	-0.114722	-0.0757626	0.0131548	-0.00400581	-0.00457392	0.0130306
156	-0.0675355	-0.126428	-0.00466231	0.130271	0.193659	0.0660382	-0.0268773	0.0991912	0.116722	-0.120959	-0.157641	-0.0355256	-0.164173	-0.0203356	-0.0070276	-0.0734562	-0.0786147	-0.000741932	0.07465	0.116358	0.0438993	-0.0023311	0.0119314	0.00766394	-0.0665945	0.0398654	0.00216245	0.12408	-0.0857749	0.0452121	0.0490498	0.0221542	-0.0526903	-0.0528982	0.059304	-0.0852726	0.0477971	0.0618453	-0.0366466	-0.0262729	-0.0345001	-0.0402772	0.0071672	0.0970667	-0.00341464	0.0394499	0.000309421	-0.0649467	-0.0104497
157	-0.120997	-0.184817	0.187392	-0.0853616	0.248844	-0.010393	-0.0476878	-0.0847547	-0.102877	-0.0571601	-0.0267485	0.012643	0.0400953	-0.110682	-0.0746443	0.0522568	0.054333	0.0961456	0.109654	0.0354831	0.173295	-0.0574575	-0.0318739	-0.0392817	0.0455745	-0.00439128	-0.198942	0.0332669	0.0595902	0.161054	0.108278	0.0067951	0.064405	-0.0309563	-0.0546004	0.233329	-0.0189679	0.0351519	-0.048218	-0.131578	-0.00603196	0.10635	-0.0197629	-0.0458866	-0.0345714	-0.102869	0.0565496	0.00415096	-0.146029
158	0.138168	-0.14537	-0.116865	-0.0171532	0.108934	0.0451318	0.0128364	-0.255752	-0.0444132	-0.0276969	0.0132878	0.131634	0.0867859	0.0699987	-1.68331e-05	0.127621	0.0829479	0.0134912	0.13448	0.0690507	-0.0268048	-0.119502	0.0563215	-0.190654	-0.0387717	0.0375938	-0.149072	0.0698458	-0.0989917	0.057496	0.0306283	-0.132934	0.0604051	-0.0455649	-0.0105264	-0.0725401	-0.0589937	0.0232428	-0.0243211	-0.0646604	0.146848	0.0407323	-0.00825396	-0.0124642	0.0715359	-0.00387177	0.111935	-0.00487795	-0.00592909
159	-0.104948	-0.112284	0.130508	-0.0324798	0.360375	0.153963	0.130377	-0.27784	-0.183765	-0.132168	-0.0541924	0.0453027	0.0996425	-0.223496	-0.0698885	0.137475	-0.0702223	-0.136326	0.0638728	0.236296	-0.027797	0.114398	-0.12205	-0.114372	-0.0648112	0.00909153	-0.109321	0.230539	0.189739	0.220395	0.161888	-0.0235053	-0.0914402	0.0515341	-0.138277	-0.0420335	0.00775448	-0.13824	0.0126563	-0.0841587	0.120879	-0.00107257	-0.0969805	0.0164536	-0.053641	-0.113807	-0.101662	-0.0316517	0.0555353
160	-0.0740826	-0.131149	0.129661	0.00793354	0.165511	0.00634801	-0.0350858	0.0209669	-0.156245	-0.161405	0.005603	-0.0389661	0.0983027	0.0963265	-0.071815	-0.00532704	-0.0335294	0.0278334	-0.00596555	-0.0649894	-0.007902	0.0223327	-0.0678504	-0.0520575	0.0983129	-0.0610911	0.0847961	0.196975	-0.021579	0.0978928	0.0941286	-0.0174168	0.084247	0.0063654	-0.0444171	-0.0385229	-0.0384005	-0.0048585	0.0963495	0.0441665	0.0716566	-0.00106655	-0.00709077	0.0176575	-0.0142901	-0.120985	-0.0308628	0.0189708	-0.114332
161	-0.0770739	0.0172847	0.0892234	-0.0495899	0.233674	-0.059681	0.0205763	0.0920657	-0.42779	-0.0988964	0.0884321	0.0338982	0.0702681	0.0586256	-0.0281345	-0.0587579	-0.010765	-0.130245	0.0949201	-0.0646687	0.00597098	-0.00560962	-0.0283256	0.0499654	0.057169	-0.0289679	0.0127833	0.103439	-0.0718898	0.132558	0.0134576	-0.0633467	0.0875813	-0.0755771	0.128699	0.0438228	0.0549835	-0.0284745	0.0460431	-0.0747794	0.0250824	0.0205472	-0.0556146	0.0218432	0.00751075	-0.0158899	-0.0909941	0.00178296	0.0522455
162	-0.132142	-0.0841478	0.0725464	0.040055	0.110061	-0.00787721	0.0970591	-0.106468	-0.20225	0.00411007	0.118636	0.176948	0.0148089	-0.122511	0.00713667	-0.0660205	-0.0105453	-0.109658	0.131254	-0.0234061	0.134673	-0.0151186	-0.00891711	0.0135838	0.0524192	-0.113762	-0.0915189	0.0620648	0.0290949	-0.00112	-0.0154358	-0.0317062	0.12234	-0.10894	0.0407515	0.039493	0.0769324	0.0261055	-0.0312843	-0.0136138	0.0290591	0.152459	-0.0886083	0.081998	-0.00369705	-0.0227224	-0.0454787	-0.0585811	-0.0488494
163	-0.0573404	-0.165848	0.0670973	0.094479	0.120178	-0.00353415	0.0748516	-0.0321251	-0.109798	-0.13274	0.0115564	0.143955	0.178563	-0.117139	0.103253	-0.0452914	0.0684327	-0.0393503	0.0230046	0.0861927	0.0895756	-0.00257202	-0.000830469	-0.12223	0.0378359	-0.279987	-0.258027	0.0155829	-0.0165461	0.0846149	0.0956043	-0.0782754	0.059909	-0.0726269	-0.073419	-0.0346804	-0.111029	-0.0165638	0.0450034	0.0288492	0.26516	0.09791	-0.195579	0.105374	-0.0717841	-0.130082	-0.160938	0.155364	0.0168643
164	0.0115918	-0.0715399	0.0844456	-0.05472	0.111179	0.0314844	0.0518056	-0.228137	-0.0767161	-0.0685	0.0167221	0.10758	0.0388013	0.0115458	0.0280524	0.0523281	0.0514583	-0.0598073	0.0541333	-0.0166009	0.0568848	-0.150538	0.0601059	-0.0443255	-0.116908	0.086596	-0.0477781	0.0365465	0.0786154	0.00670199	0.0771841	-0.0545997	0.0125836	0.0351183	-0.0930608	-0.0956969	0.0455477	0.0279779	-0.01847	-0.0439839	-0.0129218	0.0659011	-0.0579673	0.0822374	0.0826693	-0.12927	0.0631048	0.0487875	-0.0717718
165	-0.5156	-0.0444942	0.0755751	-0.00386274	0.218454	0.0984991	-0.0749071	-0.158973	0.0283365	-0.04648	-0.120945	0.0580774	0.142051	0.138205	0.0255083	0.162352	0.145728	-0.0204105	0.0871137	0.110091	0.0288977	-0.0949388	0.0438804	0.0165099	-0.0242729	0.0743172	0.015291	0.0804582	-0.0618602	-0.0274356	0.0536648	-0.0721922	0.0210314	-0.0562215	-0.142872	-0.173816	0.0782458	0.12514	-0.0276242	-0.0371107	0.12757	0.134103	0.0653999	0.0350279	-0.054095	-0.119855	-0.138134	0.0398529	-0.137931
166	-0.0245626	-0.0741367	-0.016124	0.0467516	0.0878146	0.0950452	-0.0620099	0.0222249	-0.12482	-0.00512165	0.118616	0.0320332	-0.0219237	-0.0542987	0.0117034	0.0318275	-0.00478247	-0.0963329	0.12065	0.0225226	0.0635022	-0.0288854	-0.0395179	-0.0737372	-0.0905312	-0.0535148	-0.0765233	0.120152	-0.0444594	0.00597806	0.0655479	0.0390059	0.0193116	-0.106147	-0.0171177	-0.000693544	0.0161551	0.0537407	0.0405468	-0.106506	0.0825848	0.0158035	-0.0665138	0.120472	-0.00366746	-0.0614897	-0.0347609	0.0826341	-0.0318559
167	-0.13933	-0.0690408	-0.0319865	0.0371491	0.0705342	0.0813251	0.0440767	-0.0115177	-0.0576929	0.143754	0.0703138	0.124116	-0.0288309	-0.0458254	0.107871	-0.0410463	-0.0725695	-0.0959775	-0.00908986	-0.0683118	0.117636	-0.054012	-0.0420622	0.0432975	-0.0552631	-0.00498736	-0.00816796	0.000870149	-0.134116	-0.0188177	-0.0268054	0.0266053	0.104193	-0.00637409	0.0355677	-0.0330613	-0.00145029	-0.053128	-0.0403554	-0.0818548	0.0775976	0.0755428	0.0446348	0.0941526	0.060335	-0.000407766	-0.0817512	-0.0135887	0.00175202
168	-0.0209347	0.0117362	-0.0162033	0.0577457	0.144958	-0.0578431	-0.0282955	-0.0667125	-0.12875	0.00577746	0.0372044	-0.0385256	-0.0600632	-0.000498287	-0.0253749	0.0521354	0.148888	0.0883054	-0.0739577	0.00801574	0.0171612	0.00964623	0.0182118	-0.0246577	-0.00211833	-0.0773097	-0.030942	0.108891	0.0196492	-0.00422723	0.0912202	-0.0518389	0.0369409	-0.0877784	-0.0410104	-0.117353	0.0723776	-0.0573559	0.00790954	0.0785513	0.0966649	-0.0303322	-0.114481	0.0273325	-0.0215224	-0.0309725	0.0269179	-0.047554	0.0128342
169	0.0213705	-0.0765019	0.0990243	-0.0988157	0.0598517	0.0600351	-0.0258698	0.0103639	-0.1096	0.000315607	0.0392701	0.0377954	0.0116177	-0.0161522	-0.0545756	0.0162574	-0.00414486	-0.00903244	0.0141636	-0.0416663	0.0463817	-0.0187695	0.0212723	-0.0384212	0.0271663	-0.0451261	0.000814033	0.0487586	-0.0486118	0.0505931	0.105049	0.0151592	0.0281972	0.0125771	0.0269213	-0.124759	-0.00896017	-0.00383157	-0.0436384	-0.0211218	-0.0200961	0.0463826	-0.0150411	0.0564144	0.0365812	-0.0159396	-0.00983044	-0.0592014	0.00625171
170	-0.0141427	-0.0482181	-0.0445767	-0.00456355	0.116126	-0.0325656	0.0405108	-0.1647	-0.01991	-0.013108	0.0671137	-0.0152315	0.0666284	0.0685849	-0.00798094	0.0292838	-0.00970419	0.0115722	0.0146731	0.0956302	0.0631744	0.0125784	-0.0220427	0.0524913	0.0384298	-0.0529358	-0.0196644	0.00117531	-0.043421	-0.151926	0.063558	0.0796835	-0.0675159	-0.0461448	0.06551	0.0295036	-0.179148	-0.00068429	-0.111545	-0.0715059	0.0261743	0.109661	-0.0224462	-0.0115607	0.000614039	-0.0808981	0.0387376	0.0688004	0.0100395
171	-0.0387618	0.00828027	0.0600076	-8.49444e-05	0.0435911	0.0323213	0.0712294	-0.041915	-0.0440855	-0.0994033	-0.0892715	-0.0474898	0.0254348	0.0117824	-0.0215869	-0.0329663	0.0223835	-0.00356641	0.0909034	0.0483521	-0.111976	0.025716	0.0587478	0.0169817	-0.0080671	0.00033809	0.0278177	0.0638793	-0.0519434	0.0602501	0.0574915	0.00314263	-0.0143443	0.0431555	0.00607904	0.0031398	-0.0647934	-0.0333514	-0.00795515	-0.0448749	0.00301023	0.0256401	-0.151713	0.0269231	-0.0429745	-0.0227374	0.115247	-0.0125099	0.0416852
172	-0.0572833	-0.00514994	-0.0295783	0.131833	-0.00826235	0.0436681	-0.0609646	-0.0180841	-0.00518899	-0.0188781	-0.0657804	-0.0425833	0.0144368	0.0764175	0.0412571	0.0276073	-0.0206083	-0.0243138	0.0371471	0.0317294	-0.0400634	-0.00441167	0.148525	0.0270586	0.00531805	-0.0693881	-0.040785	0.0548154	-0.0414362	-0.00455003	-0.0419962	0.0607248	-0.0393852	0.00886014	0.0295248	-0.0157634	-0.0737154	-0.046171	-0.0879145	-0.169111	0.107821	-0.0531397	0.0572846	0.0522771	0.107529	0.0290077	0.0158734	0.00332124	-0.0438086
173	0.0303541	-0.0811812	-0.035895	0.0231059	0.0958142	-0.102644	-0.0680191	-0.0291894	0.103708	-0.0778097	-0.0279314	0.11421	-0.0519142	0.0742906	0.13573	0.0635721	-0.0881732	0.0229381	0.121669	-0.00441128	0.109323	0.0899663	0.0752082	-0.119033	-0.0739564	-0.0378097	-0.208273	0.0125539	-0.11845	-0.106698	-0.011806	-0.0613386	0.0435569	0.116735	0.0827808	-0.0463414	-0.145626	-0.106775	0.0521772	-0.0443422	0.0242242	-0.00802799	0.149448	0.0363063	0.159959	-0.0433157	-0.0653429	-0.0565871	0.0890235
174	-0.0636704	-0.132937	0.0217881	-0.0428087	0.257459	0.0346341	-0.101236	0.166102	0.00336526	-0.0161967	-0.0906846	-0.0317376	-0.130693	0.137009	0.120684	0.0469916	-0.120866	-0.0521321	0.0405162	-0.00116369	0.00914289	-0.0482004	0.0444562	-0.0608928	-0.000430115	-0.0322829	-0.0619265	0.00995169	0.121986	0.0954429	0.0392359	0.0839605	-0.108572	-0.03856	0.00220894	-0.00795069	-0.130696	-0.0232183	-0.0544794	-0.0525967	-0.00634863	0.0514836	-0.0132802	0.0586024	-0.0522235	0.0191206	0.126389	0.0165857	-0.0967548
175	-0.0347364	-0.0370938	0.0101366	-0.00448567	0.156774	-0.198894	0.0313457	-0.034647	0.0122357	-0.0179431	0.0364025	-0.0692655	0.0298619	-0.0211931	-0.0689534	0.0322977	0.0506937	-0.0353786	0.0030926	0.122003	0.0926118	0.00577237	0.0106251	0.060477	0.0229926	-0.0173997	-0.0515207	0.107552	-0.0127246	0.00194217	-0.0127064	0.0181302	-0.0551523	-0.046472	-0.0242139	0.0282718	-0.0956613	0.0401211	0.0476011	-0.0303203	-0.00929456	0.0230104	0.0176495	-0.039738	0.0180859	-0.0146972	-0.0158569	0.0256626	-0.0436823
176	2.97154e-06	-0.138159	0.0712111	0.0731936	0.110393	0.0073546	0.0109049	0.0425097	-0.0917649	-0.0588759	-0.0933238	-0.0615892	0.0161505	0.0634884	0.0400442	0.13526	0.0228183	-0.163995	-0.0368237	0.0282182	0.0732135	0.0112941	-0.0612708	0.019479	0.0410496	-0.0797682	-0.135706	0.0485413	0.0791252	-0.0263387	0.111929	-0.0922542	-0.00266407	0.0773683	0.0318134	-0.00378328	-0.016835	-0.038891	-0.0662207	-0.0342842	0.0243625	0.129002	-0.116574	0.0357789	0.0108644	-0.0867628	-0.0030376	0.0508874	-0.00698376
177	-0.0513363	-0.112553	-0.00161344	-0.020088	0.0621726	-0.00196198	0.0574491	-0.0221757	0.0142229	0.017089	-0.00463894	0.132688	0.103222	0.0669682	0.088838	-0.033968	-0.144346	-0.230484	0.147763	0.0544593	0.0684119	-0.0963963	-0.0184148	0.0494028	-0.0410391	0.00614112	-0.162792	0.0687593	-0.0141923	0.0739502	0.03445	-0.011116	0.112037	-0.0831144	0.0148343	0.0147532	-0.133093	-0.0453451	-0.0624402	-0.0677181	0.061719	-0.0797638	0.058849	-0.0639558	-0.0168542	-0.0218999	0.0379242	0.113898	-0.00216107
178	-0.0795517	0.00937437	0.0359526	-0.0620416	0.203656	-0.00203058	-0.0566358	-0.112977	-0.0419556	-0.024107	-0.0725789	0.0590063	0.061231	0.0942344	0.0684683	0.0745563	-0.000711555	-0.0952628	0.0522874	0.0431556	0.0572224	0.0180413	0.0371393	-0.000225592	-0.176532	-0.0903749	-0.20181	0.0645748	0.0245544	0.0207679	-0.0495517	0.0557605	0.108987	-0.0436601	0.08317	0.0689679	-0.10633	-0.0838647	-0.0637925	-0.0162787	0.129286	-0.103423	0.0905727	-0.0203465	0.000530665	0.0489437	-0.0208314	0.0513222	-0.0730781
179	-0.0335172	-0.120103	0.0614503	-0.00275688	0.112383	0.0764551	0.0698823	-0.0369121	-0.0676555	-0.160661	-0.141233	0.117881	0.0170303	0.0355391	0.0348892	0.0563716	-0.154477	-0.0609004	0.131401	0.161867	0.0553165	-0.043054	0.159051	0.0807539	0.0104261	0.00812159	-0.230862	0.0258266	-0.0455658	-0.0594033	-0.0181232	-0.0550247	0.0731271	0.0547022	0.136184	-0.134386	-0.131031	-0.0172332	-0.0606103	-0.180535	0.117553	-0.107014	-0.0560519	0.103452	0.0367889	0.0742363	-0.0769643	0.069488	0.044521
180	-0.014775	-0.118314	0.0932336	0.0920043	0.0143862	-0.0540046	0.0030235	-0.0232766	-0.020923	-0.00661369	0.0164559	-0.0700996	0.0576831	-0.00233152	0.109109	-0.0490134	-0.0119683	-0.0380463	0.167737	-0.0315406	-0.0513141	-0.0527864	0.0502526	-0.101487	0.0348359	0.0772382	-0.150919	0.114637	0.0190835	-0.0679388	0.0510576	0.0286995	0.0327163	0.00183664	-0.0359086	-0.140354	0.0283421	0.0221523	0.026682	-0.111369	-0.00399203	0.0555122	-0.0482596	-0.00598652	0.0956931	-0.0139731	-0.0113276	0.0995771	0.0211551
181	7.98495e-09	-0.0844159	0.0966048	-0.06791	0.115856	0.0037573	0.0831328	-0.0762205	-0.0894014	0.0180443	-0.0765718	0.061333	0.0704653	-0.0742767	0.00803494	0.0997798	-0.0545679	-0.125913	0.0516759	0.131265	-0.0605127	-0.108365	0.0408895	0.0627453	0.0868398	-0.0652999	-0.0941626	-0.0909567	0.074742	0.0341699	0.141503	-0.03737	0.00383928	-0.0192189	0.0302007	-0.0863295	0.0518352	-0.0289007	-0.0134563	-0.116895	0.0546647	0.0608778	0.050209	0.0279819	-0.0319811	-0.195319	-0.0469786	0.0116457	-0.0658444
182	0.102996	-0.201231	-0.00724725	-0.117399	0.184371	-0.0269586	0.16703	-0.0755167	0.0926535	-0.175619	-0.180506	0.211571	-0.0329071	-0.00583528	0.0478657	0.104998	-0.0887689	-0.029831	0.220832	-0.05316	0.0979798	-0.211055	0.042009	0.0554981	0.0341934	0.0189383	-0.124212	-0.0271013	-0.020658	-0.04823	-0.0360851	0.130705	0.114583	-0.0469894	0.0337827	-0.00969642	0.018158	0.139933	-0.286574	-0.241062	0.115163	-0.00458953	-0.0704094	0.00978011	-0.012823	-0.0266468	-0.126889	0.194175	-0.0659842
183	0.039712	-0.157583	-0.0688706	0.0058199	0.129188	-0.025982	0.1231	-0.064025	-0.0848342	0.089413	-0.0621327	0.122718	-0.110719	-0.000786415	-0.0108331	-0.00885223	-0.0300993	-0.115039	-0.0386147	0.127968	0.0121142	-0.0848315	0.0119308	0.0984093	0.0994263	0.0228793	-0.117315	0.126538	0.0123094	0.111978	0.0941774	-0.0272656	0.0969503	-0.012152	-0.0420541	-0.0567601	-0.00921422	0.020559	-0.0420677	-0.0449905	-0.0498376	0.0792154	-0.0308956	0.0593508	-0.0795901	-0.0655852	-0.0703135	0.0203538	-0.113925
184	1.31519e-05	-0.0881343	0.0949546	-0.0133994	0.031301	0.0627712	0.162263	-0.0628263	-0.328056	-0.0171102	0.083008	0.0745483	0.162119	-0.0960009	0.0457283	-0.0100504	-0.085505	-0.0485429	0.0600418	0.134971	0.0639542	-0.0518438	0.133038	0.0707394	-0.019764	-0.159334	-0.175184	-0.0474313	0.0397295	-0.145453	0.00436846	-0.161611	-0.00984736	0.0869422	0.0119895	-0.0583733	0.00973436	0.0659583	0.026231	-0.0596596	-0.0886405	0.1198	0.156992	0.111291	0.0655605	-0.175846	-0.112066	0.116774	0.0306592
185	-0.0717949	-0.176796	-0.0399457	0.0144764	0.213693	-0.043047	0.136363	0.0940023	-0.172402	-0.0181727	0.025444	0.121812	0.0357272	-0.0653411	0.0486947	0.0250969	0.0350447	-0.0761449	0.177805	0.0319645	0.0101687	-0.0884454	0.133568	0.00995595	-0.0251829	-0.0727625	-0.111744	0.0313104	-0.13471	-0.062863	0.142498	-0.145735	-0.122702	0.0415523	-0.0872387	-0.104096	0.00485527	0.169628	-0.0675665	-0.179734	0.0761442	0.119873	0.0546212	0.0581981	0.0142715	-0.170136	-0.0941138	0.133819	-0.0174782
186	0.0323301	-0.0912474	-0.0674063	-0.00491146	0.0792099	0.0334466	0.105438	-0.0118274	-0.0394661	-0.126268	-0.113974	0.0133681	0.0523172	-0.0363303	-0.00418805	0.078841	0.141267	0.00777576	0.171327	0.120445	-0.00624851	-0.0116255	-0.0295205	-0.0289465	-0.077618	-0.0275502	-0.0546824	0.00471655	-0.0465384	0.0406251	-0.0378544	-0.0574004	-0.0869042	0.0324997	0.0255248	-0.0453221	-0.0293018	0.051315	-0.121082	-0.102709	0.131019	-0.00650633	0.0139786	-0.0924537	0.0788351	0.0567702	-0.0276728	0.0842682	0.0356479
187	0.0562394	-0.0212727	0.0340447	-0.00587615	0.0249248	-0.0432	0.0532009	-0.0329424	-0.0549694	-0.0635613	-0.114481	-0.0252738	-0.00869195	0.0385611	-0.0288083	-0.0720403	-0.00834773	0.0187051	-0.085725	-0.037502	-0.0372963	0.119352	0.060935	0.104056	0.0647974	0.0994925	0.0700938	0.0545984	0.00174488	0.0123416	-0.0236611	0.0375855	0.0135925	-0.0604857	0.080678	0.028926	-0.00407027	-0.0914223	-0.0167548	0.159467	0.0224558	-0.0960668	-0.0805078	-0.0429817	-0.0308702	-0.0433287	-0.0346584	0.00272648	0.0103255
188	-0.17614	-0.087136	0.0533621	0.0213335	0.127159	-0.0615311	0.0577079	-0.0401829	-0.0333497	-0.0230233	0.0401483	0.0405711	0.0483672	-0.00302123	0.0572008	0.0603037	0.0180439	-0.00683424	0.10631	0.0480606	-0.022687	-0.0334061	0.00808645	0.0440073	0.0425902	-0.0472084	-0.102998	-0.0148016	0.0460377	-0.0405711	-0.0893183	0.001112	0.00815612	-0.121036	0.0639433	0.0147619	0.041516	0.0331984	-0.119595	-0.0531514	0.102068	0.0840017	-0.0317053	-0.108203	0.0307547	-0.0724423	-0.0678847	0.0924827	-0.00992431
189	-0.139874	-0.0316288	0.0811789	-0.0162699	0.00212826	-0.0256923	0.0798682	0.0930426	0.117814	-0.116715	0.000138795	-0.231266	-0.0678741	-0.248785	0.0577375	0.00185836	-0.174386	-0.0795969	0.161135	0.208942	0.00696162	0.00989295	0.204375	0.0568568	-0.0213905	0.222935	0.0281471	-0.0056355	0.0384934	0.0231367	0.11864	0.113771	0.0269712	0.0610018	0.134699	-0.0196653	-0.114679	-0.159458	-0.0112469	0.00329342	-0.196564	-0.136742	0.0309797	-0.124452	0.110284	-0.189417	-0.0878162	-0.0239621	0.0119551
190	-0.0593905	-0.0945119	0.0881944	-0.0815131	-0.00197792	-0.0268585	0.182236	0.081337	-0.0237004	-0.26223	0.0209243	-0.0744023	0.0247162	-0.171996	-0.103208	-0.0875397	-0.135502	-0.15614	0.161391	0.130303	0.167006	0.0431907	0.104457	0.13545	0.0450986	0.0916101	-0.114322	0.0128272	0.026682	-0.00952245	0.00914705	0.107275	0.0786968	0.105085	-0.0354604	0.0839176	-0.14547	0.0723992	0.0943458	0.053422	-0.138599	-0.046515	0.119767	0.0189895	0.126874	-0.0382114	-0.151724	0.0382167	-0.0533561
191	-0.196344	-0.106038	-0.0567724	-0.111228	0.114034	-0.0167922	0.0214479	0.0965946	-0.0144456	0.0207405	-0.0228014	0.0767146	0.11542	-0.00329501	-0.10442	0.0483633	-0.00569216	-0.0273008	0.0289646	0.0476713	0.0168782	-0.109486	0.0884669	0.0784235	-0.0955628	0.0245278	-0.0765785	-0.00424115	0.0236365	-0.0285331	0.139367	0.181123	-0.186887	0.0167153	-0.0108264	0.012423	0.0982303	0.0112855	0.0215658	-0.0881295	-0.0567732	0.0425812	-0.0274317	-0.0846682	-0.0722924	0.0489955	-0.093967	0.00163354	0.0849561
192	-0.13224	-0.0826003	0.0248473	0.00499154	-0.0368288	-0.0219987	-0.0797978	-0.0455468	-0.100305	-0.0109044	-0.00143177	0.0865209	0.23695	0.116155	-0.0334671	0.141799	-0.0515514	0.0186735	-0.0604582	-0.0415074	0.12549	0.0136801	0.0531955	0.296255	0.0968473	-0.0898168	-0.0991952	0.0250433	-0.0240448	0.126142	-0.0296947	-0.136224	0.0311359	-0.212125	-0.041317	-0.0568175	-0.0192641	0.0531121	-0.0427492	0.0616292	0.0611506	-0.0837153	-0.048995	-0.0316381	0.14863	-0.00196995	-0.0283578	-0.0640073	0.0668609
193	0.00553592	-0.122179	0.0855952	-0.074828	0.0639058	-0.0631111	-0.0575134	0.0315524	-0.1691	0.0578837	0.0750205	-0.119086	0.0354315	0.0480642	0.0805497	0.0238613	-0.00559076	0.0763287	0.029511	-0.132835	0.0923138	0.00254784	0.0710138	-0.0373018	0.00372657	-0.0361811	0.00900013	0.0152463	0.133544	0.0825837	0.0593986	-0.0570939	0.0732988	-0.044033	-0.0414198	-0.0547884	-0.0118483	0.0282805	0.116001	-0.016074	-0.032657	-0.0740723	-0.000867918	-0.0179886	0.0341592	-0.0337099	0.0172599	-0.0721838	0.0494703
194	0.0488987	-0.102641	0.0510369	-0.154697	-0.0485873	0.0656679	-0.168984	0.0578514	-0.206703	-0.124927	0.0545726	0.0591713	0.0441779	-0.0203574	0.0556091	0.106314	0.144397	0.190672	0.0341352	-0.0431441	0.0667803	0.0977939	0.0254655	0.0513618	0.0588574	-0.0352532	0.110309	0.00699983	-0.04252	0.0105011	-0.0703273	-0.0574134	-0.0735633	0.0513676	-0.0414456	-0.0900866	-0.17293	0.0681668	0.138277	-0.0347688	0.0282068	0.0148631	0.12234	-0.130984	-0.00814686	0.0263621	-0.149506	-0.025086	0.0857532
195	-0.0868631	-0.00139912	0.00696782	-0.0163388	-0.00290838	-0.0978737	0.0106107	0.0236225	-0.0382275	-0.0278618	0.00852343	0.0563632	0.0158566	0.0224498	0.0538181	-0.00602882	-0.0436406	0.0522265	-0.041402	-0.0555004	-0.0198145	0.0766399	0.0316388	0.0314395	0.0250631	0.0724759	-0.0419868	0.0471593	0.0421875	-0.0097948	0.0801001	0.0600017	-0.0980085	0.0653459	-0.0296657	-0.0129195	0.012645	0.0475934	-0.0188456	0.0525562	0.0268208	-0.0403928	-0.015988	-0.0294969	-0.026335	-0.0372793	-0.0543766	-0.0872584	0.0141289
196	0.148849	-0.0919306	0.125273	-0.0640636	0.021078	0.0567366	-0.154372	-0.0613553	-0.0776941	-0.086116	0.00775225	-0.0277467	0.00874497	0.0434927	-0.0425686	-0.0498258	0.0335488	-0.111794	-0.0919999	-0.0630242	0.163261	0.069797	0.169734	0.0842954	0.0857046	-0.0997981	0.00320844	0.0340213	0.104257	0.189566	0.0499612	-0.0954453	0.0486508	0.00110925	-0.044899	0.0423877	-0.162986	-0.0350293	-0.0878638	-0.039	0.00551886	0.0356976	0.0586226	-0.0740198	0.0807079	-0.038759	-0.0550942	-0.0526823	0.0573464
197	-0.179779	-0.0323952	-0.0470371	-0.00767353	0.0810607	0.107375	0.0838856	0.020038	-0.0266692	-0.129229	-0.0398554	-0.0355677	-0.00119763	-0.0577208	0.0269399	0.106577	0.0225886	-0.0492153	-0.0134745	-0.031986	0.0642794	0.0343286	-0.0232784	0.0795035	0.171438	0.0899273	0.0296432	0.0222237	0.0658837	-0.0213157	-0.00913945	0.00184259	0.0313154	0.0363129	0.0952659	-0.0254848	-0.160243	-0.106691	0.0741632	-0.0608003	-0.0139317	0.036083	-0.136686	-0.0284129	-0.0302126	0.0579096	-0.101506	0.0284988	0.0437183
198	-0.0224095	-0.0513282	0.0288053	-0.288101	0.134675	-0.294193	-0.00252224	0.0357567	-0.0126848	-0.163217	-0.370869	-0.171222	0.17255	0.061493	-0.00964381	-0.0265661	-0.121011	0.137958	0.240707	0.25568	0.0501914	0.0426826	0.21243	0.208432	0.113446	0.18733	-0.160595	0.290668	0.0871874	0.13834	0.051996	-0.0980189	0.0946722	-0.0354298	-0.0448803	-0.0642553	0.0263114	0.135104	0.0239095	0.0266778	0.0645841	-0.0582038	0.0181685	0.12949	0.027684	0.136163	0.00708129	-0.194767	-0.253483
199	-0.0694726	-0.0367176	-0.0519926	-0.0341387	0.0173948	-0.115507	-0.0953875	0.0749716	-0.0710317	-0.0626728	-0.043048	0.00936248	0.0657998	0.0362846	-0.0113089	0.0352155	0.0102271	-0.0545141	0.0318825	-0.0187622	-0.0599657	-0.0237598	-0.0486303	0.0489896	0.00634966	0.0644462	0.0181681	-0.0148606	-0.0218765	0.053725	0.137076	-0.0360051	0.0283487	-0.00127048	0.0460072	-0.0211826	-0.040639	0.0689252	-0.016675	0.20034	0.00898362	-0.0212525	-0.00825101	0.0513382	0.0441383	-0.014102	0.0827405	-0.0552642	-0.036641
200	1.005e-05	-0.11294	0.247973	-0.0674632	0.233325	0.149586	-0.0415752	-0.0127798	-0.247687	-0.0926007	-0.0805521	-0.0174148	0.0970661	0.152432	-0.0754756	0.0492793	-0.0658096	-0.11069	0.105865	-0.0223346	-0.0888899	0.0508524	-0.192662	0.165844	0.0172226	-0.0275732	-0.233402	-0.00750905	0.0198914	0.167508	0.149989	-0.122402	0.0327605	-0.116764	-0.0651625	0.104598	-0.130217	0.0810373	-0.0389713	-0.0402068	0.0445602	-0.0567	-0.0976782	0.093435	0.0275188	0.107961	0.0254623	-0.0308789	-0.012209
201	-0.039469	-0.0660445	0.0663195	-0.145869	0.0898819	-0.0222886	-0.10005	-0.0304635	0.02363	-0.0393061	-0.092974	-0.152182	0.0884191	0.0462402	0.0691748	0.00889398	0.0389627	0.0333543	0.0101469	0.0351632	0.111941	0.0699699	-0.00541876	0.132607	0.105252	-0.10084	-0.242896	0.082649	0.064785	0.188133	0.088239	-0.0549625	0.0213335	0.00256422	0.0597726	-0.105457	-0.0888548	-0.00314445	-0.0587159	-0.168017	0.151151	0.0583294	0.00708727	0.104831	0.00908876	-0.0834339	0.0501612	-0.0589849	-0.10185
202	0.00828805	-0.0689387	0.00427914	0.0651046	0.0282494	-0.0904005	-0.016027	0.0531363	-0.115562	0.0773348	0.106155	-0.0686534	0.0347432	0.028263	-0.0632308	0.0544004	0.00770763	-0.0437513	0.115522	-0.106417	0.0251041	-0.055946	0.0711183	0.0577213	0.00827399	0.0155598	-0.0778463	0.0839848	-0.0216432	0.0116843	0.125679	-0.0679228	-0.0438548	-0.0813857	-0.0612019	-0.00232391	-0.0537974	-0.0637995	0.0646609	0.0293553	-0.0414493	-0.122846	-0.113397	-0.00334418	0.150733	0.037285	0.0022262	-0.0246467	-0.0612817
203	-0.00591184	-0.162838	0.166338	-0.119553	0.211709	-0.027043	0.0410232	0.00284402	-0.0965756	-0.0195552	-0.0822646	-0.0649232	0.0247868	0.178717	0.0996115	0.0139771	-0.021006	-0.049074	0.0284736	-0.0732863	-0.0738822	0.076703	-0.0639799	0.0552253	-0.0325917	0.0206871	-0.127193	0.00648157	0.0038122	0.123603	0.0239345	-0.0772701	0.115277	-0.102207	-0.150327	0.0316125	-0.0217279	0.107268	-0.0722646	-0.110934	0.171628	-0.0281782	-0.0520767	0.0476043	0.101024	0.0270115	0.106669	0.00963559	0.000907355
204	-0.00480728	-0.0711553	0.00690534	0.0827113	0.0734532	-0.0168983	-0.016628	-0.0215845	-0.0373996	-0.0212837	0.00839158	-0.041275	-0.0707683	-0.0249491	-0.026465	0.0166506	0.0565814	0.0420848	0.00793787	0.00811902	-0.0160636	0.0366489	0.00260529	0.0647193	0.0169353	0.0154461	0.055061	-0.0140262	0.00468982	0.0290614	-0.0708918	-0.00689914	0.0405865	-0.0209918	-0.0124024	0.00300087	0.00172918	-0.053877	-0.00438781	-0.000961796	-0.0274959	0.0356526	0.0262514	0.00893134	-0.0507016	-0.0176772	0.0132289	-0.0136463	-0.0202402
205	1.08342e-06	-0.0297867	0.0183099	-0.0840549	-0.0259884	0.0033646	0.0450039	-0.110953	-0.0364904	-0.00256966	0.0934952	-0.062228	-0.0386635	0.0411579	0.0960221	0.017294	-0.130615	-0.0194023	0.00226448	0.00968689	-0.0338274	-0.0507453	-0.0753034	0.00605085	0.0107945	0.0851594	-0.176742	-0.0475323	-0.133327	0.154948	0.0783	0.0441936	0.0673493	0.0831337	0.0782789	0.0479932	-0.0995152	-0.0127782	-0.128299	0.0369197	0.0645672	-0.067573	-0.00103645	0.0598916	0.0332364	0.143052	0.0380463	-0.013944	-0.0421776
206	-0.0411347	-0.123427	0.355027	-0.210507	0.232949	0.132551	-0.0650472	-0.115068	-0.588596	-0.0844492	-0.0777667	0.0276126	0.203076	0.179477	-0.124224	0.00979461	0.0910899	0.00846161	0.075195	0.173714	-0.0591032	0.0513727	-0.284739	0.168222	-0.0200696	0.0178775	-0.0933733	0.160024	0.169808	0.200286	0.13959	-0.147052	0.291134	-0.349289	-0.284038	0.0440577	-0.210043	0.253097	-0.134168	-0.024161	0.183509	0.0483413	-0.12277	-0.00247612	0.153463	0.0715112	0.0156022	0.0776876	-0.182851
207	-0.0218322	0.00183544	-0.00266699	0.0304314	0.0118693	0.00758397	0.0251271	-0.00728664	0.0133637	-0.0433963	-0.00815703	-0.0555929	0.0831407	-0.0723721	0.012973	0.00574803	-0.037126	0.0104137	-0.00627375	-0.0361114	0.0213061	0.0394674	0.0474137	-0.0429542	-0.00698065	0.0592574	-0.00549334	-0.0319008	-0.0128248	0.0317346	-0.0362722	-0.0108143	0.0348534	0.0371963	0.033026	-0.0494695	-0.036572	0.00494131	0.0479033	-0.0479344	0.031435	-0.00973767	-0.0081213	0.0302328	0.0197053	-0.0320286	0.0444247	-0.024942	-0.0600948
208	-0.144412	-0.027384	-0.00131686	-0.0276973	-0.0152497	0.0596286	0.0349125	0.0525084	-0.0122837	-0.0991539	-0.00655929	-0.0113988	0.00490283	-0.0107332	0.105958	0.0443699	0.0199736	0.0329642	0.0759084	0.0365182	0.0144278	0.00270596	-0.00106579	0.0153431	-0.0600985	0.056169	-0.0951562	-0.00310545	-0.0439694	-0.0393691	-0.0319707	0.0429826	0.0347178	0.0313785	0.0537	0.0636664	-0.0248068	0.0192713	0.0490927	0.0323424	-0.0511866	-0.101253	0.0803928	0.00511706	-0.0176167	-0.000127136	-0.0661733	-0.0678058	-0.0207163
209	0.019149	-0.000221314	-0.0165351	0.0170287	-0.0547002	0.0302583	0.0105575	0.0588145	-0.0945847	-0.178736	-0.0273724	-0.0971017	-0.0159093	-0.0677488	0.0999388	0.103409	0.148173	0.040035	0.0535712	-0.0259112	0.115997	-0.0297473	-0.0262182	-0.037568	-0.0882671	0.127918	-0.0149825	0.0650449	-0.0882912	-0.0452663	0.0040153	-0.0877997	0.0453267	0.0415554	0.0810293	-0.000614846	0.045624	-0.0932557	-0.0143399	0.0901998	-0.0951699	0.0371329	0.00356294	0.0152428	0.0925341	0.0244681	-0.00268585	-0.0606993	-0.128623
210	-0.0351608	-0.0291064	0.00643025	0.0730069	0.0315801	0.128422	-0.0249152	-0.0418275	-0.0976457	-0.069264	0.11974	-0.0273612	0.0421093	-0.0466165	0.0813389	0.0125592	-0.0251339	-0.076215	0.0354388	0.0158455	0.0350473	-0.0318315	0.0142805	-0.0464613	-0.0932727	-0.0940986	-0.0500834	0.0429945	0.0259048	-0.0103028	0.0642373	-0.0069637	0.0282885	-0.0244471	-0.00606615	-0.000440174	0.0218978	-0.0175298	0.0299648	0.0729095	-0.119127	0.0257743	0.00860909	-0.0198095	0.10471	-0.0196218	0.0957872	-0.0562241	0.00412147
211	-0.14394	0.0285954	-0.0498869	-0.0365434	-0.023732	0.0139993	-0.0253282	-0.0454638	-0.0137623	-0.0542576	-0.00781401	0.00794767	0.0681174	0.0225151	0.0391822	0.0808981	0.0753103	-0.0375001	-0.0360587	0.0627588	0.0294995	0.0388805	0.0115155	0.102252	0.00922677	-0.0295757	-0.0872024	0.0851392	0.0157093	0.108492	0.0400719	-0.0722759	-0.0116557	-0.0220809	0.00201796	0.0236372	0.0583797	-0.00089167	-0.0466579	-0.010758	0.0404668	-0.0274629	0.065	0.0495565	0.00916911	-0.0232562	-0.0546778	-0.0789356	-0.0547623
212	-0.125435	0.00249599	0.0360319	-0.0764381	0.0933175	0.0855454	0.0300897	0.00432295	-0.0218027	-0.0675479	-0.0258496	-0.0655596	0.041457	0.0356914	0.00184748	0.0305031	-0.0289827	-0.0161719	-0.000630841	0.0234819	-0.0314357	0.0557317	-0.0196592	0.0263577	0.0169124	0.074175	-0.048178	-0.0680392	-0.00161144	0.0685804	0.0179296	0.0284285	0.0183798	-0.00938014	0.0258506	0.0488787	0.00288957	-0.0127839	-0.0660936	-0.0765586	0.0362591	-0.0395525	0.042402	0.0449137	0.0769395	-0.0398293	-0.0323372	-0.0637383	0.0647576
213	-0.0926016	-0.0996699	-0.0635362	-0.00102923	-0.0916159	0.0565598	0.0427233	0.0517673	-0.0356018	-0.0466087	-0.0490004	0.0158568	-0.0342053	0.0194341	0.00229506	-0.0168323	0.0398163	-0.0404939	-0.0397663	0.054	-0.00130475	0.0333266	0.0399103	-0.0155926	-0.100994	0.147457	-0.0685867	-0.0271722	0.0567716	-0.0938209	-0.00446271	-0.0105936	0.00627038	0.0627232	0.147054	-0.0436889	0.0760014	0.0537072	0.025584	0.118339	0.0430448	0.00574647	0.0283826	-0.0951768	-0.0572333	-0.00377536	-0.090168	-0.028546	0.0034745
214	0.0967181	-0.0133469	-0.0708292	-0.0255339	0.133812	-0.0882041	-0.145171	-0.00239229	-0.0767822	-0.0482744	0.0435066	0.00265899	0.118429	-0.113331	0.0463024	0.0627133	0.102552	-0.131594	-0.0713271	0.0301897	0.0123926	0.120451	-0.067643	-0.0259854	-0.0666156	0.0904258	-0.0732213	0.0907195	-0.00836839	0.156177	0.0750287	-0.0995926	0.0488193	-0.0626929	-0.0330605	0.0780569	0.0959703	0.0227709	0.0352477	-0.00352814	-0.0445282	-0.00464278	0.0599246	-0.0241289	-0.0121365	-0.116134	-0.0171485	-0.119453	0.0662462
215	-0.0114807	0.0502556	-0.087711	-0.10499	0.0557594	0.0739081	0.00987929	0.0187387	-0.10037	-0.107537	0.0122045	-0.0016626	0.00256877	0.107718	0.0152696	0.126786	-0.0186644	-0.0135928	-0.0210993	-0.0848592	0.0542634	0.096981	-0.0407756	-0.0537455	-0.0115638	-0.00303478	0.0337588	-0.0803019	0.0544019	0.0412338	0.0857657	-0.104903	0.0332912	0.00626763	0.0235752	-0.1289	0.0260442	0.0566817	0.0290866	0.0179347	0.0306693	0.0463438	0.0300186	0.125592	-0.0705503	-0.136874	-0.00866107	0.00603723	-0.0377762
216	-0.0756005	-0.0827832	-0.0390103	-0.0840645	0.006983	-0.0224035	-0.0655233	0.0293714	-0.120774	-0.151714	-0.0164042	-0.0265012	0.0182501	-0.0484008	0.0192399	-0.0197099	-0.0225334	-0.00265424	0.0421782	0.0116802	0.0461878	-0.0179299	0.002143	0.0728263	-0.0682225	0.0250342	-0.0768937	0.0392168	-0.0449078	-0.0223153	0.0632199	-0.0135948	0.0122492	0.0410988	0.0546621	-0.000935188	-0.0798604	-0.0240006	0.0150891	0.141672	-0.00976034	0.0227144	-0.0278065	0.090302	0.076238	0.0195315	0.0497971	0.0329957	0.0434365
217	-0.153302	0.190187	-0.0556888	-0.0468209	0.0102785	0.0954697	-0.0653274	0.0141768	0.0153738	-0.097112	-0.0682157	-0.131983	0.0875213	-0.0682572	0.14485	0.164075	0.103437	0.0489207	0.117773	0.00695284	0.0761534	-0.00572334	-0.080067	-0.117667	-0.0647698	-0.0935858	0.0411953	0.0265774	-0.00459119	0.104473	-0.112843	-0.01192	-0.10782	0.0823046	-0.022404	0.0277688	0.0300032	-0.124127	0.121365	-0.177175	-0.0108161	0.0693463	-0.0949061	-0.164253	0.0521383	0.0018627	-0.150401	0.043564	0.184781
218	-0.063292	-0.0284742	0.0218322	0.0248605	0.00416551	0.0855079	0.00935873	0.0266282	-0.0888711	0.0147813	-0.0615701	-0.0174154	0.0306275	0.0339876	-0.143223	0.142496	0.0843887	-0.0259073	0.0636794	-0.0287252	8.25971e-05	-0.00318756	0.0208825	-0.0387959	-0.0158395	0.0236686	-0.0463544	5.63591e-05	-0.057137	0.0829232	-0.00822812	-0.0309074	0.0226187	0.00717763	-0.00739817	0.0269999	-0.0410936	-0.0428581	0.0739278	-0.0475355	-0.0145434	-0.0057358	-0.0462945	-0.026722	-0.028027	0.0867944	-0.0639351	0.00334918	-0.0398332
219	-9.49688e-05	-0.119194	0.0114098	-0.0513488	-0.0173275	0.0674134	-0.0135278	0.0546791	-0.213788	-0.0868329	-0.0498801	-0.0569464	0.0806874	0.00811713	-0.0804799	-0.0102604	-0.0369214	0.0160895	0.0191056	0.00598433	-0.000658225	0.0159037	0.0211186	0.0290475	-0.0090603	-0.00263465	-0.0742202	-0.00868538	-0.0681113	0.000793159	0.0325894	-0.0198065	-0.0301764	0.0828246	0.0356245	-0.000261848	0.0377025	-0.0644784	0.0479592	0.0795172	-0.0320286	-0.0634673	0.0548025	0.0904686	0.0809571	-0.0282746	0.0467934	0.0225276	-0.0350585
220	0.0214637	-0.0238135	0.00784639	-0.139063	0.0894729	0.0931127	0.109247	0.0119944	0.0130114	-0.172904	-0.316911	-0.113979	0.109028	0.0197212	0.0697214	0.121416	0.0256318	0.127122	0.110612	0.186765	-0.158467	-0.0017399	0.0990621	0.0412414	-0.0588939	-0.100572	-0.0763209	-0.0113798	-0.0389608	-0.0154456	0.0355872	-0.0800104	-0.0521958	0.101557	0.0294406	-0.0238693	-0.163627	-0.0338909	-0.010547	0.0877311	0.0803224	-0.156152	0.0443592	0.0414574	-0.0111746	0.0536011	-0.13156	0.0941398	0.0523705
221	1.86805e-09	-0.0248787	-0.0412835	-0.062995	0.0744345	0.0601999	0.0532888	-0.160791	-0.0280615	-0.0928069	-0.0269448	0.0607277	-0.0311004	0.151997	0.0409222	0.00371571	-0.0178585	-0.0893286	-0.0651104	0.177614	0.117273	0.052895	0.086775	0.101626	0.0857545	-0.0430128	-0.153042	-0.0452524	0.0706842	-0.111568	-0.0321682	-0.0195683	-0.025089	0.0224112	-0.0226094	0.00240786	-0.0951218	-0.0117519	-0.0286552	0.124418	-0.028567	-0.137567	0.105961	0.0113333	0.0364265	-0.108305	-0.17562	-0.00465084	0.0469449
222	0.117679	-0.0714329	-0.0489276	-0.112965	0.00906204	0.0883931	-0.0721902	-0.0138832	0.16128	-0.13214	-0.25414	0.00397791	0.139913	0.076972	-0.0237726	-0.105652	-0.0598924	0.337629	0.17257	-0.0168488	0.0540992	0.00303019	0.123342	0.146222	-0.0439763	-0.0353298	-0.0211053	-0.0700215	0.00519628	-0.114913	-0.153202	-0.0783097	-0.090128	0.0670159	-0.219727	-0.0311111	-0.190156	0.139303	-0.0131956	0.148696	0.149384	-0.11659	0.106191	0.0239293	-0.0981248	0.112054	-0.181593	0.115241	0.135872
223	-0.0308662	-0.111337	0.0778452	-0.118849	-0.0145877	-0.079233	-0.0538173	0.0259898	-0.0471464	-0.146436	-0.0838828	-0.114403	0.0688345	0.0333205	-0.0272877	-0.00421412	-0.0669897	-0.0536987	0.0567294	0.134948	0.0349311	0.0551511	0.0924417	-0.0213174	0.0163159	6.20465e-05	-0.211137	0.069495	-0.0539286	0.167519	0.0245872	-0.0116158	0.154006	0.0533442	0.0962189	-0.0725444	-0.0267073	0.0744146	0.0225947	-0.130556	0.00777842	0.0137351	-0.125598	0.0771857	0.0602533	0.0392004	0.0663137	0.080731	-0.014715
224	-0.154295	-0.0734115	-0.0156492	-0.0731226	-0.00345075	0.0916226	-0.0337391	0.0593856	-0.0365992	-0.058427	-0.0276474	-0.0455894	0.0364771	0.0537279	-0.103324	0.0605514	-0.0212221	0.0291085	0.0985986	0.0136144	0.0084413	0.0395135	0.0524618	0.0970083	-0.00592651	0.0158632	-0.168125	0.132787	-0.0186118	0.0311011	0.0187633	-0.0167144	0.0258658	0.0467193	-0.00570653	0.0237578	-0.13572	0.0886075	0.0268881	0.0175614	0.0652438	-0.0448707	-0.150297	0.0186135	0.0300277	0.0801104	0.0346924	-0.0349791	-0.0553049
225	-0.201201	-0.143423	-0.0575196	-0.171127	-0.0227934	-0.0239524	-0.0352825	-0.00668559	-0.0737953	-0.17305	0.0365741	-0.02296	0.135506	-0.00500348	0.0333183	0.0476778	0.0264617	-0.0507939	0.045367	0.00263462	0.0590879	0.0955034	0.013519	0.0762893	0.0603985	0.0698325	-0.175352	0.0384808	-0.0891407	0.0207207	0.0688564	0.0590522	-0.00169505	0.0243993	-0.120572	0.0441465	0.0558477	0.097376	0.0107325	-0.0400855	0.0299794	0.0920853	0.0333856	0.0972243	0.0773261	0.0731199	-0.110434	-0.0332959	-0.0467895
226	-0.121287	-0.244322	0.0480545	-0.15278	0.00806332	-0.119521	-0.0861304	-0.113693	0.00775174	-0.119474	0.039123	-0.23755	0.030594	-0.0362721	0.0445466	0.0700245	0.109951	0.0702905	0.140889	0.159404	0.0417457	0.076035	0.0209247	0.0504342	0.130988	0.0831928	-0.140506	-0.0579073	-0.027719	0.0179624	0.220278	-0.0594877	0.213304	-0.183479	-0.262662	0.112544	-0.129035	0.0719002	-0.105889	-0.157831	0.109819	0.234896	-0.0778417	0.0914824	0.155744	0.0919357	0.0136167	-0.0394514	-0.0214983
227	-0.0485117	-0.182744	-0.0245097	-0.264207	0.260007	0.0654818	-0.0263725	0.00676131	-0.365398	-0.0669448	0.00384649	-0.172183	0.0775817	0.136391	0.0459796	-0.0503958	0.0284242	0.097351	0.306466	-0.019991	0.105784	0.0804161	0.0592737	0.0469074	0.165797	0.127526	-0.175786	0.150914	0.0442744	0.217225	-0.0332938	-0.0350796	0.175826	0.0960002	0.0584934	-0.128006	-0.172778	0.120091	0.163158	-0.272212	-0.107784	-0.0774883	-0.157437	-0.0465341	-0.0163142	-0.0192414	-0.23889	0.0769779	0.0263955
228	-0.0199009	0.0779729	0.00165049	-0.152714	-0.0540764	-0.140335	0.208271	0.000561669	-0.0272553	-0.219082	0.424764	0.00607984	0.0504826	-0.00772957	-0.110878	-0.0109839	-0.132871	0.0334638	0.0965005	-0.0533873	-0.0446019	-0.0273154	-0.052275	-0.0162824	0.124863	0.0384814	-0.155787	0.0926613	0.0161787	-0.00162614	0.069415	0.106771	0.0401446	-0.0618814	-0.0203405	-0.0438901	-0.129353	-0.0135463	0.0480884	-0.0427778	0.121457	0.140514	-0.0292537	0.0669066	-0.00969075	0.0515737	-0.0342419	-0.0643887	-0.0199635
229	-0.0629759	-0.121327	-0.0765494	-0.301991	0.028872	-0.106658	-0.0665168	-0.0155794	-0.133521	-0.144314	-0.0623007	0.0763394	0.0427378	-0.0693131	-0.0827577	0.204653	-0.0220048	0.0386444	0.172581	-0.0198504	0.104927	0.0711113	0.104616	0.107328	0.0616988	0.192099	-0.246783	0.0225633	-0.176786	0.0110571	0.169963	-0.0223783	0.0815997	-0.013725	-0.0388609	-0.108598	-0.0238442	0.230416	0.0206095	-0.188795	0.144491	0.0782578	-0.0764022	0.0878447	0.0465603	0.0492995	0.0920679	-0.085391	-0.0133879
230	-0.147228	-0.187329	0.0270382	-0.126489	0.105081	0.0331775	0.0819763	-0.0325336	-0.146856	-0.0992492	-0.150262	0.0717356	-0.0628887	0.0750106	-0.0214119	0.200805	0.219573	0.00413869	0.0933196	0.0496658	-0.0264902	0.123816	-0.100516	-0.0168118	0.164674	0.193636	-0.135201	0.0635197	-0.0524369	0.207991	0.129058	-0.00341545	0.0450554	-0.0335238	0.0413653	-0.0926792	-0.084423	0.134272	-0.073404	-0.24075	0.16761	0.0859441	-0.157997	-0.110182	-0.0497233	0.0397171	-0.103772	-0.0600439	-0.14149
231	-0.0674417	-0.224429	-0.185373	-0.158752	-0.0676993	-0.176093	-0.114529	0.116846	-0.166583	-0.219993	-0.204951	0.0126479	-0.0184662	0.0287862	-0.05856	-0.0883118	0.0396986	0.0114691	-0.017731	0.106217	0.157154	-0.0506103	0.0859207	0.0883579	0.191236	0.0703484	-0.124296	0.0763119	-0.0618582	0.0960304	0.0861477	0.0489248	0.189724	0.0135509	0.0462354	-0.0377606	-0.0265466	0.141987	0.00477007	-0.0347528	0.160808	-0.0640469	-0.168195	0.168023	0.101851	0.0992255	0.174582	-0.0804631	-0.0211918
232	-0.126438	-0.253234	0.0738342	-0.0836981	0.157974	0.0796493	-0.126807	-0.139888	-0.0984905	-0.141118	0.01306	0.0570743	0.192528	0.117126	0.119994	0.0853159	-0.00113166	0.278079	0.171464	0.167683	-0.0949035	-0.0398965	0.10227	0.0668107	0.165843	0.0103398	-0.106433	-0.125322	-0.101825	0.0075986	-0.0886312	-0.0860205	-0.19875	-0.0417481	-0.0175994	-0.00591839	-0.167524	0.0401124	0.0258307	-0.107356	0.1504	0.102339	0.00187762	-0.0616156	0.0104407	-0.0878874	-0.143778	-0.0156247	0.0614077
233	-0.11341	-0.368786	0.0338565	-0.0460475	-0.00295245	0.0289085	0.114175	0.0519981	0.0322756	-0.036826	0.0674524	0.219904	0.0868485	0.110377	0.00203172	0.173394	-0.117693	0.0793657	0.0257452	-0.0597488	-0.00580875	-0.011968	0.0046326	-0.110155	0.0211176	-0.175347	0.0721174	-0.0897359	-0.0580792	0.150694	-0.0250318	0.0386702	-0.0134926	0.0564807	0.0495371	-0.0804263	0.149526	-0.0450153	0.0441272	-0.178448	-0.0696598	-0.0544692	0.008439	-0.0102979	0.0689324	-0.0167522	0.00895941	0.119371	-0.0465383
234	0.114216	-0.197024	0.0676468	0.0397381	0.187997	-0.0387703	-0.123837	-0.104508	-0.0141996	-0.0613203	-0.0267095	0.016203	0.0196122	-0.0441363	0.0625242	0.112322	-0.104732	0.036713	0.0538525	-0.0681644	0.0927496	-0.0623252	-0.0261794	-0.0651303	0.0432404	0.0161299	0.105424	0.0575258	0.062103	0.0206509	-0.00548512	0.00785079	-0.034272	-0.00195707	-0.0430705	-0.0427487	0.00576928	-0.0274935	0.0157121	-0.0258907	-0.000132325	-0.0336709	0.0399623	-0.0278312	-0.00506911	0.00370566	0.016718	-0.121258	0.0524799
235	-0.032958	-0.0936434	0.187318	-0.0780813	0.0228994	-0.00372376	0.0365902	0.116521	0.00297519	0.0157537	-0.0272907	-0.100611	0.125198	-0.238201	0.0236295	0.0090117	-0.377966	0.0140112	0.111766	0.00633708	0.176147	0.0740458	-0.00745899	0.0305537	0.0312795	0.0200277	-0.114945	0.029147	-0.0612314	-0.0467124	0.142961	0.0756035	0.0743906	-0.0026123	-0.0483139	-0.0692673	0.059066	0.00377491	-0.00073482	0.0959538	-0.099767	0.140405	-0.0687739	-0.0260456	0.102556	-0.255392	-0.0352643	0.00183667	-0.0852945
236	-0.00392614	-0.0591235	0.00691478	-0.113339	-0.0416621	-0.081303	0.119619	-0.0208458	0.0526643	0.124255	0.152866	-0.0443546	0.160738	-0.112032	0.0447331	0.161169	-0.216081	-0.0768719	0.0284307	0.0441295	-0.0309344	-0.0170943	0.028395	0.0433766	0.116314	-0.0104973	-0.131534	-0.0307652	-0.122433	0.0256656	-0.0250048	0.0390716	-0.124629	-0.0436883	0.0613717	-0.00868886	-0.0647661	0.117858	-0.00534452	0.00545276	-0.01272	0.0470054	0.000428538	-0.0617454	0.0721562	-0.0894415	-0.000729218	0.0566472	0.000318679
237	-0.0954028	-0.171682	-0.0321523	0.0271882	0.155961	-0.181645	0.161344	-0.0370191	0.102602	-0.00843126	0.0842919	0.0486639	0.0473512	0.0247924	-0.0105216	0.0305403	-0.106373	-0.0295032	0.000993762	0.0554347	0.0809461	-0.0837033	0.0968487	-0.0537211	0.035131	0.0503138	0.0962646	-0.0320688	-0.171462	-0.00815044	-0.0106268	0.00972422	-0.0163844	-0.0456897	-0.0555542	0.0410304	0.0464095	0.0762002	-0.0622793	-0.0494651	-0.0335795	-0.0496816	0.00383179	0.0514247	-0.00717224	-0.051423	-0.0245835	0.0678133	-0.0524439
238	0.101277	-0.120507	-0.0308375	0.12232	0.0388241	-0.0223784	0.036285	-0.0185314	-0.0953399	-0.0289727	-0.0469	-0.0835046	-0.0401714	-0.175517	-0.0058489	0.100268	-0.0126854	-0.0383673	0.0861601	0.0420874	0.0388819	-0.0316954	0.128558	-0.100649	0.124396	0.0364877	0.0545147	0.106862	-0.0156271	0.0288518	-0.0484769	0.0142262	-0.0205095	-0.000580331	-0.0754193	0.0190649	-0.0150448	0.121136	0.04372	0.0477748	-0.131533	0.0151214	0.128043	0.0279478	-0.0652005	0.00513031	-0.179766	-0.0483628	-0.000209546
239	-0.0124611	-0.212839	-0.0774092	-0.041952	0.0420389	0.0457555	0.0179684	0.0275633	0.0587878	-0.11218	0.065493	-0.204849	0.0210951	0.111503	0.0879014	0.0815733	0.0437363	-0.0638205	0.0260817	-0.033983	0.0010504	0.173015	0.00410687	0.0420278	0.177272	-0.00453751	-0.00648553	0.0949784	0.0846966	0.0791314	0.104636	-0.0486795	-0.179367	-0.0173437	-0.0268765	-0.121393	-0.0430415	-0.0314851	0.0604273	-0.0853423	0.0217765	0.00762347	0.0217893	-0.0329521	-0.0127959	0.0265476	-0.193398	-0.105902	-0.0269528
240	-0.00595751	-0.131725	-0.00288615	0.0361175	0.17774	0.0417523	0.0534691	0.0195409	-0.0396602	-0.140582	-0.036343	-0.0819302	-0.00713399	0.092864	0.0936477	-0.0345665	-0.00221941	-0.0792838	0.129228	-0.0400775	0.105074	-0.0916226	0.00816412	-0.113832	0.0106508	0.0901284	-0.153878	0.0670983	-0.18252	0.00656965	0.131476	-0.0127558	0.0364633	-0.0110341	-0.0711685	-0.0396607	0.0994738	0.0992119	0.151731	-0.117029	-0.146045	0.0962206	0.0904619	-0.0683676	0.00894213	0.0270285	0.0105346	0.024797	0.0225354
241	-0.104129	-0.324027	0.00629668	0.319669	0.290244	-0.0133214	0.178003	-0.165343	0.045962	-0.0638129	-0.0275322	-0.292153	0.172103	0.117706	-0.0107544	0.0285447	-0.0645486	0.0105947	0.00107584	-0.0365035	0.0115332	0.0181532	0.0240601	-0.153404	-0.0661289	0.00406967	-0.0411187	-0.0782051	-0.120714	0.0749785	0.0825142	0.0877071	-0.0361418	-0.109754	-0.0691125	0.0249272	-0.0724256	0.254007	0.0773415	0.0113266	0.0393824	0.0957843	-0.0528493	0.176317	-0.0678065	-0.0420077	0.0457936	-0.0299891	-0.00251838
242	-0.0375451	-0.0996145	0.0675421	0.0159887	0.0405321	0.0174787	-0.0276133	-0.0468803	0.10234	0.00547401	-0.0109584	-0.145536	0.102037	0.0108189	0.0596906	0.0191376	0.075914	-0.00200721	0.0868112	-0.0539273	0.0518034	0.0137368	-0.0778698	-0.0732035	-0.0354461	0.000943234	-0.108734	0.0943296	-0.00251014	0.0222549	0.0877078	-0.0183788	-0.116955	-0.128373	-0.105906	-0.003404	-0.0389371	0.0196351	-0.0334805	0.0365752	0.0269793	0.108447	-0.0748928	0.010547	0.120584	-0.0231234	-0.0364531	0.0493638	0.035581
243	-1.02241e-07	-0.289589	0.124488	0.122865	0.154246	0.0811699	0.155046	-0.064869	0.000774531	0.109855	0.0303964	-0.157284	0.0520107	-0.0156291	-0.0908122	-0.164545	-0.0668183	-0.151803	-0.0279149	0.057871	-0.0822682	0.085863	0.0890274	0.0548542	-0.100735	0.0426391	-0.122007	0.139457	0.0881662	-0.0084297	0.155645	-0.128258	-0.0346083	-0.11559	-0.134848	-0.0278695	0.007496	0.0686587	-0.023153	-0.0840065	-0.0854489	0.104642	0.117562	0.0935644	0.00923485	-0.0310781	-0.106384	0.0329505	-0.0208224
244	-0.171753	-0.0720619	-0.0360756	0.134653	0.155195	0.0292638	0.0839857	-0.150793	0.0179027	-0.0972395	0.171753	0.0647624	0.217155	-0.0179968	0.173419	-0.0924935	0.00147986	-0.096508	0.0632681	-0.178851	0.030184	-0.155791	-0.193943	-0.104547	0.0322727	0.0530803	-0.281819	0.00640832	-0.0605201	0.205773	0.168376	0.0394267	-0.0566677	-0.0684002	-0.15964	-0.0252976	0.0687653	0.12699	0.150665	-0.120574	-0.00170763	0.0798912	0.088053	0.113589	0.0215523	0.0968	0.0377122	-0.13553	-0.0138475
245	-0.161871	-0.250701	-0.0326884	0.076646	0.218759	-0.0205289	0.092717	-0.00255934	0.0519498	-0.009663	0.00943031	0.092675	0.219418	0.0826211	0.11578	0.0704382	-0.0861555	-0.136251	0.134993	-0.0313889	-0.0310648	-0.131777	-0.104887	-0.0805072	0.00612944	-0.0948782	-0.0901338	-0.0123592	-0.185135	0.115283	0.146288	-0.223631	-0.00622757	0.0713819	-0.19928	0.0774036	-0.00637605	0.209997	-0.0540654	0.0350024	-0.0199757	-0.0185634	0.200318	-0.0551825	-0.00361516	0.0172004	0.121658	0.087023	-0.0446011
246	0.0721075	-0.0938065	0.0840485	-0.127882	0.0647541	-0.00919295	0.023763	-0.0819507	0.0372291	0.0100751	-0.0709431	-0.110949	0.112438	0.141205	-0.0455814	0.0344121	0.0856093	0.0103002	-0.000342982	0.0127227	-0.0854979	0.0151614	0.0254002	-0.146149	-0.0692274	-0.017116	-0.109604	0.091119	0.0901296	0.0524782	0.10833	0.0933482	-0.0483193	-0.138831	-0.056866	-0.0395579	0.0205571	-0.0791716	-0.0527147	0.0255544	0.0731667	0.0826949	-0.00137482	-0.00407058	0.00606571	0.066335	0.0199888	-0.0167717	-0.111928
247	0.0223916	-0.240746	0.0942392	-0.134476	0.153457	-0.0585415	0.0453968	0.0243739	0.0695804	0.0193973	0.05354	-0.063596	-0.00382464	0.0436261	0.0220664	0.00143906	0.0198221	0.0216065	0.0611469	-0.0265414	-0.0157235	-0.00473783	0.00559371	-0.00205541	0.0667938	-0.0709481	-0.0542377	0.0998978	-0.051303	-0.0047447	0.075464	-0.0209023	-0.0853286	0.0315124	-0.047998	-0.0549992	-0.0588892	-0.0415876	0.0515427	-0.041719	-0.0584044	-0.0726469	0.0611797	0.0622293	0.0596889	0.0513007	0.0356735	-0.0186065	-0.0730284
248	0.00421475	-0.0943091	-0.0975953	-0.101725	0.280775	-0.138931	-0.0136096	-0.0762034	0.188548	-0.0433074	-0.024682	-0.0953223	0.184357	0.0595059	0.132217	0.0559515	0.135164	-0.0971991	0.0847881	0.0200882	-0.00141682	0.0191761	-0.048126	-0.111632	0.025153	-0.0984431	-0.165234	0.0671916	0.0657257	0.0393345	0.0345723	-0.177432	-0.122746	-0.20285	-0.0484824	0.075619	-0.0513288	0.0996094	0.0181504	0.00850326	0.157976	0.144624	-0.0991412	0.0351909	-0.0874507	0.0550051	-0.00324102	0.00472192	-0.0886263
249	-0.10619	-0.132133	-0.0165346	-0.146757	0.0648356	-0.0407257	0.0427438	0.0480614	0.0321579	0.0365125	0.0862332	0.0599839	0.0457385	0.0909212	0.110379	0.00936735	0.0479335	0.0266113	-0.0507245	0.0104012	0.0272342	-0.0366323	-0.0388585	-0.021866	0.0276445	0.00641129	-0.091052	-0.0832311	-0.146962	0.0344588	-0.00767484	0.0828153	-0.00512222	0.0610967	-0.0912137	0.0791272	-0.00650746	-0.0130264	0.0950368	-0.0711447	0.0254395	-0.0218555	0.0648087	0.00506858	0.0979105	0.0201053	-0.0270434	-0.0571321	-0.0251059
250	0.00154641	-0.0846284	0.00904839	0.0936669	0.0779957	-0.0815996	-0.0312488	-0.0578584	-0.0233682	0.0967149	-0.0169545	-0.0408216	0.0326403	0.02711	0.0353127	0.0828973	-0.0349273	-0.0479323	0.0497328	-0.112438	0.0410842	0.14116	-0.108332	-0.0298792	0.0582971	-0.0446133	-0.0319549	0.00570276	0.0637794	0.0781938	-0.102067	-0.0566484	-0.0508402	0.0263786	-0.0628692	0.00633515	-0.0433891	-0.0365141	0.0608762	0.0165164	0.0791007	-0.0530325	0.00655731	0.0373261	0.0627839	0.0179626	-0.0102699	-0.0214985	-0.0051186
251	0.0155043	-0.0121522	-0.0780186	0.00439982	0.104066	-0.0875644	0.0199665	0.0191557	0.0810218	0.0640864	0.00421356	-0.0906375	0.0418336	-0.0970751	0.0164289	-2.82159e-05	0.0864876	-0.0633091	-0.124952	0.0517659	0.0218603	0.0133083	-0.05418	-0.0147464	0.00678905	-0.0359327	0.0502838	-0.0297753	0.0887423	0.0164793	-0.0357918	0.0149171	-0.00845255	0.00537514	-0.016732	-0.013078	-0.0327173	0.0623441	0.0356879	-0.0624866	0.0202303	0.00171493	0.0819087	-0.0443356	0.0337988	-0.020414	0.0457861	0.013326	-0.0431251
252	-0.0854625	-0.0724647	-0.0167627	-0.0399657	0.137983	0.069909	0.0369999	0.0491394	0.0235988	-0.128602	-0.0472716	-0.101728	0.156828	0.00474666	0.114226	0.0286598	-0.0179229	-0.0273616	0.0809222	0.030093	-0.0673326	0.02388	-0.032799	0.0575194	0.0724931	0.00615103	-0.162247	-0.10491	0.0422001	-0.020065	0.0287838	-0.0350162	-0.074076	-0.161221	0.0558177	0.0576561	-0.013961	0.044964	0.00392214	-0.0254331	0.0298121	0.0665822	0.0683779	-0.0542209	0.0155674	-0.114414	0.036495	-0.00714079	0.0422338
253	0.0048737	-0.0844265	0.000418791	-0.00389334	0.194711	0.0322015	-0.0693979	0.0619053	-0.0842172	-0.072866	0.0359476	-0.0679428	0.00151059	-0.0890277	0.000334136	0.00107395	-0.0246392	-0.00971685	0.047426	0.012009	0.00725504	-0.0105986	0.083326	-0.0499531	0.100346	0.0105	0.0278643	-0.00451304	-0.0711728	0.0657452	-0.0208625	0.11385	0.0551632	-0.0552172	-0.0242247	-0.0470084	-0.0440686	0.0151702	0.0688585	-0.0736173	-0.00693052	-0.017335	0.0564361	-0.00717751	0.00587795	0.0458672	-0.0629804	-0.0701738	0.0459607
254	-0.0551661	0.0441721	0.000671798	-0.00508359	0.056853	0.00985727	0.0200167	-0.00231622	-0.116777	0.0565431	0.088697	-0.10495	0.00194584	-0.0106477	0.0147083	0.0244928	-0.0666449	0.0357129	-0.0456021	-0.0537405	-0.0136846	-0.102829	0.121712	-0.0248046	0.143396	0.0160109	-0.0724518	0.149328	0.0509029	-0.00764728	-0.0555583	-0.0203599	-0.0686623	-0.0159873	-0.00965756	0.00404641	0.0421015	-0.0164544	0.0770033	0.0466222	-0.0309278	-0.0219635	-0.00144517	-0.0633158	-0.00166136	-0.0791034	-0.0880698	-0.00386278	-0.0193118
255	-0.0747446	-0.00200698	0.0104149	0.0516765	0.101106	-0.0622601	-0.23356	-0.0313582	0.119337	0.0508674	0.0802093	0.0211085	0.0652747	-0.0775059	0.00517553	0.0649418	-0.0706172	0.0344507	0.118009	-0.0374626	-0.0115595	-0.0402193	0.0122236	-0.0462871	0.0631277	-0.0830506	-0.0154655	0.0138473	0.0401699	0.0342401	-0.0290508	-0.000939101	0.00121001	-0.259947	0.0569009	0.108658	0.0218355	0.0578389	-0.0637356	-0.00317525	-0.14223	-0.0111936	0.0144429	-0.0229626	0.0815843	0.0799905	0.0765328	0.0755965	-0.0807993
256	0.122978	-0.0495727	0.0716477	-0.000204493	0.0288354	-0.0851418	-0.0681253	-0.109299	-0.157612	-0.0169788	0.0150283	-0.138181	0.108045	-0.0447812	0.191062	-0.0189054	-0.056566	0.127851	0.138084	0.0392855	-0.0332637	0.0547486	0.0961956	-0.0361523	-0.0840015	0.0799455	0.0373385	0.0379114	-0.0248563	0.0809149	-0.0405882	-0.0882855	0.00860076	-0.0783653	0.0331373	-0.0373816	-0.0745611	0.00851954	-0.224693	0.0816494	-0.044274	0.103544	-0.0772538	0.0395801	-0.0547441	0.0434974	-0.0192059	-0.0030759	0.0285941
257	-0.087526	-0.160868	-0.0684237	0.0861724	0.0727568	0.0685231	-0.134798	0.0580061	0.0276348	-0.106252	0.0718507	-0.0529505	0.00823986	-0.0419596	0.0720986	0.0392803	-0.0088413	0.105608	-0.0583258	0.0662287	0.0425077	0.0972768	0.1656	0.067348	0.105112	0.00659974	0.0436282	0.0383266	-0.0399631	0.005963	-0.0646591	-0.0981673	-0.0312059	-0.0846292	-0.0760709	0.0838057	-0.122512	-0.190228	0.0453711	0.0584917	-0.0122135	-0.0777302	-0.00187026	0.037422	0.0197637	-0.175812	0.0415132	0.00169895	0.00797119
258	0.0240018	-0.0472909	-0.0136587	-0.00859741	0.130583	-0.107312	0.0746159	-0.080327	0.0718569	0.0139416	0.0847066	-0.042616	-0.0875089	-0.0702787	0.0146342	-0.0560807	-0.10826	-0.0558515	-0.0298149	-0.0529742	0.0697642	0.0135241	0.103969	0.0218748	0.0746913	0.0313394	0.0659883	0.0708411	-0.0747977	0.0532616	0.0204603	0.0189468	0.0358779	-0.0721315	0.0316428	0.0133766	0.0958961	-0.0131312	-0.0116499	0.0510901	-0.0733132	-0.0223051	-0.0244979	0.00650825	-0.0358751	-0.106057	-0.0944763	0.00130962	0.0308812
259	-0.00841624	-0.189127	0.0260046	0.0763112	0.0518869	0.0357454	-0.0235358	-0.0184248	-0.0207779	0.0432857	0.0208601	0.0291164	-0.0384639	0.075691	0.0723442	0.0506506	-0.0434824	0.0211803	-0.0270206	-0.0458237	-0.0605561	0.0668504	-0.0188756	-0.0253069	-0.00736107	-0.0329587	-0.0302743	0.0123398	-0.0263028	0.0400653	-0.0593012	0.110209	0.0213883	0.0280319	-0.00590978	-0.0856135	-0.0513371	0.00748959	-0.0120302	0.0929413	-0.0982244	0.05215	-0.099046	0.0310156	-0.0775977	-0.00483081	0.083708	-0.0400461	0.0786345
260	-0.00425022	-0.173207	0.000811702	0.0220531	0.220968	0.00354311	0.0333091	-0.0072369	0.00714116	0.0032646	-0.0578603	-0.119464	0.0682611	0.0534231	0.0108367	-0.0453122	-0.143396	-0.0944409	0.0105232	0.00860918	0.0395843	0.0440812	0.107436	0.057614	-0.00105686	0.0947473	0.0302224	0.0327036	-0.1019	0.0917361	0.14705	0.0613772	-0.0684373	-0.212995	-0.0903823	0.00923454	-0.0944733	0.0369584	0.0257976	-0.0293774	0.00389362	-0.0762563	-0.0298504	-0.00709053	0.0192528	-0.0693664	-0.0124386	-0.00153191	0.0523094
261	-0.0716812	-0.0807202	0.061269	-0.0149339	0.201435	-0.00582472	0.00653522	0.0464563	-0.0806341	-0.0270152	-0.0752724	-0.088386	0.0955002	-0.0563581	0.0303325	0.0771766	-0.085916	0.00631597	0.116487	-0.00687936	0.0959753	0.042529	-0.12373	0.0354349	0.0605649	-0.0101664	-0.234728	0.033179	-0.107735	-0.0427163	0.195227	0.0209055	0.0624167	0.055217	0.0134997	-0.106928	-0.0361616	0.0580795	-0.0256272	-0.039975	-0.015689	-0.0172174	-0.0971348	0.0314816	0.120209	-0.11232	0.00766458	0.0573206	-0.020402
262	-0.249756	0.514709	-0.278437	-0.304281	0.0258773	-0.228443	-0.31289	-0.08244	0.777754	0.234564	0.589666	0.309505	-0.126115	-0.109971	-0.129137	-0.0729929	-0.254033	-0.252008	0.05258	-0.0843455	-0.01335	-0.0785345	0.0894297	0.0282	0.0405444	0.0757011	-0.0961178	0.0907815	-0.169186	0.0494364	0.0294049	0.0164373	0.0884427	-0.275909	-0.0140275	-0.0678645	-0.053277	0.0729353	-0.0255821	0.0752934	-0.17437	-0.0979453	-0.0425039	-0.0126564	-0.0176233	-0.0947543	0.027103	0.0415928	0.161176
263	0.0449977	-0.255335	0.0186241	-0.114248	0.247642	0.0359587	-0.0266838	-0.0492714	-0.109764	0.142737	0.0183012	-0.147491	0.108279	-0.00164903	-0.043618	0.152306	-0.0998736	-0.11321	0.235929	-0.0281825	-0.124181	0.0577609	0.202609	0.127827	0.0600235	-0.0457663	-0.0945031	0.0514777	-0.0142579	-0.0163954	0.0975866	-0.162856	-0.0078064	0.025572	-0.117551	0.127393	-0.00238749	0.126255	-0.104174	0.0180374	-0.0892199	-0.180371	-0.100736	-0.0305047	-0.0648228	-0.155956	0.0706615	0.169232	0.0725947
264	-0.0532614	-0.124283	0.0791193	-0.00556658	0.166558	-0.0191076	0.041335	-0.00656574	0.0340568	0.0163622	-0.0503611	0.0076949	-0.0156487	-0.0741473	0.0113059	-0.0762187	0.00775217	-0.0411731	-0.0232214	0.0391234	0.0542903	0.0363532	0.0847576	0.0559757	0.0238792	0.0705901	-0.1123	0.0640505	-0.0780059	-0.0410073	0.0588124	0.0319409	0.0255631	-0.237994	-0.0356687	0.0148759	-0.0580879	0.0150706	-0.0893202	-0.0686773	0.0164232	0.0190195	0.113477	0.0253368	0.00314671	-0.0505775	0.0575485	-0.0325662	-8.85092e-06
265	0.0243985	-0.0756571	-0.0352373	-0.0263662	0.0905806	-0.00053657	0.00867476	-0.11635	0.109909	0.00703011	-0.0188261	-0.087777	0.0462709	-0.0164588	0.104384	-0.0415849	-0.0641589	0.014855	0.144795	0.0430476	-0.0106914	0.0375584	-0.00430339	-0.021069	0.168737	-0.0505256	-0.0212936	-0.019228	-0.0315142	-0.0305965	0.0787705	-0.0110297	-0.0688273	-0.0880203	-0.0696794	-0.0270974	-0.0483882	0.0358357	0.0175455	-0.16155	0.114371	0.00733363	0.084007	-0.0828758	0.00420114	-0.10375	0.0905609	-0.0124587	-0.000641948
266	-0.019122	-0.144571	0.0185445	-0.13415	0.29018	-0.00926804	-0.083628	-0.0243271	-0.0131758	0.0684338	-0.164049	-0.110106	0.173987	0.119071	0.0959139	-0.0410405	0.0317123	-0.232488	0.225978	0.142466	-0.0718611	0.0861166	0.00979125	0.115417	0.0197429	-0.00560998	-0.0902708	0.031184	-0.0732074	0.00713902	0.0876003	-0.147495	-0.165888	-0.0429394	-0.172609	0.243162	-0.00949555	0.0180242	-0.0356948	-0.107578	-0.0415397	0.0226048	-0.033089	-0.0237402	0.0218903	0.038727	0.0151486	0.126743	0.0899612
267	0.127066	-0.350014	-0.02099	0.060073	0.136944	0.156623	0.0534192	-0.000259728	0.0409724	-0.0301777	-0.255232	-0.144109	0.101558	-0.0061938	-0.0153125	-0.0470005	-0.0937227	-0.105424	0.0661888	0.195262	0.0380403	0.036366	-0.0159728	-0.0102278	0.104155	0.184992	-0.115145	0.0847382	0.046124	0.0128077	0.0870295	-0.0768272	0.0039536	-0.0284685	-0.0812853	0.0757547	-0.0894734	0.127751	-0.0826738	-0.182009	0.0349271	0.0306577	0.07925	-0.0147874	-0.145136	-0.102107	-0.0729144	0.0325476	0.00697408
268	1.51289e-07	-0.123896	-0.0123975	-0.0649335	0.104349	0.189616	0.130442	0.0388689	0.123425	0.00493661	-0.0608554	-0.0468874	-0.0172899	-0.0228182	-0.0339107	-0.0631616	-0.0158244	-0.0808158	0.159416	0.077683	0.0468553	-0.109848	-0.0281195	-0.0779038	0.0467977	-0.0601206	-0.0718142	-0.0677762	0.0310021	-0.0110661	0.041715	-0.169941	-0.0654702	-0.0225828	-0.0780258	0.0402327	0.0481351	-0.020873	-0.129403	-0.0813126	0.0769257	0.0213527	0.0805687	0.00731887	-0.00580123	-0.0768409	0.100776	0.0230995	0.0750725
269	-0.110618	-0.0353756	-0.0674251	-0.0205481	0.0816143	0.0363888	0.0367102	-0.00768703	0.134824	0.115516	-0.100023	-0.0012475	-0.0226779	0.000628023	0.0854229	-0.117125	0.067314	-0.0691248	0.128585	0.0839522	0.0670465	0.0270098	-0.0149425	0.0769127	-0.0201854	0.0666287	0.00439958	-0.0512878	-0.0784731	-0.0565642	-0.0280311	-0.0701391	-0.18449	-0.134829	-0.115902	-0.0812231	0.00291262	0.0497537	0.0288334	-0.150541	-0.0180922	0.130302	0.0593058	-0.0158389	0.0982064	-0.0225785	0.109917	-0.0305883	0.00859945
270	0.168855	-0.225317	0.0470849	-0.0518647	0.0870468	-0.0341244	-0.0235534	0.0303381	0.0294437	0.0901015	-0.00997769	-0.275422	0.0442606	-0.0402085	0.0541024	0.0721073	0.0618455	-0.0406427	0.0663315	-0.0441703	0.0242659	-0.0125129	0.0712609	0.0989059	-0.0279545	-0.0398149	-0.0241929	-0.0113987	-0.0889813	0.0313637	-0.0308276	-0.140778	0.0123712	0.0519299	-0.00141123	0.0980347	-0.00810811	-0.0224634	-0.0201823	0.0144899	0.0372133	0.0131662	-0.0770891	0.0546752	0.016692	-0.0960928	-0.0225154	0.0487902	0.0635002
271	0.00988878	-0.0147966	-0.0466112	-0.0161901	0.130658	0.0223283	-0.0305575	0.0757506	-0.0900872	-0.0827452	0.0486121	-0.0737186	-0.0748875	-0.0441017	0.0330588	0.129183	-0.0509932	0.0730802	-0.0223374	-0.138103	0.0214486	0.00501437	0.0547295	0.00716886	0.0559842	0.0208422	0.0952828	-0.00898659	0.0455996	-0.0648256	0.0858276	-0.0212196	0.0225171	-0.0187974	-0.0529273	0.0155608	-0.0809707	-0.0387458	0.0381324	0.100866	-0.0120278	-0.116701	0.026039	0.0166562	-0.0920825	-0.046321	-0.0806695	0.169845	-0.0120408
272	0.0373503	-0.234119	0.0986708	0.0261114	-0.0093972	0.0010505	0.224808	-0.0122658	0.00710874	0.151789	-0.0164208	-0.241377	0.0786278	-0.0628987	-0.0359013	0.0210028	-0.178656	-0.152429	0.0722275	0.040919	0.0498576	0.140741	0.0974078	-0.0974748	0.145121	-0.0191574	-0.162801	0.0400514	-0.0374378	-0.0199919	0.00861713	-0.0260298	0.0609241	-0.0409009	0.0382241	-0.0467618	-0.151643	0.174901	0.0592556	-0.0394155	0.0189984	-0.0748302	0.114385	-0.0219616	-0.0406334	0.0772126	0.0828796	-0.0357663	-0.0913938
273	-0.124016	0.026149	-0.00166583	0.0111978	0.074232	0.028105	0.0401807	-0.0315455	0.057482	0.0255875	0.0221328	0.0159385	0.00292121	-0.0537352	-0.0376567	-0.031969	-0.0773491	-0.0296116	-0.00542537	-0.0632304	0.0237366	0.0907759	0.0199133	0.0239423	0.0661522	0.0422739	0.0081606	-0.047942	-0.0582345	-0.000364829	0.0207495	-0.00704009	0.0131375	0.0221326	0.00566258	-0.056277	-0.0936642	0.0138134	-0.0255645	-0.0186015	-0.0419925	0.061985	0.0331478	0.0319182	0.0221437	-0.0231881	0.0382763	0.0193804	-0.0228352
274	-0.149935	-0.18546	-0.0417072	0.0550963	0.108749	0.0645892	0.0527388	-0.11618	-0.00583595	0.0913735	0.0961835	0.010512	-0.00621938	0.105115	0.114143	0.0477319	-0.0881523	-0.0390237	-0.0819603	0.0173067	0.0548957	-0.000279106	-0.0316464	0.247024	0.014228	0.0205612	0.0268819	-0.107994	-0.10801	0.00204158	0.0741787	0.00437888	-0.00333336	-0.145547	0.00626934	-0.297492	0.00756565	0.0586947	-0.0757186	0.0532059	-0.0739165	-0.0579711	0.068822	0.0290451	0.0702471	0.0579253	0.0850155	0.0475213	0.0072321
275	-0.039236	-0.0960083	0.07278	0.0625703	0.143178	0.0922938	-0.158272	-0.171724	0.131108	0.0433753	-0.116712	0.0235297	0.0195371	0.113391	-0.00609137	-0.0616256	-0.105183	0.00832437	0.0783418	-0.0813734	0.0105617	0.0485594	0.0066101	-0.0087843	-0.0350211	0.0292798	-0.0171601	-0.162264	-0.012057	0.0153696	0.0623723	0.0455614	0.0464063	-0.0743815	-0.0120513	0.0269453	0.0699069	0.0337734	0.016571	-0.00525495	0.0454188	-0.0722015	-0.0768187	0.0282058	0.143371	-0.00783175	0.0330919	-0.0513248	0.0068053
276	-0.339015	0.128996	0.0592149	0.0137176	0.234853	-0.019655	-0.104892	-0.197287	0.0951785	-0.148463	-0.111034	-0.0897329	-0.0288548	0.161519	-0.00486312	0.024243	-0.0370809	-0.102138	0.0818205	-0.0105184	0.0179458	-0.0414424	0.0470371	0.0978133	0.044804	0.203173	-0.103376	0.115814	0.103585	0.161389	0.137489	-0.204137	0.0661341	-0.144992	0.0128368	-0.0158991	0.0251761	0.149672	0.0544857	0.117799	-0.0596809	0.150516	0.00434371	0.0312577	-0.0604278	0.06278	-0.0659091	-0.173884	0.031213
277	-0.25338	-0.0387691	-0.123944	0.0759886	0.375215	0.110044	0.106895	-0.167441	0.0502069	-0.114934	-0.112206	0.00227214	0.112542	0.190879	-0.0777419	-0.0515016	0.185672	-0.0904755	0.143956	0.122642	-0.0246369	-0.0534437	-0.0484952	-0.115178	-0.0257563	0.016817	-0.245952	0.0292874	0.0446977	-0.0803467	0.0550528	-0.182969	-0.1343	-0.0179622	-0.201889	-0.0233977	0.0433063	0.313162	0.0202518	0.0235309	0.0799424	0.109125	-0.0613424	0.094098	-0.00434121	0.103645	-0.115015	-0.111989	0.00855625
278	-0.170634	0.0957987	0.0311916	0.0321193	0.235556	-0.015768	-0.0672014	-0.140478	0.210975	-0.0395099	-0.0740179	-0.0825761	0.0146212	-0.0364378	0.000778331	-0.17358	0.0129261	-0.0833101	0.021145	0.0890863	0.0195345	0.0249526	-0.197052	-0.0358863	-0.0140726	0.156661	-0.0250418	0.0323831	0.113031	-0.0176342	0.0667042	-0.153863	-0.0610765	0.0182715	-0.0374358	-0.045668	-0.147004	0.0835107	0.070913	0.122443	0.00411094	-0.00242629	0.0246171	0.0491917	0.0441158	-0.0406175	-0.019138	-0.0934557	0.154918
279	-0.0555174	-0.156861	0.0677929	-0.0674179	0.175941	-0.0966254	-0.0424463	-0.06833	0.097756	0.075727	-0.0540886	-0.280596	0.227046	0.182415	-0.122642	-0.0675619	0.0526662	-0.0691731	0.0852836	0.0651955	0.00787512	0.141351	0.153369	0.00702388	-0.127114	-0.0300743	-0.026024	-0.114325	-0.0607762	-0.00471203	0.0917019	-0.137476	-0.117492	-0.362611	-0.091091	0.0535009	-0.00518744	0.0801212	-0.0882143	-0.0802507	0.0177006	0.017273	0.0167698	0.130929	0.0879508	0.17736	0.0544823	-0.0620615	0.184227
280	-0.152238	-0.116594	0.0711849	0.0440808	0.163753	-0.0305546	-0.0222975	-0.196597	-0.0598183	-0.146214	-0.0878112	-0.0180637	0.0791121	0.202517	-0.215398	-0.145696	0.105153	-0.200659	0.139548	0.156572	-0.04076	0.142568	0.0816855	0.0452782	0.0936719	-0.0299644	-0.03284	-0.0555884	-0.136656	0.186203	0.0722652	-0.114105	-0.0266287	-0.104309	-0.0945133	-0.0661262	0.037891	0.268407	0.00576116	-0.184347	0.124256	0.0137428	-0.0345669	-0.0703269	0.0522878	0.077325	0.121012	-0.0349549	0.0577255
281	-0.241895	-0.145218	-0.0298599	-0.0315676	0.156589	-0.0629599	-0.0595213	-0.097805	0.0440156	0.0957306	-0.0114431	0.0326891	0.127067	0.167808	-0.0583044	-0.0151283	0.0181325	0.0867222	0.150621	-0.0168578	0.0349071	0.0709598	0.0352415	0.0554654	0.155445	0.0630758	-0.118983	-0.0269185	-0.0543116	-0.00469601	0.101362	-0.246522	-0.0618711	-0.178355	-0.0341199	-0.0137955	0.0899126	0.0356398	-0.0460206	0.163539	0.0864505	-0.00998433	0.0922373	0.0161794	-0.197385	0.0109293	-0.0166602	-0.0963906	0.0423418
282	-0.0348455	0.0217236	-0.0160697	0.0446602	0.0333091	0.0146142	-0.010124	-0.0113693	-0.04579	-0.0201795	-0.0244346	-0.0203959	0.0207687	0.01259	0.0414293	0.0304857	-0.0191609	-0.013878	-0.00212348	-0.0256984	0.00894806	-0.0312047	0.0347366	0.0168763	0.00595028	0.0299479	0.0233449	-0.00112908	-0.0262148	-0.00242504	-0.000914842	-0.0221507	-0.00949184	0.0273839	-0.0489004	-0.0521605	-0.0166935	0.0119721	-0.0128876	0.0499003	0.0212689	0.00464868	0.0408852	-0.0123881	0.0312021	0.00693728	-0.0212455	-0.0328612	0.00974518
283	-0.0145439	-0.0829545	-0.162095	0.0609101	0.123512	0.0353758	0.177074	-0.177101	0.116123	0.165213	-0.0742956	0.037903	-0.059003	0.129386	-0.152003	0.0633306	-0.143001	-0.0882964	-0.0110911	0.0416563	-0.0984766	0.0871786	0.0340438	0.229624	0.0493001	-0.084649	-0.0705486	-0.111193	-0.129483	-0.0954409	0.0539403	0.0301021	-0.0835175	0.075159	0.0184537	0.0932495	-0.0704084	0.0319462	0.0190754	0.00864048	-0.136261	0.0897577	0.0447925	-0.0907223	0.0726482	0.0305353	-0.0215127	0.0559633	0.00149381
284	-0.167422	-0.104631	-0.155357	0.0470853	0.102005	-0.121198	-0.103573	-0.120592	0.0620703	0.11675	0.0389046	0.0343199	-0.100941	0.0738823	0.0786421	0.0661408	-0.0359399	0.0349987	0.0318278	-0.0649536	-0.00194798	0.0912154	-0.0685122	0.0987546	0.117586	-0.0255669	0.0370673	-0.168436	-0.0632208	-0.0373868	0.0881851	0.0445239	0.0104751	0.00935761	0.0596114	0.0102837	0.0942056	0.129726	0.0520388	-0.111056	-0.0827811	0.00370795	-0.043473	0.00923903	0.0119479	-0.0198977	0.00858588	-0.0430227	0.0305876
285	-0.0829321	-0.00514512	-0.0231493	-0.00144075	-0.0583087	-0.014323	0.000615094	-0.0193454	-0.00514943	-0.00687135	0.0704571	0.0411824	-0.0396818	0.080589	-0.0564426	-0.0369423	0.0313051	0.075907	0.0260494	-0.0123926	-0.0329245	0.159855	-0.0345189	0.0559712	0.137285	0.000768563	-0.0122276	-0.0667404	-0.051908	-0.0535651	0.0702927	0.0685473	0.0598768	-0.0867237	-0.020621	-0.026706	-0.0873832	-0.0402172	0.0304124	-0.0486643	0.0133929	0.0428676	-0.0500722	0.0860356	0.0118392	-0.0572548	-0.0204571	-0.0107055	0.0153898
286	-0.0557086	-0.142406	-0.0216977	-0.0261275	0.156599	-0.0470637	0.0549886	-0.0400789	0.00941232	0.0739799	-0.00775558	0.014682	0.0423284	-0.020065	-0.0373217	-0.0258207	0.112353	0.0505552	0.0449236	-0.0685382	0.0400836	0.130626	-0.0947937	0.0507529	0.0170644	-0.10608	0.0109608	-0.0122558	0.0564356	-0.00592651	-0.00543181	-0.0953075	0.0873458	-0.233511	-0.0315353	-0.0789172	0.0353074	0.00900776	0.0574866	0.038646	-0.0844442	0.0519074	0.0730187	0.0967131	0.0864674	0.016524	-0.0542413	-0.0698493	-0.0598701
287	-0.0772388	-0.0469297	0.112136	-0.0782822	0.169439	-0.0192081	0.0503473	-0.0146283	0.0238942	-0.067189	0.0225732	0.0257483	0.0421756	0.0239453	-0.108728	-0.149496	-0.0282779	-0.0679712	0.0630145	0.00333844	-0.0816833	0.0996318	0.052097	0.0103634	0.0891883	-0.0694017	-0.104537	-0.0293439	-0.0220624	-0.00230547	0.0957656	0.0853403	0.0605716	-0.0454501	0.0225746	0.0292751	0.0207351	-0.0295204	0.00964927	-0.0506705	0.0351838	0.0125999	0.0175761	0.0730106	-0.0904041	0.0163011	-0.00107947	-0.0629842	-0.0144023
288	-0.090176	-0.0213999	-0.0933116	0.0500865	0.17631	0.0600897	0.056925	0.0453304	-0.0348583	-0.0128073	0.0797242	-0.206873	-0.0696671	0.0134346	-0.00635373	-0.134708	-0.0186695	0.011736	0.00247953	0.138402	0.0224873	0.0957599	-0.0355505	0.111548	-0.0269583	0.103476	-0.12959	-0.0488529	0.0313656	0.00732692	-0.0689148	-0.0747691	-0.0254573	-0.0721676	0.113544	-0.0668644	-0.0327903	0.0822156	-0.00419971	0.0376959	-0.01697	0.0252372	0.0751975	0.115374	-0.134744	-0.0813452	-0.033665	-0.0375762	0.0717547
289	-0.233398	-0.0722815	0.208226	-0.0617592	0.0860496	0.060381	-0.0427765	-0.0987304	0.021389	0.0260199	-0.0727828	-0.0686445	-0.0135678	0.0437936	-0.00861127	-0.027597	0.0999882	-0.0102689	0.073811	-0.00953587	0.00687089	-0.0434958	0.0415869	0.107041	0.0584651	0.0454973	0.0100544	-0.0129816	0.114429	0.00554906	-3.63758e-05	0.0561455	-0.00401131	0.0411866	0.00289305	-0.122379	-0.0753473	-0.0691561	0.0239238	0.0172672	-0.00710371	-0.00166966	0.0111889	0.0134293	0.0140762	-0.0402018	0.00219917	-0.0488007	-0.0989518
290	-0.00899185	0.0169269	0.00200434	-0.0659335	0.0627518	0.0231512	-0.219237	0.0704083	-0.0997068	0.0347018	-0.148257	-0.078642	0.0454694	0.106326	-0.0166268	-0.00167967	0.0310041	-0.0148359	0.120914	0.066277	0.100777	-0.0197822	0.0903723	0.114951	0.0465376	0.0624235	-0.171273	-0.027739	0.0405925	0.046327	0.10206	-6.41952e-05	0.0152893	-0.114916	-0.0959737	-0.0855574	0.0588579	-0.0261113	-0.00868455	-0.0706515	-0.0290465	0.0644605	0.0442322	0.0988089	-0.0512882	0.0167965	0.0154814	-0.171966	-0.00248083
291	-0.132789	-0.169722	0.0322687	-0.128564	0.0442807	0.170404	-0.0552886	0.0249623	0.0369938	0.183552	-0.025402	-0.0127322	0.063329	0.06452	-0.0858171	-0.0109352	-0.0487176	0.0970694	0.00483166	0.0505904	-0.100192	-0.0615434	0.0223088	-0.00524922	0.0207495	0.127773	-0.104999	-0.0369147	0.0745053	-0.0381873	0.0486666	0.0714746	-0.0390476	-0.0476077	0.0594547	-0.056692	0.0147898	0.0390932	-0.047521	0.00733238	0.0114249	0.0911116	0.0722596	0.00295514	0.00387197	-0.0224191	-0.0878301	-0.110231	-0.0897181
292	0.201694	-0.0330206	0.055288	-0.155795	0.189297	-0.14838	-0.0391657	0.198284	0.0295944	-0.209467	-0.22179	-0.2876	0.0225795	0.177724	-0.203258	-0.0229611	0.0268021	-0.0988194	0.120498	0.105073	0.125293	0.112305	0.129993	0.0325472	0.0307594	-0.0407086	-0.144416	-0.0138269	0.0992455	-0.0397229	0.0955079	-0.193371	-0.00313994	0.0078558	-0.0417904	0.0594525	0.0582676	0.132464	0.0418282	0.126767	0.0541965	0.00615799	-0.0510855	0.0377272	-0.102255	-0.00999107	-0.0365242	-0.141014	-0.0100992
293	0.0459178	-0.152057	-0.00174098	-0.217097	0.141359	-0.0346947	-0.014371	-0.040707	0.0548975	-0.0761526	-0.174331	-0.0434652	0.155634	0.118286	-0.00118278	-0.221799	0.0798192	-0.141776	0.115264	-0.0184494	0.13337	0.206149	0.13094	0.117559	-0.0086852	-0.00793437	-0.102852	0.104633	0.107179	0.100868	0.0407007	-0.0640158	-0.131814	-0.120726	0.00972069	0.0749847	0.0383515	0.0531305	-0.108315	0.0127878	0.155236	0.0903566	0.0368766	0.149531	-4.94486e-05	-0.195233	-0.0652976	-0.142428	0.014497
294	0.0189953	-0.0763974	0.0729721	-0.0366025	0.106632	0.0455218	-0.10567	-0.139561	0.0612001	0.0862407	-0.0416549	-0.0469917	-0.103827	-0.0336652	0.0377498	-0.0754335	0.0750607	-0.0282013	0.16199	0.0398235	-0.0444045	0.00210835	-0.0488148	0.121226	0.101213	0.102465	0.0207507	-0.113976	-0.090479	0.0308908	0.0766681	0.0696256	0.0793689	-0.116778	-0.273261	0.116814	-0.11309	0.193964	-0.121089	-0.14131	-0.027759	-0.029698	0.0778399	0.0877953	0.148907	-0.00142897	-0.0781496	-0.275169	0.00866823
295	-0.102134	-0.218254	0.0378778	0.0186365	0.0788807	-0.0278638	-0.1711	-0.104524	0.0832716	-0.034949	-0.255594	-0.172622	-0.0498447	0.00593964	-0.104736	-0.204925	-0.0769892	-0.134445	-0.0223967	0.00682291	-0.0944501	-0.202806	-0.0786447	0.356727	0.107379	0.0869438	0.109406	0.252679	0.137221	0.423516	0.165934	0.0488348	0.112166	0.015247	-0.302434	0.160098	-0.0204849	0.280496	-0.00371657	-0.28072	-0.0261113	0.117947	0.0421681	0.119037	0.0779629	0.187847	0.0737369	-0.212089	-0.0540851
296	-0.105759	-0.105854	0.10229	-0.0883575	0.0638413	-0.0951243	-0.10997	-0.0672111	-0.146906	0.207898	-0.0962158	-0.103553	0.100931	0.139978	0.0500512	0.0885738	0.0606021	-0.0361576	0.227554	-0.115439	0.138463	0.183305	0.0960762	0.0330583	-0.03344	0.00053751	-0.0699709	-0.0213686	-0.00794543	-0.0449266	-0.0536107	-0.0806613	0.193508	-0.0552496	-0.0987237	0.268658	-0.179115	-0.0249378	-0.0587594	-0.243012	-0.123765	0.133233	-0.0193497	0.0984558	0.16177	-0.0353258	0.0331968	-0.0867513	0.0100644
297	-0.0940605	-0.113398	0.088441	-0.0602959	0.22139	0.0317645	-0.00313827	-0.0540745	-0.0466137	0.080894	-0.256337	-0.0777096	0.0170772	0.221876	-0.0879018	0.0642727	0.0662705	0.0380112	0.0755739	-0.0127883	-0.0339244	-0.0176023	-0.0459969	0.120857	-0.0738293	-0.008361	-0.024875	0.0131177	0.000613114	0.0609204	0.0319523	-0.0936163	0.0238637	0.0280027	-0.151462	0.129589	-0.0549311	0.0283834	-0.102277	-0.0457731	-0.0772752	0.0850902	0.0777542	0.0910345	0.096729	0.0517413	0.0293218	-0.182503	0.0189736
298	-0.30271	0.00395267	0.0175829	-0.0156562	0.0827007	-0.0255738	0.1458	0.0884173	0.00957372	0.200147	-0.178032	-0.0309818	-0.0493928	0.125411	-0.0192818	-0.106877	0.0830339	-0.17704	0.186679	0.0311258	-0.0573531	0.0469805	-0.114748	0.186294	0.0611518	0.0767809	-0.0163419	-0.138447	-0.152995	-0.0184837	0.0408157	0.0887291	-0.013995	-0.127972	-0.234615	0.124186	0.182486	0.136584	-0.146257	-0.170118	0.0263791	0.0601642	0.0989381	0.0819998	0.0515197	0.184974	0.00878462	-0.172911	0.0296409
[truncated: 2 more columns]

## Sheet: 0.5x Conc - 4 micron
Raw Data for Figure 4
Figure 4 Data
Normalized KaiB-6IAF Fluoresence Intensity for GUVs over time:
	Time (h) →
GUV # ↓	0	2	4	6	8	10	12	14	16	18	20	22	24	26	28	30	32	34	36	38	40	42	44	46	48	50	52	54	56	58	60	62	64	66	68	70	72	74	76	78	80	82	84	86	88	90	92	94	96
1	-0.0968781	0.0173559	0.073892	0.0152605	0.122463	0.00485086	-0.00945742	-0.0838903	-0.0417168	0.0462518	-0.0356388	-0.073233	0.0114215	-0.00301787	-0.108072	0.138679	0.0681177	-0.0116689	0.00876159	-0.038071	-0.00602511	-0.0398994	0.00133817	0.031677	0.0812618	0.0747458	-0.119657	-0.0381871	-0.00279908	0.0228503	0.0400027	0.0525224	-0.00250629	-0.0740819	0.00921938	-0.0685483	-0.00394088	-0.0854908	0.0131838	0.0963515	0.0161668	0.0407083	0.0562689	-0.033231	-0.091249	-0.0855801	0.0154029	0.0231551	0.0216208
2	1.15653e-05	-0.0339063	0.0571518	-0.0405676	0.14486	0.0416767	0.0904301	-0.0914509	-0.0384182	0.0120754	-0.00451395	-0.0921032	-0.116462	-0.019533	-0.0972719	0.0573473	0.00849917	-0.061351	0.0101197	-0.0811343	0.0422114	0.0223719	-0.000501951	-0.0146979	0.100538	0.108707	-0.0336082	-0.0858356	0.0194759	0.0597627	0.0865794	0.0249241	0.0319524	-0.048974	0.0321138	-0.0512238	0.00515549	-0.0718913	0.0158279	0.047795	0.0233416	0.0766745	0.0222872	-0.0509521	-0.0617707	0.0305823	0.00426621	-0.0169485	-0.0516164
3	-0.14534	-0.0868528	0.0563172	0.0597316	0.170285	-0.0352301	0.0261969	-0.136253	-0.00969743	0.0786685	0.059387	-0.0210907	-0.025781	0.0796518	0.0349389	0.0554691	0.0749956	-0.0596207	0.0601232	-0.0928971	-0.0600938	-0.0130944	0.00453159	0.00838637	0.039229	0.0867155	-0.104435	-0.0533432	-0.041153	0.0370791	-0.0164655	-0.0536404	0.0330769	-0.0245179	0.0567468	-0.0612596	-0.0682307	-0.0389389	-0.0231007	0.00186144	0.0357798	0.0274833	-0.0119075	-0.040671	0.00669392	-0.0316838	0.0813804	0.0415672	0.0134029
4	-0.138139	-0.0706407	-0.0545343	-0.101892	0.0422565	-0.0558416	-0.0697475	-0.117464	-0.0603399	0.0208247	-0.0203841	-0.0625329	-0.0628258	0.0162852	0.00910437	0.000272725	0.0446168	-0.0677794	0.14272	-0.0186049	0.0386911	-0.00122798	0.029006	0.0394219	0.101205	0.0301305	0.041352	0.107069	-0.0269749	-0.0631014	-0.00521673	0.0584334	-0.0112619	-0.059633	0.0530806	-0.0829998	0.0718314	0.0181685	0.032781	0.0223272	-0.0130348	0.0827619	0.0503812	-0.0625317	-0.0251378	-0.00144025	0.0725001	0.0927356	0.024347
5	0.0457538	-0.0618658	-0.0872353	0.0747774	0.0848055	-0.0737089	0.0356233	-0.109737	-0.0701456	0.10534	0.011441	-0.086605	0.0556088	0.00664478	0.051247	0.0628024	0.0922923	0.0195455	0.0619107	0.0344162	-0.0523846	-0.113684	0.0989025	-0.121965	0.00440684	0.086622	0.00588948	0.0438556	-0.0884679	-0.00423366	-0.0353045	-0.0621832	-0.1045	0.0208626	-0.108435	-0.105296	0.0853938	0.0578679	0.0420645	-0.0122521	0.114537	-0.202276	-0.0565365	-0.0387744	0.116356	0.0568082	0.136788	-0.0239893	0.0024699
6	0.00278308	-0.0738646	-0.016462	0.0407872	0.075347	-0.00160713	-0.0795291	-0.035618	-0.0370252	0.0540535	0.0376441	0.0955933	-0.00404311	0.00522794	-0.063594	0.0159253	-0.0238137	-0.000419702	0.0131746	-0.0336988	-0.0471948	-0.0776912	0.058266	0.00057498	0.0736202	0.0832752	-0.0556029	0.0294993	0.0043529	0.0586461	0.0617417	-0.0198119	0.0474085	-0.0286849	-0.0682555	-0.0859482	0.073387	0.0445371	-0.0997226	-0.019837	0.0835454	-0.0991862	0.00438607	-0.0567028	-0.000770762	0.0171289	0.004886	-0.0663401	0.0409406
7	-0.067345	-0.0623631	0.0925484	0.0215052	0.0790884	0.0303873	-0.0458506	-0.0571659	-0.0680848	-0.0811447	-0.0692882	-0.012198	0.0272826	-0.0604581	-0.0296233	-0.0362129	0.10593	-0.00552749	0.013409	0.0153426	0.0600957	0.0437172	0.0321473	0.0186725	0.135468	0.0814724	0.00159931	-0.0730303	0.00364409	0.0733262	0.11642	0.165708	-0.0494463	-0.0505795	-0.0445609	-0.0194835	-0.000516773	-0.175887	0.0438677	-0.0532998	-0.0820597	-0.0558547	-0.013755	0.0370412	-0.118368	0.109287	0.0411023	-0.0476773	0.0267817
8	-0.0606542	-0.0499583	0.0217727	-0.111612	0.0582593	-0.0188376	-0.0137114	-0.0999113	-0.028228	-0.0666567	-0.0261806	-0.0497944	0.000888532	0.0295046	-0.0331734	0.0825085	0.0705076	-0.0945003	0.00256807	-0.0275954	0.029469	-0.0134568	0.0362921	0.0222298	0.0757577	0.102135	-0.00694727	-0.00557518	0.0291462	0.0663748	0.0126191	0.0471247	0.00339678	-0.0575199	-0.00227059	-0.0357571	-0.061611	-0.0201282	-0.00313843	0.0381548	0.065949	0.0384751	-0.0262232	0.0119158	-0.0906082	0.0108617	0.0604137	0.0186874	0.00872086
9	6.19724e-05	-0.103236	0.0460091	-0.0756008	-0.0165597	-0.0286122	-0.151645	-0.0155559	-0.0781167	-0.12577	-0.114891	-0.0807064	-0.0289133	-0.0626549	-0.0791322	-0.0509217	0.0793396	-0.0369774	-0.0541307	-0.0226768	0.0190808	-0.0258293	0.022262	0.0321864	-0.0244132	0.0591189	0.0728225	-0.0848912	0.0803259	0.135731	0.0986592	0.0615058	0.032459	0.101744	0.0671593	-0.122284	-0.0263841	0.138345	0.0245895	0.0468061	0.001134	0.0403403	0.0545389	-0.022755	0.0312609	-0.0314708	0.0772035	0.0775144	0.055317
10	-0.131233	-0.212959	-0.170446	-0.217553	-0.097172	-0.112643	-0.0956381	-0.129265	-0.0420071	-0.166449	-0.0610863	-0.174728	-0.150522	-0.104993	-0.113357	0.0584444	-0.00748517	0.00305016	0.0385875	0.00914478	-0.126651	-0.0618996	0.0243504	0.0760089	-0.0228002	0.0376417	0.0758119	0.0204544	0.0774901	0.14711	0.0443844	0.0845579	0.101495	0.137861	0.114735	0.0558913	0.136209	0.00864218	0.145949	0.0424107	-0.00526892	0.212043	0.00560887	0.139777	0.0224318	0.000807076	-0.0226489	-0.0255327	0.225076
11	-0.0879352	-0.151206	-0.0278724	-0.119413	0.0171331	-0.0129032	-0.0823132	-0.0109791	-0.0189904	-0.01304	-0.0442421	-0.0250315	0.118506	-0.0457646	0.12087	0.0386858	0.0227006	0.00117641	0.120586	-0.0320701	-0.0155658	0.0579347	0.0722854	0.0215876	0.033628	0.101076	0.189248	0.134512	0.125996	0.175137	0.0667477	0.0311301	-0.0265367	-0.0217087	-0.0376301	-0.00441352	0.0192753	-0.0738385	0.00734545	-0.0657208	0.000955924	-0.0805988	-0.0835104	-0.0867395	-0.0839829	-0.0311426	-0.0625502	0.00663404	-0.0650738
12	-0.0763586	-0.0884882	-0.0800175	-0.112039	-0.0231778	-0.10091	0.0203014	-0.0681266	-0.115812	-0.0461831	-0.0531943	-0.0994864	0.0040104	-0.0748807	-0.000605356	0.0525348	0.0875464	0.0594581	0.129612	-0.0589004	0.048488	0.0738578	-0.0242454	0.0095334	-0.0645789	0.17484	0.0924287	0.0627783	0.0256493	0.0251466	-0.0336863	0.0535559	-0.032194	0.0306574	0.0477539	-0.0779578	-0.0349649	0.0193574	-0.0155637	-0.0554276	0.047348	-0.00835922	-0.00625814	-0.0042229	0.110944	-0.00996888	-0.0293791	0.0396194	0.0234339
13	-0.0651894	-0.0363982	0.0662494	-0.0417233	0.0847568	-0.0121344	-0.0583497	0.00926042	-0.0174997	0.0129441	-0.0986182	-0.00384912	-0.0420839	0.00376878	-0.0584951	0.0156109	0.0412861	-0.0115942	0.0126698	-0.0600539	-0.0672967	-0.0802771	-0.00267754	-0.0204034	0.013743	-0.00137621	0.0354758	0.0226986	0.023849	0.0386635	-0.0165028	-0.0889718	0.0331063	0.031001	-0.036409	-0.00442058	0.0906483	0.0402172	0.0193511	0.0356731	0.0640438	0.032467	0.0558308	0.0289544	-0.00656081	-0.00042181	0.0175371	0.00416733	0.0383561
14	-0.0265181	-0.064639	-0.00390243	-0.161955	-0.0885317	0.0415095	-0.118453	-0.00545437	-0.0399309	-0.0983486	-0.0849818	-0.0472835	-0.0318327	0.00242574	-0.00190888	0.0320328	0.0100489	-0.0211382	-0.00914166	-0.0045567	0.0852257	0.0781732	0.0575773	0.0675279	0.0989805	0.133628	0.223416	0.199386	0.233301	0.164591	0.238314	0.206811	0.196556	0.13138	0.124233	0.018533	0.106201	-0.112264	-0.308057	-0.254186	-0.317538	-0.238276	-0.253327	-0.276396	-0.178591	-0.181113	0.167943	0.0886008	0.0234043
15	-0.0904366	-0.131158	0.00627047	-0.17011	-0.0065504	-0.0993345	0.0270492	-0.137969	-0.0266157	-0.0657629	-0.0116644	0.0389813	0.0189192	-0.0323086	0.0063128	0.071089	0.076365	0.0134029	0.0355647	0.0213289	0.00112392	0.0322543	-0.00274067	0.0711686	0.0325317	0.118564	0.128322	0.0034914	0.0968385	0.0720967	0.101398	0.0496975	-0.15865	0.138869	0.0699372	0.0862705	0.0836605	0.0643125	0.184967	-0.00686152	-0.134858	-0.158314	-0.231795	-0.194618	-0.204035	0.0368207	0.122429	0.0287893	-0.0356218
16	-0.0210258	-0.0788599	0.0208579	-0.0148226	0.0538682	0.0156395	-0.0552706	-0.00199282	0.0242665	-0.0755846	0.0250087	-0.0117313	-0.0476613	-0.0751571	-0.0278132	0.0236007	-0.00485855	-0.00548485	0.0579868	-0.103382	0.0234618	0.0490723	0.00828064	0.00883482	0.05001	0.0807669	0.0385083	0.0248272	0.0577424	0.141214	-0.0200205	0.0209487	-0.0129783	0.0473372	0.0492818	-0.0546429	0.00712773	0.0567349	0.0616349	-0.00774142	-0.00721155	-0.0249409	-0.0031324	-0.0697239	-0.0558693	-0.0646376	-0.00725731	0.100752	-0.0670478
17	-0.115601	-0.0471574	0.00642639	-0.0760452	0.0852855	-0.00484228	0.0454124	-0.0278169	-0.0412874	-0.0276113	0.0325688	-0.0111441	-0.128484	0.0182361	0.0408445	0.070896	0.0102632	0.0154735	0.0503461	-1.25576e-05	-0.0197184	0.0445957	-0.0519684	-0.0188063	-0.00791573	0.0330441	0.0391173	0.0311323	0.0507509	0.0421924	0.0963966	0.0506241	0.0196225	-0.0257184	0.0467352	0.0488107	0.0176664	0.0422346	0.0288206	-0.020117	-0.0432395	-0.0605891	0.000739204	0.00698862	-0.0175328	-0.0502618	0.0094726	-0.0342107	-0.0827672
18	-0.0584688	0.00971903	-0.0441436	-0.0977054	0.0792099	-0.0694915	-0.138617	0.0353011	-0.00298397	-0.0359432	-0.0583422	-0.0285228	-0.0612789	-0.0844137	0.0861117	0.134003	0.132645	0.026279	-0.0257681	-0.0119625	-0.0621524	0.0276856	0.00333248	0.0930921	0.0216325	-0.00503649	0.174037	0.0636195	0.0908304	0.078976	0.0535401	0.114428	0.0952216	0.0135293	0.0305538	-0.0478934	0.00258109	-0.011665	-0.0432018	-0.0304754	-0.0745167	-0.0094813	-0.0591303	-0.0287198	-0.0295227	-0.0543401	-0.0531952	-0.00747515	-0.0819277
19	-0.119909	-0.198034	-0.138821	-0.254764	-0.10037	-0.173108	-0.147098	-0.0882666	-0.102272	-0.120244	-0.142494	-0.0239031	0.0334809	-0.195859	0.0631076	-0.0849775	-0.105983	-0.0408468	0.000724356	-0.0722681	-0.106701	0.0933732	0.0692295	0.0382929	-0.0336259	0.0642505	0.0817731	0.0348844	-0.132634	0.0229623	0.056471	0.0879014	0.158172	0.105582	0.130889	0.0406846	0.0906774	0.0997666	0.161088	0.0188816	0.175286	0.0883253	0.0280847	-0.0494505	0.125444	0.106173	0.0797218	0.100904	0.032583
20	0.0095551	-0.125745	-0.0601908	-0.235392	-0.0855338	-0.0101787	-0.117534	-0.0415017	-0.080228	-0.154548	0.0263227	0.00272335	-0.01095	-0.0375549	0.00815701	-0.00833297	-0.0711438	-0.0307819	0.071819	0.0342945	0.000238482	0.0122834	0.00496061	0.141271	-0.0386405	-0.0222866	0.0592086	0.0748063	0.0740152	0.0149411	0.161358	0.0203074	-0.058371	0.0985374	0.0152334	-0.050661	0.0778655	0.0402577	0.0489266	0.0789037	-0.00472858	-0.0300803	0.0293073	-0.00790784	0.0909212	-0.000574773	-0.0423402	-0.0268338	0.0564284
21	-0.190292	-0.150973	-0.00514495	-0.138637	-0.0395982	0.0152279	-0.0316074	-0.10565	-0.0120265	-0.0455895	-0.0496036	-0.0598514	-0.0498333	0.0845171	0.091423	-0.0426212	-0.0882379	0.0206188	-0.00552207	0.0405416	0.00593962	0.00646067	0.00672089	0.0992864	-0.0196041	0.048875	0.0131241	0.150186	0.0807453	0.0866312	-0.00500874	0.0242098	-0.0774416	-0.0340112	-0.0265735	0.0435307	-0.136191	0.0596367	-0.0536633	-0.140735	-0.0585655	-0.13647	0.0814551	0.0325307	0.0791717	0.144483	0.0910062	0.113453	0.10311
22	-0.295081	-0.0236905	0.12135	-0.0108021	-0.0106806	-0.0324244	0.039025	-0.145813	-0.116059	-0.164748	-0.0147084	-0.061696	-0.102095	-0.0276951	0.0610307	0.015567	-0.0535019	-0.0961679	0.00521202	-0.0174891	0.0179935	-0.0663336	-0.0173149	-0.0439104	-0.0904562	-0.0672678	0.0253948	0.113097	0.0802364	0.0131463	-0.0346026	0.0177906	0.0328667	-0.0648191	0.00255514	0.0297238	-0.041817	0.0450458	0.189619	0.0591958	0.0579553	0.0549863	0.0383756	0.048889	0.120285	0.0969494	0.113057	0.0502809	0.0945757
23	-0.136562	-0.0967107	0.0482575	-0.0359779	0.0178662	0.014053	-0.0111971	-0.0767284	-0.00421048	0.00776818	0.0401809	0.053473	0.0928497	-0.0231442	0.0325136	0.0127001	0.0536333	0.0638853	0.0636369	-0.00890733	-0.034268	-0.0201337	-0.0279826	0.0212574	0.0236425	0.055096	0.0707841	0.0534781	0.0364834	0.0019269	0.0560407	-0.0110701	-0.0150429	-0.0791954	0.0629307	-0.0151431	-0.0522617	-0.066978	-0.0343334	-0.0605077	-0.0215284	-0.058217	-0.0619439	-0.0926782	-0.0298272	0.0395427	0.0432676	0.015384	-0.0146105
24	-0.0871675	-0.0967421	-0.0625514	-0.134026	-0.00749245	-0.0347324	-0.049466	-0.0438339	0.00141391	-0.0418767	-0.0517936	0.0149586	-0.044016	-0.00416771	-0.0702376	0.00798915	-0.00572457	-0.00247514	0.0450498	-0.0346139	-0.0104942	0.00931536	-0.00947343	-0.0156877	-0.00420959	0.0718912	0.0701492	0.048459	0.00950466	0.143973	-0.0122582	0.0534003	0.0352096	0.0388905	-0.019596	0.0714508	0.0787926	-0.014167	0.0567748	0.0123171	-0.0651816	0.0548011	-0.0580515	-0.0357879	0.149307	0.0142455	0.0513676	-0.00720007	-0.0471318
25	-0.0121861	0.02657	0.0128983	-0.0600024	0.00147362	0.117765	0.0381624	-0.152558	-0.0935319	-0.0781409	0.0266423	-0.0247068	-0.118608	-0.0100404	0.0146089	0.0421448	0.0688468	0.0967775	0.0363142	-0.0865182	-0.0867857	0.122392	-0.0493654	0.108126	0.0200805	0.0596749	0.0175308	0.0805533	0.00634132	0.0374787	-0.022016	-0.0141256	-0.0516045	0.0744087	0.059407	-0.0922601	0.0148503	-0.0404916	0.0433618	-0.0264138	0.00379355	0.0277327	0.000521635	0.000101551	0.0761251	-0.0382799	-0.00845253	-0.0252399	0.0299256
26	-0.141393	-0.097699	-0.0819256	-0.175228	-0.0254932	-0.0374422	-0.0511204	-0.104801	-0.0678907	-0.130985	0.110504	0.0654839	0.0180856	0.0256898	0.0982896	0.0670095	0.0400849	0.0860973	0.0690394	0.0795668	0.0855863	0.053684	0.0961234	0.083405	0.0414386	0.136651	-0.0570312	0.159252	0.0966045	0.0245967	0.056714	0.108612	-0.0537233	-0.00138719	-0.0446462	-0.00968109	-0.0966937	0.0346069	-0.0218838	0.0517966	0.0199005	0.0116426	0.10735	0.0498361	0.0356277	-0.115567	-0.070043	-0.13797	-0.14197
27	-0.032467	-0.134794	0.0799278	-0.0197607	0.0509796	0.0132095	0.00129242	-0.0183226	-0.149853	-0.184606	-0.00778044	-0.0077313	0.0107488	0.00733496	0.0107376	-0.0126069	-0.0258657	-0.00917872	0.0100185	-0.00369699	0.00286479	0.0396915	0.0267715	0.0805602	-0.000720328	0.0924999	0.107395	0.024271	0.156222	0.0599878	-0.0145062	0.00846629	0.0622838	0.0947292	-0.0223631	-0.0360078	0.02295	-0.00506056	0.0432164	0.0548409	-0.0264166	-0.0419793	-0.09045	-0.0356858	0.008577	-0.0419951	0.00651037	-0.0874497	-0.0338146
28	-0.137379	-0.101815	-0.0318964	-0.0973021	-0.081852	-0.0640813	-0.107225	-0.101135	-0.100875	-0.178682	-0.0261319	-0.0713416	-0.116305	-0.0981522	-0.0589991	-0.134502	0.0512626	-0.0102427	0.0243149	-0.0155251	-0.00927662	0.0549069	-0.0351586	0.0542163	-0.00757476	0.0713512	0.0453336	0.139919	0.0512951	0.0975143	0.0748684	0.0883689	0.0917627	0.0791183	0.106559	-0.0324887	0.113234	0.0479482	0.159046	0.0703623	-0.0343938	0.00279031	-0.0216706	0.0414287	0.00647324	0.0425049	0.0982862	-0.0362633	-0.0184784
29	-0.0993218	-0.14872	-0.112225	-0.0876941	-0.0833564	-0.0552243	-0.0780994	-0.0781805	0.0427983	-0.0694191	0.0119827	-0.0123397	-0.0101126	-0.0415335	0.0161939	0.0500884	0.0132778	0.0467341	0.105348	-0.0637011	0.00860348	0.092727	-0.0179976	0.0503202	0.0275828	0.0986591	0.0887116	0.0526361	0.0645113	0.0971766	0.0684248	0.0293882	0.0083126	0.0642125	0.0666359	0.0236358	0.00798692	0.0710253	0.0742079	0.0196855	0.00832247	-0.0208034	-0.0818962	-0.00644612	0.00599327	-0.0216734	0.00843497	-0.0422273	-0.0574643
30	-0.0385754	0.0103443	0.0315398	-0.082608	0.00425929	-0.0347106	-0.0061217	0.0172241	-0.0273138	0.0231153	0.0615439	-0.00776038	-0.10212	-0.0491547	0.0295248	-0.0526183	-0.0516926	0.047706	-0.0215891	0.0336145	-0.0889465	0.0311846	0.0195114	0.0783653	-0.0589394	0.0666735	0.0454534	0.0362553	0.0444872	0.0870391	0.0274978	0.0673742	-0.016022	0.0999485	0.0157351	0.053686	0.047047	0.0192404	0.0134431	-0.128393	0.0466242	0.0109193	-0.0641304	-0.0547286	0.0129951	-0.0194631	0.0145217	-0.0224871	-0.0945295
31	0.0118318	-0.103022	0.069301	0.00235764	0.0864507	0.00979649	-0.0559076	-0.031794	-0.152326	-0.034573	-0.0473779	-0.000761573	-0.0396352	0.0614758	0.0665523	0.0892477	-0.0102052	0.0400602	0.0323034	0.0560556	0.0450286	-0.0678124	-0.111536	-0.0429837	0.059686	-0.105275	0.132771	0.0118472	0.0280137	-0.0318839	0.074847	0.0207126	-0.0986111	0.110463	0.0968055	-0.024292	-0.0347082	0.0761884	0.0292717	-0.0123588	-0.0159607	-0.0462745	0.0167407	-0.0748792	0.0257627	-0.0269669	0.011599	-0.00823696	-0.00418352
32	-0.112527	-0.0435157	-0.0947775	-0.174513	-0.00033212	-0.0171186	-0.0297645	-0.11913	-0.0543153	-0.0803648	0.020267	-0.112362	-0.0570656	-0.0137163	-0.0858447	-0.0289845	-0.000158076	0.0810502	0.0301571	0.107531	-0.00287122	0.0248703	-0.0302477	0.0415718	0.0513925	0.0718526	0.0424929	0.0606545	0.0810884	0.037444	0.0690116	0.0151823	0.0408388	0.0953294	0.00854753	-0.0308797	-0.0396145	0.0952991	0.103138	0.0234893	0.0862867	0.0889375	0.0280193	0.00271855	-0.0470661	0.0203496	-0.0562514	-0.0578876	-0.00388697
33	-0.114751	-0.0598076	-0.0336564	-0.129337	0.100942	-0.0309877	-0.0570029	-0.0601397	-0.0641473	-0.0819201	-0.00175506	0.0298955	-0.0493069	-0.0349361	0.0627199	0.0290573	0.0896729	0.129523	0.063524	0.117957	0.0854804	0.101146	-0.0549195	0.000561891	-0.00872075	0.0338466	0.024856	0.0514426	0.122682	-0.0390423	0.0895235	0.0781367	-0.0848178	0.0730304	-0.00121071	0.123598	0.0320568	-0.0577005	0.0427635	-0.06317	-0.0566942	-0.0357986	-0.0297536	-0.0643203	-0.0115878	-0.0147399	-0.0732864	-0.0683981	-0.100581
34	-0.0923559	0.00463025	0.0212105	0.115228	0.0807707	-0.0292597	-0.00837396	0.00166782	-0.016318	-0.127557	-0.0367546	-0.0597902	-0.0481537	0.0265933	-0.025974	-0.0592345	0.0125372	0.0538452	0.0099281	0.0642297	0.0671366	-0.0190536	-0.0117487	0.0341972	-0.0915097	0.0779231	-0.0433264	0.0715438	0.067459	0.0478822	-0.0588666	0.0263981	0.0383864	-0.0406271	-0.116141	-0.018879	0.0402555	0.0829663	0.0536761	0.0606327	0.0523581	0.0561764	-0.0199509	-0.00628964	-0.0181242	-0.0257559	-0.0206535	-0.0667042	-0.0548321
35	0.0351614	-0.0514083	0.0351612	0.00832374	0.0103351	0.0092078	-0.0136846	-0.0523142	-0.0548115	-0.0478318	-0.0657495	-0.0269941	-0.100323	-0.0168256	-0.0128891	-0.0430486	0.0716182	0.032263	0.000331645	0.0487024	0.00546219	0.00792708	-0.0371253	0.0162601	0.0384588	0.0613226	0.0446567	0.0547344	0.059113	0.0265821	0.0627415	0.032816	0.0364834	0.0296157	0.0104782	-0.0229688	0.0379374	0.0132199	0.0634573	-0.0278187	0.0471488	0.0131903	-0.0103476	0.000143946	-0.0152658	-0.00642341	-0.0658338	-0.0630431	-0.0446683
36	0.0235987	0.013629	0.0920093	-0.110057	0.0658043	-0.0579819	0.0388395	0.0307387	-0.0559228	-0.176245	-0.000155296	-0.0933695	-0.0363235	-0.0346804	0.0554359	-0.000468936	-0.0114191	0.0136778	0.0794733	0.0879183	-0.00721191	0.0521744	-0.0749153	-0.0398271	-0.0463206	0.105981	0.0225157	0.153205	0.0700458	-0.0137029	-0.0282181	-0.0839131	-0.0438413	0.0449461	0.0252889	0.0313304	0.0634949	-0.043281	0.0169284	-0.0526429	0.0438727	0.111091	-0.0279303	0.0160079	-0.0969506	0.000689838	-0.0126727	-0.00299828	-0.0758988
37	-0.0601084	-0.0479926	0.0236678	-0.105144	0.0679022	0.00655938	-0.00979097	0.0233389	-0.0867826	-0.0320384	-0.0572515	-0.020618	0.000153655	-0.0117725	0.0641388	0.0723106	0.010905	0.0255991	0.0161938	0.0388323	-0.000922321	-0.0613539	0.0267004	0.0339025	0.0234544	0.0311223	0.0365685	0.0575226	0.0971878	-0.0229795	0.100325	-0.0904068	0.00905753	0.0407136	0.0142376	0.0786138	-0.0996936	0.0978631	0.066263	-0.0577756	-0.0596193	-0.0263571	-0.0727656	-0.0391495	-0.0521273	0.0510975	0.00423886	-0.0403904	0.0427492
38	0.0525923	-0.0570586	-0.0403098	-0.03364	0.0266028	0.0327956	0.00126671	-0.0143138	-0.050902	-0.027595	-0.0792662	-0.0165557	-0.123895	-0.0284972	0.0435489	-0.0301368	0.0752833	0.027076	0.0157428	0.0711773	0.0285989	0.000353164	-0.0441901	-0.00825818	0.00650973	0.066792	0.0100983	0.061907	0.0622143	0.0857458	0.0734848	0.0893858	0.0340009	-0.0731277	0.00812203	-0.058112	-0.0101615	0.0932612	0.0226887	0.0145478	0.0136333	0.0451674	0.00943324	-0.0108765	-0.0088796	-0.0672932	-0.0258958	-0.0612935	-0.023522
39	-0.0739584	-0.0829135	-0.0558019	-0.0840767	0.0132751	-0.0944157	-0.125052	0.0288544	-0.0387108	-0.120422	-0.0320483	-0.0475632	-0.0731043	-0.0399338	-0.0326915	-0.0154704	0.113101	0.000434368	0.0651942	0.0355907	-0.0188186	0.0750512	-0.0253484	0.029802	0.0325805	0.0559547	0.00076611	0.0660123	0.0662074	0.00707306	-0.0172698	0.0829275	-0.0305177	0.0263167	0.0213015	0.0220573	0.0135848	0.0502819	0.027482	0.0208383	0.0526073	0.0635668	0.0170635	-0.0405029	-0.0597573	-0.0386533	0.0356552	0.0427936	-0.00288904
40	1.34507e-06	-0.0318519	-0.0589807	-0.0745827	0.00820515	-0.132223	-0.0958548	-0.06226	-0.133323	-0.186803	-0.0888753	-0.0890964	-0.0703726	-0.103678	-0.0920125	-0.124746	-0.105484	-0.0212361	-0.00855332	0.00233832	-0.131792	-0.0702586	-0.0593295	-0.103013	-0.0664623	-0.0361658	-0.0731907	-0.0688104	0.0302184	-0.0212692	-0.0611886	-0.0204166	-0.055983	-0.0884974	-0.120355	0.10948	0.179889	0.167585	0.137386	0.185733	0.218292	0.180266	0.167917	0.0958533	0.153149	0.0449247	0.114198	0.199521	0.180435
41	4.64057e-05	-0.065842	0.0578997	-0.112165	0.062498	-0.127673	-0.0284656	-0.0205172	-0.0628811	-0.116061	-0.0199344	-0.158326	-0.0445328	-0.0907067	-0.0253939	-0.0372847	-0.117922	0.0733616	0.0847333	-0.0457426	-0.0110904	0.00658692	-0.0459296	0.0111763	0.040283	-0.0105453	0.0205404	0.135932	0.0615925	0.0954675	0.154933	-0.0119761	0.0609885	0.0769886	-0.0803208	0.0543779	-0.0455519	0.0059052	0.0720787	0.0459121	-0.00209418	0.0772833	-0.064971	0.0753537	0.0662279	-0.0225461	-0.0337191	-0.0162691	0.0568408
42	-0.0252109	0.0231359	-0.0265029	0.0295098	0.0233099	-0.0026629	0.0304541	0.0326204	-0.104038	-0.0429831	-0.0861851	-0.0430301	-0.101542	0.0474193	0.0509068	-0.096543	0.0328302	-0.00152971	0.0240506	0.101177	-0.106728	-0.00147357	-0.00164546	-0.00573613	0.0254043	0.0618044	0.0685798	0.0771217	0.0860058	0.032655	0.0380873	0.00289548	0.0588765	-0.0974853	0.0133546	-0.131681	0.0260238	0.119177	0.0641124	0.0288961	0.0493587	0.0768197	-0.030105	0.0240402	-0.0599771	-0.0806054	0.010342	-0.00111874	-0.0615489
43	-0.290009	-0.291582	-0.27748	-0.083984	-0.0549497	-0.110672	-0.0214939	-0.0259498	-0.0628527	-0.0104816	0.0833407	0.00471042	-0.0265089	-0.00186982	0.0388671	0.0147309	0.0342275	0.124307	0.049682	0.0533743	-0.0575278	0.0549257	-0.0399749	0.036317	-0.0168613	0.0653108	0.0556951	0.0431252	0.0443921	0.116915	0.116646	0.0117646	-0.011708	0.0405438	0.000870517	0.0169019	0.0640376	0.0792539	-0.00174402	0.0344164	0.0692391	0.0584235	0.0211837	0.0631924	0.00449424	-0.0238766	-0.0467599	-0.0195233	0.0390348
44	-0.00137519	0.0194395	-0.0778899	-0.0377457	-0.0577644	-0.129221	-0.0505369	0.0219163	-0.0192836	-0.0118225	0.0331365	-0.00770145	-0.0889503	-0.0435278	0.0142189	-0.0239875	-0.0161004	-0.043675	-0.0264358	0.071042	-0.164025	-0.0299148	-0.0417029	-0.0076858	-0.0514495	0.0367925	-0.00360793	0.0397164	0.0826712	0.0382022	-0.0415716	0.0799983	-0.0555896	0.0448841	-0.0503033	0.0926182	0.0997816	0.0632331	0.0469461	0.0400289	0.0690485	0.0600289	0.03905	-0.0142801	-0.00309601	0.0298272	-0.00467198	-0.00890017	0.0316154
45	0.0274459	-0.11222	0.0758496	-0.0304597	0.0574791	-0.0756209	0.0227522	-0.00820411	0.00808145	0.0239993	-0.00848338	-0.0522221	-0.0870144	-0.0573742	0.00981286	0.0130931	0.0121996	0.0452006	0.0500317	0.0767253	0.000618514	0.0339926	0.020206	0.00646118	-0.0208004	0.00856606	0.00861159	0.0103038	-0.00276422	0.0485491	0.0164326	-0.031306	-0.0565399	0.0264117	0.000917951	-0.0576975	-0.00932101	0.00860187	0.0403485	-0.00527745	0.0156673	0.0378578	0.0324393	-0.0163623	-0.0220446	0.00880289	-0.00804628	0.0242333	-0.0321329
46	-0.222315	-0.239477	-0.173417	-0.172156	-0.114658	-0.25871	-0.195848	-0.101809	0.0395433	-0.0123529	0.0314442	-0.0154135	0.0575206	0.0454291	0.00975916	-0.00679944	-0.00093422	0.0967489	-0.0365602	0.0093589	0.068337	0.0261417	0.0761375	0.0199093	0.0257431	0.0177723	0.0857395	0.029832	0.0579662	0.0716501	0.0835972	0.0340678	0.0515806	0.0359237	0.0801312	0.042911	0.0407798	0.0588712	0.0737874	0.0660873	0.130912	0.0228949	-0.0112921	0.00858468	0.0652609	0.0294152	0.00681263	0.072944	-0.0335968
47	-0.119594	-0.0089771	-0.0377797	-0.0962943	0.0470905	-0.185417	-0.0787654	0.0648481	0.0113907	-0.0677508	0.0218902	-0.126099	-0.168202	0.0049262	-0.0255878	0.0169546	0.0562208	-0.0124971	0.0416298	0.0801417	-0.122112	-0.0202411	-0.0346378	0.0953974	-0.0543623	0.0984171	0.0767486	0.098232	0.107434	0.0073892	0.0966692	-0.00341518	0.0753912	-0.0594463	-0.0373821	0.00485814	0.0785013	0.0577773	-0.00430447	0.107974	-0.0154044	0.117382	0.0322593	0.0080778	-0.0503317	-0.0279142	-0.033437	-0.00943254	-0.034247
48	-0.153438	-0.0287631	-0.00469549	-0.00156556	-0.0503845	0.0397631	-0.0102258	-0.0419398	0.0665952	0.0791165	0.0480362	0.0027209	0.050471	0.00821756	0.0485423	0.079239	0.0836787	0.00247181	0.0447489	-0.00102376	0.0595159	0.0515332	0.0144285	0.0569512	0.0588074	0.0302948	0.00388289	0.0767512	0.0110895	-0.0339872	0.0516295	-0.0531429	-0.0388636	-0.163343	-0.222141	-0.291822	-0.197852	-0.29122	-0.220901	-0.0892935	-0.00129048	0.208519	0.0716221	0.0796647	0.0423743	0.114296	0.068295	0.0991962	0.14667
49	0.0387093	0.0156992	0.0314324	-0.0186199	0.0424845	-0.111092	0.0138022	0.0147674	-0.0266897	-0.00634101	0.000341116	0.0234603	-0.120364	0.00849212	0.0346013	-0.00549239	-0.0152854	0.000716044	-0.0216229	-0.0124088	-0.0555461	-0.0453536	-0.0330458	0.0164773	0.0228296	0.0727034	0.0435395	0.059713	0.111748	-0.0379439	0.0589789	0.0255149	0.0155228	-0.0120217	0.00601083	-0.105193	-0.021564	0.0238722	0.00980165	-0.047098	0.0643408	0.0523902	0.0229584	-0.00590549	-0.0499643	0.0101577	-0.0194464	-0.0140888	-0.0242133
50	-0.0472467	-0.0713314	-0.0574529	-0.0751332	-0.016149	-0.126761	-0.0668265	-0.0355209	0.0532655	-0.0534939	-0.0749113	-0.048188	-0.075845	-0.038477	0.0120983	-0.0768304	-0.030057	-0.00376479	-0.00864254	0.0745568	-0.0468275	0.071194	-0.0276504	0.0209293	0.0429504	-0.00435304	-0.118705	0.050426	0.110348	-0.0385156	0.0684814	-0.0671508	-0.00226975	0.0847146	-0.024548	0.0416207	-0.0348443	0.0232258	0.0530535	-0.0316089	0.0909089	0.0873013	0.0982741	0.0468275	-0.0132064	-0.00711308	0.0600004	0.123322	0.000139822
51	0.0353522	-0.0496919	-0.0518626	-0.0739399	0.0217751	0.0701739	-0.0526018	0.0263548	-0.0335908	0.0095137	-0.0508515	0.0566168	-0.152765	0.0336796	0.0110212	-0.125153	0.0976221	0.0168424	0.0209131	0.0752386	0.0509909	0.0388661	-0.0711486	-0.0160293	0.0265161	0.0313715	0.0557597	0.00661843	-0.0109804	-0.00689729	0.0901847	0.0354501	0.0847771	-0.0526841	-0.0577456	-0.0627763	-0.00964306	0.119322	0.098136	-0.01004	0.0392108	0.110717	-0.0731721	-0.00690006	-0.0453938	-0.102624	0.0653082	-0.097732	-0.0070453
52	-0.140886	0.0445805	-0.02212	-0.10139	0.0518901	0.0382387	0.0153507	0.0653761	0.0169383	0.0246206	0.000525746	-0.0350072	0.0760517	-0.00236422	-0.0582343	0.0799525	0.0370181	-0.0452531	0.0735534	0.0975654	-0.0955313	0.0110033	0.0368669	0.0392249	-0.0125747	0.0456293	-0.0156749	0.0487375	-0.0171777	-0.00646635	0.0818076	-0.0176671	-0.200581	-0.31648	0.0375673	-0.0930878	-0.0277611	0.0229516	-0.0130413	-0.0059187	0.0790596	0.125864	0.0599707	0.000616778	-0.0435779	0.023675	-0.0181626	0.0691666	-0.0523809
53	-0.0842286	-0.0813418	-0.0133636	-0.00764231	0.0126521	-0.00377457	-0.0201064	0.0726597	0.0123812	0.0293403	-7.95466e-05	0.0233671	-0.0133651	0.0121621	0.0293959	-0.0187063	0.0318116	-0.0249384	-0.0199697	0.0482326	-0.107224	0.0354194	-0.0322858	0.079583	0.0266426	0.0800542	-0.0114656	0.0662359	0.0431122	-0.0206347	0.0413569	-0.0969169	0.0680925	-0.032423	0.00920641	-0.0845523	-0.00477327	0.0363237	0.0270744	-0.069838	0.057568	0.0615232	0.0130184	-0.035701	0.000646781	0.0179079	-0.0669877	0.0142081	-0.0460185
54	-0.0121347	-0.00747218	-0.093058	-0.201572	-0.0114572	-0.0415329	-0.142327	0.00577894	-0.0717845	-0.0400868	-0.0335103	-0.0239513	0.0351836	0.00717968	-0.018238	-0.151667	-0.0661636	-0.0388863	0.0208699	-0.0232075	-0.0327477	-0.0636597	-0.00504329	0.00765823	0.0279182	-0.063627	-0.0973912	0.091026	0.0196385	0.0113926	0.0913644	0.00742224	0.0861064	0.114361	-0.0282678	0.0880392	0.0214252	0.0678808	0.0669233	0.0067701	0.0594314	0.111787	0.065586	-0.00511955	-0.0500721	0.0384555	0.0519852	0.0803219	0.0692801
55	-0.019931	-0.09076	-0.0731889	-0.0409095	-0.0113988	-0.0313275	0.028669	-0.0224071	-0.00802711	0.0101323	-0.0480226	-0.032779	-6.90905e-05	-0.0328323	0.0278709	-0.00991295	-0.0467573	-0.0432908	-0.0317771	-0.00776707	-0.0111795	0.0102689	-0.0389782	-0.0262829	-0.0349426	0.0647956	-0.0529919	0.0649065	0.0383135	0.0380479	0.0451566	-0.0640657	0.0424891	0.00776707	-0.0370704	0.0874035	-0.00710353	0.0497808	0.00439113	0.012149	0.0227089	0.0420969	0.0124717	0.0459161	-0.00762998	-0.0155727	0.0803154	0.0454322	0.0404946
56	0.000724325	0.0210368	-0.049015	-0.0540359	-0.0185675	-0.0813855	-0.0489448	-0.0478147	-0.0163264	-0.0791254	-0.0286938	-0.0198448	0.0179009	-0.034528	-0.0143603	-0.0692384	-0.0282382	0.0164152	-0.0190284	0.015933	0.00127813	-0.0565373	-0.0407943	0.0358488	-0.00913193	0.008426	-0.0199289	0.0395174	-0.00808342	0.0204938	0.0791901	0.0319575	0.0688489	0.0709841	0.0590269	0.017669	-0.00302297	0.064576	0.0148507	-0.0160306	-0.000216295	0.0827622	-0.0452653	-0.00222806	0.0316326	0.0751696	0.0597011	0.0238915	0.0116188
57	0.0190419	-0.0145879	0.0101453	-0.0958644	-0.01444	0.0463708	0.11286	-0.0430773	-0.0225455	-0.0714065	0.035948	0.0433712	0.015185	0.0344733	-0.0297544	-0.0534047	0.0805576	0.0538617	-0.0512637	0.0211899	-0.0965042	0.0585692	-0.0744069	0.0496098	-0.0657825	0.0150403	0.0231821	-0.0135516	0.072847	-0.0236292	0.0361065	-0.144105	-0.0285872	-0.00365544	0.0435877	-0.0530209	0.0412805	0.014342	0.0855753	0.0431608	0.0514707	-0.0277418	-0.00359019	-0.0454289	-0.0123942	-0.02698	0.0386735	0.0206592	0.00450031
58	-0.0306224	-0.0255935	0.00286454	0.0117646	0.0684805	-0.0264185	-0.0254665	-0.0458999	-0.0181541	-0.0256151	0.0405607	0.00289065	-0.0273437	-0.0372395	-0.03113	-0.0222645	-0.0687276	-0.101306	-0.0232866	0.0305555	-0.0522984	-0.0438628	-0.00431338	-0.0437917	0.0259209	-0.0279082	-0.00539619	0.0713933	0.0156007	0.0809908	0.0688361	-0.0243991	-0.012966	0.0996396	0.0209616	-0.0316975	-0.0468506	0.0838714	0.0703325	-0.034655	0.0351221	0.122872	0.0112047	-0.0274443	0.0818149	0.00838665	0.0386386	0.0152644	-0.0579268
59	-0.0644846	-0.0722083	0.00675383	-0.0362313	-0.0142959	-0.0201609	-0.0430274	-0.0709595	0.0345282	0.000245887	0.0220128	-0.0498099	0.0155447	0.0105227	0.0329443	-0.00429574	0.0503843	0.0186523	0.0271394	-0.0249455	-0.00249683	0.00795592	0.0196062	0.056719	0.0132432	0.0188423	0.0932986	0.0446381	0.0479039	0.0620986	0.00432246	0.00502051	0.0662027	0.037735	0.0214375	0.0268325	-0.0123833	0.0166723	-0.0348675	-0.0176884	0.0833732	0.0165788	-0.0521804	-0.0365406	-0.0377477	0.00922772	-0.0888511	-0.0429711	-0.0394626
60	0.04103	-0.105469	-0.000685152	0.0764933	0.049155	-0.00385894	0.0503497	-0.0637561	-0.00808591	-0.0523985	0.0238005	-0.120901	-0.0866381	0.0533706	-0.0138293	-0.00209533	0.0606229	-0.0465932	-0.0465827	0.0151852	-0.02606	0.0848364	0.0649361	0.0436764	-0.0494777	0.0255922	-0.0293766	0.0845473	0.105355	-0.0355441	0.0647505	0.0143183	0.00506861	-0.0927839	-0.0430118	-0.0275969	-0.0311522	-0.0230909	-0.0370316	0.024357	0.0851169	0.0137435	0.0789082	-0.00594336	0.0733679	0.0128706	-0.0245679	-0.0219826	-0.0036865
61	-0.0857472	-0.0370029	0.0100367	-0.0446658	-0.0372129	-0.00626189	-0.0522308	-0.0266276	0.05321	0.0165579	-0.0086961	0.0139897	0.0198734	-0.0183876	-0.00437612	-0.048257	0.0151559	0.0381784	0.0462451	-0.00211989	0.04345	0.0014156	0.0135323	0.00463905	-0.0119065	0.116739	-0.0250128	0.108368	0.0644704	0.0739264	0.0204182	0.0294334	0.088306	0.0106752	0.0161224	-0.198863	-0.0562439	0.0309296	0.0234265	-0.0137919	0.0225373	0.108382	-0.0397523	-0.0132748	0.0300011	-0.0482811	-0.0773275	-0.0651633	0.035865
62	-0.0995194	-0.0539734	0.0778165	-0.0754638	-0.0869578	-0.00926663	0.0216642	-0.00264556	-0.0497408	0.0242335	0.0649198	0.105448	0.0177776	-0.0182799	-0.0812663	0.00447063	0.119091	-0.00658428	0.00297055	0.0461461	-0.0800943	0.011106	-0.0309937	0.0599416	0.0217079	0.0640793	0.0491355	0.0163889	0.0438121	0.0656008	0.0300173	-0.0478719	0.0635228	0.00626215	-0.0189155	-0.15352	0.00789265	-0.0426271	0.0417292	-0.0808536	-0.00982701	0.0528103	0.063117	0.0377214	-0.00850997	-0.0437628	0.00173208	0.0475006	-0.0527082
63	-0.12444	-0.00987656	-0.0562612	-0.0617014	0.0262871	-0.017665	0.00407193	-0.027571	-0.0787636	-0.0741641	-0.0430203	-0.0670532	0.0460021	-0.0425266	0.0198659	0.0244029	-0.0161319	0.0490099	0.0645224	0.0426155	0.0410123	0.000887858	0.0106939	0.0194698	0.0611661	0.0632051	0.0586778	0.0503166	0.0845041	0.0969978	0.064392	0.0613309	0.106204	0.0528905	0.0584257	0.00618901	0.000165752	0.0520131	-0.0112514	0.023445	0.0419975	0.076331	0.00272068	-0.0350985	-0.0882396	-0.0552143	-0.132259	-0.0938796	-0.0941435
64	-0.00679711	-0.1089	-0.0794062	-0.133421	-0.129289	-0.180634	0.0141348	-0.0329291	0.0049583	-0.062705	-0.0118543	-0.0135248	-0.0318501	-0.0886423	0.00705276	-0.00499302	-0.075762	-0.0213559	-0.0233809	-0.050369	-0.0381759	0.0391461	0.0418281	-0.0378181	0.0214531	0.0461939	-0.0690073	0.0043577	0.00230136	-0.0208264	0.0856812	0.0481232	0.0370843	0.0170142	0.106859	0.00192807	0.0262234	0.0448934	0.128268	0.0724979	0.0490854	0.0370884	-0.00338753	0.0505594	0.0369038	0.0390785	0.0811449	0.0747089	0.0739133
65	-0.000291412	-0.0378765	0.0025586	-0.0369149	0.0124046	0.0602045	0.0256413	0.0166865	-0.0096109	-0.0768279	0.0594667	-0.0297722	-0.0563907	-0.0423963	-0.044727	0.00147799	0.0530164	-0.00574661	-0.0165573	0.0370838	-0.0508022	0.0349726	-0.0466865	0.0206498	0.0313281	0.0733448	-0.0137078	0.0695018	-0.0857139	0.0470791	0.012218	-0.0354586	0.087793	-0.0102317	0.0546515	-0.0276019	-0.0100585	0.0422705	0.00706127	0.0164694	-0.00498922	0.0131216	0.0214947	0.00508933	-0.0451137	-0.000106508	-0.0104946	-0.0200903	0.015636
66	-0.0340411	-0.0635243	-0.11927	-0.0538765	0.0582913	-0.0107312	0.012201	-0.0798185	-0.0620814	-0.0861832	0.000440508	-0.0530943	0.0524231	0.00860951	-0.0894153	0.0866552	0.051434	0.0501708	0.0929988	-0.0102807	0.0149303	0.00737327	0.0109596	0.0363768	0.0766746	0.134958	0.136543	0.0165864	0.13726	0.108818	-0.0210809	0.0349688	0.0778606	0.0531118	0.108439	0.0454633	0.0268876	0.0771814	0.029003	-0.0831609	-0.189005	-0.179286	-0.297277	-0.201814	-0.258112	0.047989	0.116734	-0.0389047	0.0249598
67	0.085263	-0.0888308	-0.0414874	-0.0910383	-0.0159534	-0.0173227	0.0197832	-0.0365217	0.0057804	0.0343946	0.0562078	0.0267528	0.0282711	0.041664	0.0470576	0.0491547	0.0237909	0.0249017	0.0525488	0.0203337	-0.077116	-0.0449404	0.0107107	0.0268429	0.0163203	-0.014231	-0.00818159	-0.0182093	-0.0180689	-0.0668622	-0.00733432	-0.00304106	0.0197131	0.0126063	-0.0205098	-0.0146533	-0.0363804	0.0238147	-0.0312487	-0.0318558	-0.0467791	0.0107284	-0.000723779	0.0172954	0.0177123	0.00860324	-0.043266	-0.00729876	0.0180194
68	0.110147	-0.0568089	-0.0301368	-0.0174989	-0.0398533	0.0119637	0.0299717	-0.050498	-0.0175005	-0.0118915	0.0838904	-0.0379752	-0.0600074	0.0755099	-0.0186135	0.0408326	0.124453	-0.021769	-0.0470303	-0.0303696	-0.064517	0.0437663	-0.0298154	0.00551998	-0.0061374	0.0199443	-0.0177254	0.0259755	0.0267884	-0.012017	-0.0107141	-0.0429123	-0.0239351	-0.0111854	-0.0188897	-0.064228	-0.000356288	-0.0302144	0.0353878	-0.0355031	-0.0115027	0.0948132	0.160075	0.0765716	0.0531801	-0.0415344	0.00317889	-0.0105464	-0.0256419
69	-0.137788	-0.0641985	-0.0133922	-0.147712	0.044153	-0.0605056	-0.00170253	-0.0043615	-0.026156	-0.0193108	-0.0461926	-0.0616938	0.0518616	-0.0463214	-0.0693604	-0.0246436	0.00400372	-0.00785157	0.0050221	0.058489	-0.0435381	-0.00545732	-0.0252084	0.014217	-0.0631992	0.0427275	0.0556694	-0.0718554	0.0353457	0.0189806	0.0159257	0.0105611	0.0220049	0.0647052	0.101024	-0.0444767	0.0824074	-0.016451	0.0515227	0.047597	0.113193	0.118169	0.027818	-0.0369063	0.0413275	0.0101677	0.0398311	0.0392176	-0.0607953
70	-0.00171212	0.00919575	0.0193322	-0.0819826	-0.0449869	-0.00396023	-0.00674354	-0.0532562	0.0434404	-0.0700532	0.00742323	-0.00910793	-0.0162986	-0.0532349	-0.0205106	-0.0156534	-0.0369426	-0.00408341	-0.0581251	0.00693018	-0.0480013	-0.0564478	-0.0340813	0.00894625	-0.0339046	0.0943642	0.034985	0.0221443	0.0337352	0.0174007	0.00589381	-0.01047	0.0528752	0.0446034	0.0475215	-0.0342442	0.0129683	-0.0046397	0.00320528	0.0295302	0.0246031	0.0387461	0.00780527	0.00699297	-0.00257923	0.017053	0.0296405	0.0686402	0.0141893
71	-0.0453955	0.0210677	-0.117175	-0.0581645	0.0171873	-0.0522993	-0.0558445	-0.0321633	-0.113733	-0.0776247	-0.179986	-0.188228	-0.0731616	-0.095901	-0.12361	-0.0629972	-0.0458934	-0.0901984	0.0366245	-0.0120258	-0.0454772	-0.0360275	-0.124328	-0.0153989	-0.0492277	0.0107834	-0.00493799	-0.0816498	0.0381571	0.0666498	-0.123114	0.047431	-0.0239877	0.0150478	0.108185	-0.12496	-0.0279737	0.00686398	0.0906725	0.172597	0.116692	0.132125	0.0997645	0.0473219	0.205659	0.0911225	0.113096	0.155339	0.199421
72	4.27074e-08	-0.00125321	0.0461854	-0.0317855	0.0883436	-0.024436	-0.0068504	-0.0316721	0.0014308	-0.0620714	-0.0101216	0.0254516	-0.113024	-0.0348333	0.0121922	-0.0334549	0.0481998	-0.00439121	0.00196979	-0.00888316	-0.0551602	-0.0387653	-0.0490323	0.0119733	0.0348157	0.047942	0.0174545	-0.0162188	0.0710786	0.0400975	0.000458927	0.0200375	0.0313021	0.021068	-0.00899808	-0.00460215	0.0277869	0.0638313	0.00574645	0.0480067	0.0151382	0.0150586	-0.077097	0.0247502	0.0561251	-0.006529	-0.0685052	-0.0436133	0.0460975
73	-0.111037	-0.139894	-0.0826633	-0.0783921	-0.050952	-0.145991	0.0562356	-0.100779	-0.0271014	-0.183621	0.025137	-0.0490375	-0.01728	-0.0255558	0.0292129	-0.00909823	-0.011367	0.0770143	0.00804103	0.0344054	-0.0124186	-0.0378671	0.0134836	0.000370317	-0.014004	0.0799277	-0.0379526	0.00742073	0.0296228	-0.0184718	0.0149358	0.0237162	0.0850313	0.0272583	0.0219879	0.0359971	0.017882	0.130904	0.0527985	0.0675047	0.0578625	0.0614633	0.0145805	0.0218938	0.0845076	0.0687194	0.0482205	0.0112478	0.0259617
74	-0.0273802	-0.0333424	0.0160704	-1.34788e-05	-0.0204873	0.00596209	-0.0112269	-0.0531567	-0.0334236	-0.0493694	-0.129884	0.0440511	-0.0519512	0.0160201	0.0336471	-0.0429114	-0.0308609	0.0226898	-0.018587	-0.0159087	-0.0308746	0.0817095	-0.068827	-0.0130725	0.00937459	0.0396607	0.0469313	0.0290696	0.0380591	0.00668884	0.0461939	-0.0156531	-0.000697829	0.0410778	-0.00099279	-0.0519937	0.0409872	0.0489359	0.000108088	0.0930454	0.0767462	-0.0270434	0.0163703	0.00496179	0.0161305	0.0645643	-0.0755194	-0.0222157	-0.00251245
75	-0.00119792	0.0122657	-0.0191997	-0.0365747	-0.0150156	0.0185269	-0.0176584	-0.0389573	-0.0210787	0.0153381	-0.0274509	0.0127717	-0.0229952	0.0128771	0.0242227	0.0645777	0.0614084	0.0358152	0.0179145	0.000993093	0.0108006	-0.00956081	-0.0222725	-0.0228493	-0.0168556	0.00772113	-0.0147227	0.00339763	0.0354211	-0.0205839	-0.0331889	0.0106855	0.0144006	-0.00500834	-0.0439355	-0.010963	0.0118193	0.0113958	0.0228028	0.0363862	0.00818119	0.0180231	0.017249	0.00446494	0.00154815	-0.0117813	-0.00655834	-0.013203	-0.0059329
76	0.0275893	-0.0646476	0.0560216	-0.00342083	0.0555287	-0.00941843	0.0894054	-0.060821	-0.0180923	-0.170589	-0.124205	-0.108665	0.00749987	-0.0684647	0.0734285	0.0390361	0.0737377	0.0448098	0.0289789	0.0479797	0.071659	0.00403717	-0.0653416	0.0655876	0.0137949	0.048998	-0.0572002	0.0344194	0.0555056	-0.00420502	0.0231998	0.0305982	-0.0825205	0.0284624	-0.00999463	0.0374651	0.0208907	0.00474717	0.0661191	0.0320152	0.0132463	0.0375105	-0.115688	0.0387639	-0.0561615	-0.0613079	0.0221329	0.00529576	-0.0395829
77	-0.00862809	-0.0736739	-0.0305041	-0.0345681	-0.0545568	-0.0758585	-0.0326637	-0.0303362	-0.0129838	0.0131163	0.00302571	-0.0101195	0.0030599	-0.0491849	-0.0144796	-0.0365951	0.0827408	0.0499486	0.0151654	0.02452	-0.0679167	0.0994538	-0.0530677	-0.00296256	-0.0174308	0.105544	-0.00215496	0.000610742	0.116554	0.0660316	-0.0422175	0.0230891	0.0164477	-0.0240887	-0.0027353	0.0294349	-0.00283422	0.0734043	0.0160317	-0.00311977	-0.0328013	-0.0166979	0.0805648	0.0328351	-0.0345338	0.00340247	-0.0618623	0.0275496	-0.00550772
78	-0.00432942	-0.0524139	-0.0682187	-0.0122655	0.0800166	0.023974	0.00931443	0.0350792	-0.101106	-0.0684023	0.00383921	-0.0672554	-0.0535255	-0.0850172	0.00239847	-0.0889042	-0.0117355	-0.00364363	0.102106	0.099649	0.0261045	-0.0124207	-0.144045	-0.0328012	-0.0179926	0.0966686	0.0692177	0.0489408	0.0706483	0.105053	0.0675869	0.033706	0.0802355	0.05613	0.0486826	0.0077076	-0.00642394	-0.0201849	0.040228	0.107521	0.0720021	0.0986731	0.00648863	0.020958	0.0713579	-0.0737077	-0.116901	-0.129438	-0.186414
79	-0.283983	-0.112772	-0.0538352	0.00700081	0.0956678	0.0185068	0.0109307	-0.0662834	0.0245475	0.0700878	-0.0548267	0.0311123	-0.0255943	0.0683189	0.0541801	-0.055949	0.0403992	0.0435759	0.0455611	0.0831914	0.00591584	0.0417993	-0.0423731	0.00459268	-0.0248615	0.149494	0.0459433	0.046854	0.12845	0.0709162	0.00796345	0.0267268	-0.00130514	0.0395523	-0.0545162	0.0119193	-0.0511298	-0.0524814	-0.0240711	0.000264949	0.0161465	0.0353343	0.0219591	-0.0282585	-0.0477285	-0.0365273	-0.0809107	-0.00188676	-0.0519236
80	-0.0360971	-0.0148318	0.00629801	-0.156036	-0.00230559	-0.0911775	-0.0632198	-0.0317117	-0.0337294	-0.0416386	-0.0552176	-0.0682385	-0.00702332	-0.0343035	0.00242371	-0.0279124	-0.00868207	-0.0164468	0.0778882	0.0588516	-0.0219252	-0.00954776	-0.0690492	-0.0220499	0.00573767	-0.0268293	0.0474776	0.0308217	0.0310143	0.0679635	-0.0449847	0.0831434	0.0504634	0.0471714	0.0411085	-0.00422406	-0.0159116	0.00245565	0.0966023	-0.0105321	0.00188425	0.00105739	0.0180293	0.0697427	-0.0131637	0.0583774	0.0133278	0.0505733	-0.0122028
81	-0.0490001	-0.0418909	-0.0554003	-0.0795576	-0.0237192	-0.0463518	-0.0395874	-0.0214383	-0.0950204	-0.0733052	0.0382711	-0.000721652	0.00131733	-0.0769597	0.0893472	-0.014261	0.0082857	-0.0043535	0.0109474	-0.00193952	0.0603517	0.0547868	-0.0446855	-0.025386	-0.0306796	0.0513336	0.0443797	0.0659407	-0.041465	-0.031507	0.0439119	0.0340742	-0.0371593	-0.0461248	0.00714633	-0.0475687	0.0596914	0.0481798	0.0372008	0.0554781	0.0440203	0.0302234	0.0485568	0.117296	0.0554931	0.00576529	-0.0351713	0.031138	0.017016
82	-0.0376155	-0.026487	-0.00751042	-0.0457684	-0.0160471	0.0134854	-0.0318568	-0.0826624	-0.0170326	-0.0118065	-0.0514068	-0.0545653	-0.0855228	0.0884937	-0.0233633	-0.0200768	0.087369	0.0935934	0.036514	0.0490228	0.0503802	-0.00435921	-0.0199136	0.0475983	0.0407285	0.0632477	-0.0123585	0.0550181	0.0667984	0.0738688	0.0777095	-0.00546276	0.0281861	0.00470851	-0.0240433	0.0205573	-0.028515	0.0136241	0.0421884	-0.000959399	-0.0164086	0.00849211	0.0370914	-0.0328153	-0.0606003	-0.0659541	-0.0737345	-0.0758099	-0.0484042
83	-0.0684668	-0.0986767	-0.0568211	-0.176278	-0.0824739	-0.15937	-0.20224	-0.167369	-0.186431	-0.197772	-0.186053	-0.202174	-0.132514	-0.241684	-0.156762	-0.213087	-0.123072	-0.167816	-0.104082	-0.155672	-0.166811	0.0615974	0.0397272	0.118756	0.132891	0.14435	0.200035	0.247478	0.144662	0.133416	0.10868	0.116712	0.107948	0.12132	0.152073	0.111666	0.112994	0.136454	0.0999089	0.142082	0.134598	0.0854039	0.130713	0.0552657	0.0859413	0.0487659	0.057875	0.137796	0.0172607
84	-0.159089	-0.0885962	-0.0124563	0.0125812	0.0751037	0.00334027	-0.0266628	0.0150074	-0.000485909	-0.0229378	-0.0588158	0.0502287	-0.0257604	0.0904851	-0.0123201	0.0268806	0.0894082	0.0998841	0.0522599	-0.00984729	0.0359986	0.0157311	-0.0167874	0.044775	-0.0320599	0.0233666	-0.0107285	0.0926275	0.0232339	-0.0284122	-0.0393442	-0.0466125	-0.0477968	-0.0492174	0.0211468	0.0341002	-0.00764086	-0.0177152	0.0378036	0.0383786	-0.0436173	-0.0467148	-0.0394898	-0.0221634	0.0682013	0.00461036	-0.06353	-0.0309647	-0.0376368
85	-0.304265	-0.11259	-0.190133	-0.294138	-0.23717	-0.266169	-0.269075	-0.00452472	-0.056587	-0.242589	-0.080036	0.125938	-0.0257889	0.298592	0.175075	-0.0845654	0.258139	0.260538	0.154132	0.286586	0.184536	0.052597	0.0196892	0.238257	0.202374	0.279798	-0.0775173	0.244163	0.0864321	0.155913	0.2275	0.136577	-0.00571776	0.124857	-0.0163331	0.181099	0.187425	0.0214331	0.165151	-0.0780399	-0.082668	-0.0888194	-0.21897	-0.0696574	-0.139015	-0.178527	-0.143822	-0.325187	-0.240729
86	6.09022e-05	-0.0098327	-0.0754225	-0.172792	-0.0255989	-0.0855976	0.00404145	-0.0194257	-0.0629455	-0.0342961	-0.0444479	-0.111801	-0.00652294	-0.0337478	0.00209881	-0.0646314	-0.0255784	0.0119114	0.0574453	0.0259998	0.00638259	-0.0341336	-0.0487911	0.0195143	-0.0416261	0.0417738	0.00432672	-0.0224137	0.0900467	0.0410047	0.0297242	-0.00872229	0.0707662	-0.0353665	0.0700719	0.0470048	-0.00398599	0.0395543	0.0209433	0.0490404	0.100872	0.0554263	0.0388893	0.0420818	0.065195	0.0167166	-0.0466142	0.0124048	0.0223744
87	-0.125883	-0.0466697	0.0314462	-0.0453769	0.0893734	0.0802713	0.0616075	0.0652239	0.0254803	-0.0429746	0.111792	0.141891	-0.0594927	-0.0850697	-0.0564094	-0.0517232	-0.110972	-0.0121942	0.0044639	0.0294434	0.0631838	-0.0934587	0.0204	-0.0457652	-0.0292451	0.0159792	-0.144465	0.0635541	-0.0382216	0.0281395	0.077486	-0.0377695	-0.0646403	0.107174	-0.00307246	0.0641003	-0.0483733	0.0578594	-0.0151523	-0.0286924	0.0443945	0.0271631	-0.0084733	0.022959	0.0714347	-0.0166649	0.0384833	-0.0137917	-0.0533865
88	0.2602	-0.040048	-0.0316633	-0.189208	-0.0832546	-0.0689886	-0.0202855	0.0162752	-0.0295712	0.082282	0.0158498	0.00939683	0.0339067	-0.0639173	-0.0197993	-0.0944279	-0.0116112	0.0219581	-0.0629172	-0.0348568	0.065232	0.000692822	0.0313096	-0.0838389	-0.0544813	0.0180012	-0.0677105	0.0390424	-0.0504188	0.068911	0.0707657	0.01994	0.0473856	-0.0168645	-0.0700928	0.0473111	0.0242767	0.0320278	0.04277	-0.0322341	-0.0550401	0.0512421	0.08976	0.0704476	0.0236698	0.0410044	0.0207922	-0.0518277	0.0182834
89	-0.0539661	-0.0403309	-0.00553258	-0.0737172	0.0634567	0.0862309	0.0640784	-0.0175744	0.0235412	0.0633419	0.0151212	-0.0411608	-0.0948197	-0.0522632	0.0196395	0.0227438	0.0432778	-0.0472076	-0.005263	0.10069	0.00961359	-0.0699334	-0.0531755	0.0548554	-0.0503767	-0.00860473	0.00129857	0.00349844	-0.0404414	-0.0539519	0.0384299	0.00388154	0.00686549	0.032429	0.0153887	-0.0548308	0.0479309	0.0218696	0.0710972	-0.0245078	0.0420189	-0.0125377	0.0396549	-0.00899541	0.0274209	0.0280064	-0.000434608	-0.0225019	-0.00929899
90	-0.0110655	0.00703988	-0.0689525	0.0159124	-0.0391519	0.0285837	0.0146387	0.00515754	0.00431208	0.00839403	-0.0407084	-0.0813297	0.021693	0.00535053	0.0348418	0.0825244	0.0593545	-0.00286426	-0.00331012	-0.0184382	0.0193659	-0.0356147	-0.0560619	0.0376711	0.0126139	0.0278613	-0.0504968	0.0443862	0.0415621	0.0469838	0.0280811	0.00426204	-0.0435008	-0.0344201	0.0205295	-0.0260697	-0.050924	0.0156081	-0.0283261	0.0279686	-0.0299634	0.0190822	-0.005864	0.03584	-0.025333	-0.00368852	0.0123222	0.0261696	-0.0254077
91	-0.141804	-0.114067	-0.064945	-0.103937	-0.0876676	-0.114086	-0.0580292	-0.0075125	-0.0842678	-0.0353634	-0.107802	-0.0718802	-0.0112119	0.00615072	-0.0394371	0.0314558	0.0192162	-0.0120631	-0.0288462	-0.0630889	0.0118205	0.0139928	0.0467614	0.00899787	-0.0944735	0.011264	0.0909037	0.0130135	0.0507673	0.0286352	0.00903782	0.0195604	-0.0746186	-0.133056	-0.105778	-0.0877406	-0.00377358	0.0338374	0.0678151	0.112534	0.0775854	0.0191816	0.182931	0.111054	0.114805	0.0422779	0.0621789	0.102824	0.13955
92	-0.0827745	0.0335949	-0.0288202	-0.14493	0.0164705	0.00287915	-0.0260114	-0.0790572	-0.136141	-0.0709789	-0.0173521	-0.107313	-0.0428163	0.00750714	-0.0470936	-0.00836098	-0.0351087	-0.00745216	0.0759814	0.0551409	-0.0695145	-0.0244221	-0.0720381	-0.0144814	-0.033247	-0.0393155	-0.026701	0.0303106	0.080154	0.0943348	0.000164979	-0.00566631	-0.00522217	0.0338317	0.0835116	0.014212	0.00745232	0.0151484	0.017614	0.0222927	0.0183781	0.0533071	0.115006	0.0107609	0.0418536	0.0639741	0.0414487	0.0598889	0.0418286
93	0.000597761	-0.0386306	-0.0474698	-0.0330482	-0.0166496	-0.0754564	-0.072283	0.142186	-0.00673617	0.0165402	0.0339401	-0.17265	0.0109591	0.0226471	0.045583	-0.019861	0.0744913	0.0551466	0.032455	0.0750012	0.0232354	0.0120433	-0.0553263	0.0255593	-0.0118598	0.00105772	-0.0249101	-0.0679093	0.0666807	0.032506	0.0681815	-0.0222097	0.139539	0.0590454	-0.0218637	-0.0581733	-0.00718625	0.0278761	0.00611354	-0.0235702	-0.0842405	0.111663	-0.041879	-0.0838286	-0.0139642	0.0626734	-0.0437368	-0.125762	-0.0616798
94	-0.0924099	-0.083478	0.212455	-0.116694	-0.0243218	-0.0887756	-0.122554	-0.0582573	-0.0621267	-0.142853	-0.0615391	-0.130198	-0.0990616	-0.0521999	-0.0641252	-0.0843475	-0.0275603	-0.00985876	-0.0433104	-0.0813795	-0.138708	-0.111283	-0.127449	-0.05229	-0.110136	-0.100544	-0.0328101	0.0289509	0.0272196	0.075891	0.119427	-0.01589	-0.0164933	0.0845067	0.0628462	0.110864	0.137976	0.0498377	0.0597547	-0.0303171	0.0655713	0.260372	0.10527	0.0673412	0.17263	0.0950946	0.024703	0.118165	0.0621375
95	-0.100999	-0.017535	-0.0934522	-0.10039	-0.0385147	-0.0937036	0.0242961	-0.0233468	0.0366182	-0.0427355	-0.00157984	-0.0275635	0.0586382	0.0389047	0.0216174	0.0152509	-0.0126106	0.0143065	0.00192568	-0.0473471	-0.0207649	0.024924	-0.074932	-0.0423418	-0.0462324	-0.00829172	0.077215	-0.0263368	-0.0177936	0.0277967	-0.00647901	0.0657976	0.0401246	-0.0144978	0.0707584	-0.0109676	-0.00588207	0.0493892	0.0204207	0.0720239	0.0148238	-0.0416507	0.0454292	0.061172	0.0155799	0.0132934	0.0934187	-0.019107	-0.00599323
96	-0.00115002	0.0133567	-0.0368776	-0.0131989	-0.0209317	-0.0899752	-0.0295055	0.00973487	-0.0366317	-0.0273193	-0.0305697	-0.0923377	0.029983	-0.0276913	-0.00934843	0.0127678	0.0698929	-0.0705265	0.0462274	-0.0776723	0.00646835	-0.0712812	0.0469921	-0.0406904	-0.0900817	0.05072	0.119552	0.11422	-0.0146974	0.0459447	0.0753267	0.0933035	0.0318248	0.02044	-0.00679093	0.0843329	-0.0735057	0.13245	0.101327	-0.0325741	0.0322334	-0.0858129	-0.116572	0.0188886	-0.0531674	0.0234163	-0.0872945	0.000253221	0.0603117
97	0.0795284	-0.165824	-0.0709757	-0.200319	0.156289	0.097904	0.142393	0.00591907	-0.0371742	0.0369018	-0.21275	0.101233	-0.0283523	0.0135732	0.0429201	-0.0658289	-0.0365992	0.10377	0.0259607	0.0246223	0.054659	-0.0397086	0.0680819	0.0970142	-0.0110849	-0.110027	0.0127009	-0.0310304	0.0797174	-0.116091	0.0161917	0.0515865	-0.0518133	-0.0966223	0.102463	0.0552653	0.0248154	0.0138201	0.0664878	-0.0310913	-0.0118678	-0.188881	0.133404	-0.0940408	0.102917	-0.0818123	-0.0873996	-0.0856735	-0.0550226
98	0.331419	-0.359902	-0.00666541	-0.111945	0.0678808	-0.0144245	0.0528424	0.0743095	-0.0151172	-0.0144281	-0.164921	0.100158	-0.00373707	-0.0399397	0.0237194	-0.0579234	0.0619257	0.00427524	0.0754229	0.0335887	0.105893	-0.00383335	-0.0206791	0.0810553	-0.0777997	-0.0602885	-0.049494	0.0626083	0.0337096	0.0255622	0.0415455	-0.0571649	-0.119021	-0.00316305	-0.0038788	0.0291721	0.0127489	-0.0133378	-0.0110965	-0.0280517	-0.0244548	-0.0668445	0.0605903	-0.101519	0.0555773	-0.00299838	0.0324009	-0.0119268	0.045185
99	-0.139982	-0.31117	0.0349712	-0.0383576	0.137611	0.0103374	-0.111039	-0.0825071	-0.124604	-0.0294069	-0.0226996	0.0645013	0.10561	0.0103586	0.147234	0.146741	0.0701472	0.0338098	0.123254	0.0180719	0.0434822	0.0930309	-0.00586862	-0.00527974	-0.0206324	0.0320756	-0.00949159	0.10794	0.0593508	-0.00843519	-0.0280032	-0.080061	0.0560766	0.0802426	0.0105556	0.0292858	0.0203613	-0.0388202	0.106126	-0.00645467	0.0258542	-0.0983814	-0.0310732	-0.131343	0.0491151	-0.0486367	0.000669573	-0.0176486	0.0130938
100	1.38071e-05	-0.0826401	0.0150501	-0.0512826	0.0536875	0.0129784	0.138062	0.0959609	-0.170053	-0.00934441	-0.157879	0.0458485	0.00178897	-0.0581801	0.011812	-0.00316337	-0.0726438	0.0662518	0.10919	0.011546	0.00730433	0.0838964	-0.0373554	0.0246446	0.00383182	-0.0783159	-0.127339	-0.026058	0.166084	0.0268788	0.0580927	0.0553919	0.00379053	0.0984233	-0.0133788	0.035431	-0.0658207	-0.00583342	0.0247842	-0.0105696	0.070566	-0.110475	0.0420166	-0.124391	-0.0264943	-0.0655932	0.0263424	0.0287492	0.0271942
101	0.0404212	-0.061018	-0.0384724	-0.0556494	0.0925642	0.0622288	0.0425675	0.107088	-0.0913816	-0.0629771	-0.0396344	-0.0247165	0.00217855	-0.0549741	0.018328	-0.0485823	-0.0404373	0.0765602	0.054067	0.0932782	0.0150469	0.0112385	-0.107886	0.0204378	-0.0372896	-0.010702	-0.0684785	0.0992878	-0.0105695	0.0338053	0.0682233	0.00136615	-0.0171225	-0.103831	0.0747601	0.0228766	0.0176823	-0.0404623	-0.0310873	-0.0570406	0.0515873	-0.044241	0.0510061	-0.0422476	0.029023	0.0382877	-0.0552582	-0.049054	-0.0158027
102	0.0577	-0.0934715	-0.0106617	0.0510825	0.0189406	-0.00143482	0.0420947	-0.00729542	-0.0622501	0.00329081	-0.152305	0.0152119	-0.0333326	0.0262538	0.0360675	-0.0046361	0.0300081	0.023427	0.0640158	0.0353443	0.044932	0.0203901	-0.0288197	0.0450108	0.0664541	-0.0942724	-0.00442697	0.0242448	0.000570073	-0.0125079	0.0321088	-0.0690782	0.0066021	-0.00518299	-0.017093	-0.0577691	0.0437004	-0.00754267	-0.0536137	0.00430792	0.0189501	-0.012787	-0.0041114	-0.0464763	0.000592019	-0.0194589	0.0142441	-0.020773	-0.0259171
103	0.0246079	-0.116213	-0.032064	-0.04961	0.0836208	0.0605863	0.0713833	0.0258111	-0.129405	0.0359442	-0.0459119	-0.0767078	-0.0363763	0.0384317	0.128441	-0.0544628	-0.0808578	0.0407996	0.0532264	0.0429889	0.0820388	0.0156979	-0.00766672	-0.0284366	-0.0112558	-0.0366358	0.0244854	0.00374602	0.00172069	0.103182	-0.0329303	-0.0244711	0.0316262	-0.029769	0.16362	-0.000614482	-0.10195	-0.0443622	0.00253812	-0.0473831	0.000626811	-0.000390387	-0.0320611	-0.0561352	0.0316207	-0.021079	0.0249708	-0.00802385	-0.0570024
104	0.119056	-0.169006	-0.00599881	-0.091572	0.0306378	0.0542629	0.0414619	0.0686668	0.027717	-0.0547687	0.0029206	-0.0199988	-0.02226	0.0289754	0.0893129	-0.0922924	-0.0917043	0.0337862	0.0766144	0.0236816	-0.0176905	0.0317233	0.0318277	-0.0257151	0.037175	-0.0390642	-0.0581594	-0.00264592	0.0128505	0.0528035	-0.0119093	-0.0571263	0.0484756	-0.109671	0.0386445	0.0638897	-0.122406	0.0154337	0.0245317	0.0885524	0.0204721	-0.115328	-0.00116666	-0.0509944	-0.0128178	-0.00911371	0.00916668	0.0537333	-0.0217916
105	-0.0239072	-0.134787	-0.126511	-0.05318	-0.0865901	0.118286	-0.0462865	0.0762038	0.128374	-0.0221383	0.0435556	-0.040535	0.0663954	0.0307401	0.0387111	0.0377915	0.107856	-0.0253699	0.0656901	0.112002	-0.00330163	0.0747081	0.0510347	0.0150593	-0.038558	-0.163403	-0.127417	0.00353006	0.0329631	-0.0482251	-0.0324605	0.0474012	0.0600843	-0.0801823	0.055426	-0.0745348	-0.0348406	-0.0775944	0.0453607	0.0394377	-0.0459761	0.102442	0.0156782	-0.0557819	-0.00608748	-0.0736988	0.0960997	0.00205973	0.0142652
106	0.00596885	-0.0619891	0.0310475	-0.00620688	0.0357438	0.0245557	0.0231912	-0.0812541	-0.0566349	0.0294162	-0.0253023	-0.059454	0.0952692	0.0576259	0.0762397	-0.136036	-0.0225452	-0.0819545	-0.00659959	0.08229	0.0209546	-0.0162293	0.0300861	-0.0905412	0.0512158	-0.0222446	0.0348082	-0.0189562	-0.0180955	0.0716067	0.0959419	0.0215195	0.0216568	-0.0740574	0.0198888	-0.0223251	-0.0865677	0.0559743	0.0727646	0.0367185	0.0646287	-0.00879937	-0.00617326	0.00459033	0.0424608	-0.0801326	0.0417117	-0.00362965	-0.110912
107	0.035156	-0.126652	0.00642797	-0.0172986	0.0749339	-0.0277402	0.00667634	0.0114702	-0.00357305	-0.0479703	-0.0330872	0.0325088	0.00177124	0.00140823	0.0374802	0.0391418	0.0272078	-0.017433	0.103849	0.0111393	-0.00920851	0.0340559	-0.0953508	0.013658	0.0793008	0.0047119	-0.00922961	-0.000799897	-0.0177993	0.00496237	-0.026843	0.080683	-0.0318792	0.0335678	-0.0692879	-0.101301	-0.087185	0.0228988	-0.0557371	-0.0614261	-0.0061334	0.0695308	0.0393399	0.0267542	-0.0458569	0.00118914	0.0692827	0.0246908	0.00532241
108	-0.143673	-0.144085	-0.0946575	-0.126316	0.0304804	0.119704	0.092454	0.0733987	0.136686	-0.000497107	0.163499	0.11307	0.122199	0.147426	0.223777	0.080044	0.102638	0.0826665	0.0909344	0.0827329	-0.0598378	-0.237754	-0.204974	-0.278544	-0.185591	-0.157675	-0.255252	-0.0808138	-0.141391	0.0229898	-0.108113	0.0248138	-0.00731433	-0.125298	-0.0499001	-0.0829407	-0.0128689	0.0215074	0.0855605	0.0335811	0.0493131	0.079171	0.0782913	0.0653046	0.0651987	0.0267611	0.0837119	-0.000851361	-0.000585179
109	-0.0650397	-0.0759624	-0.0107931	0.0252236	0.0265397	0.0590211	0.0166959	0.0205027	0.0596339	0.00935352	-0.0786836	-0.0329607	0.0587004	0.00199503	0.0873063	0.0304145	0.0130934	-0.0614329	-0.0182623	0.0350928	0.0249362	-0.00858303	-0.0314366	-0.0362577	0.00409356	-0.0175167	-0.0194732	-0.0961641	0.0228597	0.07262	0.0567869	0.0804746	-0.0317956	-0.0703997	-0.0338265	-0.0689257	0.075329	-0.0320297	-0.0150134	-0.100027	0.0242579	0.00777215	-0.00336661	0.00326316	-0.0150016	0.0321129	0.0179413	0.0296813	-0.0283044
110	0.0253732	-0.22124	-0.0887556	-0.034942	-0.0115196	0.0408227	0.041802	0.028374	0.0301307	0.0166669	0.00169235	0.0853419	0.0583251	0.0457842	0.0585194	-0.0431495	0.041655	-0.0642363	0.150106	0.0454689	-0.0216372	0.076246	-0.0459213	-0.0170294	-0.0381756	-0.0416977	-0.0556291	0.0209142	-0.0208008	-0.0466802	0.0100238	0.00220954	0.00428469	0.0279646	0.0317222	0.0310301	-0.0788225	-0.0312153	0.00537053	0.0833695	-0.0842415	-0.00941586	0.0962147	0.0353084	-0.0244751	0.0410461	-0.0188133	-0.07684	-0.0464013
111	0.00301951	-0.0658677	0.0983959	-0.0210481	0.111574	-0.0609737	-0.0885131	-0.04681	-0.0215506	-0.0603737	0.0661695	0.0356217	0.0260549	-0.0660855	0.0458291	0.110463	0.102623	-0.00471383	0.0534781	0.00172372	-0.008153	0.0282919	-0.106028	-0.112006	0.0392772	0.0184713	-0.0935655	-0.0911242	0.138837	0.0359507	0.0737157	-0.0514988	0.00400486	-0.0757013	-0.0890017	-0.06912	-0.164836	0.0358502	0.00579701	0.0293905	-0.0180501	0.098136	-0.0303503	0.0656905	0.0208386	0.109938	0.0556232	-0.0110229	0.0162326
112	-0.00290028	-0.146939	-0.0506277	-0.142043	-0.0073942	-0.0189428	-0.0200319	0.0555261	0.0824357	0.0387201	-0.00540384	0.0568229	0.0422373	-0.022185	0.053758	0.0667504	0.0509344	-0.0806106	0.101377	0.0371963	0.0352028	0.0397075	-0.0281542	-0.0694354	0.0757773	-0.0456857	0.0884366	0.0617284	-0.0324873	-0.00919975	0.043859	0.0237839	0.0802156	0.0738127	-0.122639	-0.139737	-0.0922972	0.0573468	-0.0552117	-0.124529	0.0195809	0.13894	0.0746406	-0.0195222	-0.0755321	-0.0239402	0.0249106	0.0653603	0.00650022
113	2.44322e-07	-0.0115076	0.0311272	0.00199945	0.0521746	-0.0148775	0.0498699	0.0646642	-0.00761315	-0.0501171	-0.0695276	-0.0196139	-0.0374415	0.0305626	-0.0859741	0.0209282	0.131545	-0.0491562	0.00375462	0.0773234	0.00580302	-0.00450741	-0.0945852	0.0700497	-0.0536634	-0.0500467	-0.00353389	0.0103503	-0.0010618	-0.000382278	-0.000983505	-0.0088498	-0.0238554	-0.0490093	0.0170184	0.00195843	-0.0359275	-0.039533	0.0509799	0.0268016	-0.0592774	-0.0521317	-0.0249289	0.0393775	0.0463792	0.0424955	-0.0349449	0.00539133	0.0279356
114	-0.0569998	0.00836133	-0.00279699	0.0337477	-0.0060525	-0.0153138	0.0407307	0.0418819	-0.0484308	-0.0896357	-0.00407721	0.0423423	-0.00139463	0.000986912	0.000909818	0.043468	0.0459947	0.0203189	0.0668136	-0.0264186	0.0362942	0.070197	-0.058634	0.0130946	0.00635493	-0.0172265	0.0238035	-0.0264918	0.00433503	-0.0098167	0.0120431	-0.0331587	-0.0746909	0.00850166	-0.08866	-0.0510196	-0.025987	0.00680786	-0.00276356	-0.052468	-0.03098	0.0615873	0.0226878	-0.0223427	0.0566019	-0.0299886	0.0211944	0.0281539	-0.0387957
115	0.0221995	-0.0459822	0.0278502	-0.0233982	0.0756315	0.0123397	0.00112385	-0.00786485	-0.0303617	-0.0351045	-0.0329456	-0.032093	-0.0469197	-0.0414277	0.0118203	0.0255981	0.0252158	0.0140618	0.0524855	0.0428878	0.0478807	-0.00958087	-0.00409478	0.05082	-0.00574601	-0.0319449	0.0451584	0.011919	-0.0463615	-0.0345891	0.0200577	-0.0457677	-0.00519263	0.0495273	-0.0435816	-0.0389094	0.0242038	-0.00937882	0.0588774	-0.0599023	0.00563763	-0.0271111	0.0157599	0.000807799	0.0132586	-0.0546702	-0.0382022	0.0291728	0.0197811
116	0.00188473	-0.111418	-0.0748119	0.00854657	0.0723678	0.0341103	0.0726505	0.0608733	0.0573944	-0.0961	-0.0214896	-0.017149	-0.0227973	-0.0225509	0.00219395	-0.0185905	0.0910958	-0.0477402	0.0484246	0.0192772	-0.02037	-0.000443545	-0.0399669	0.00230147	0.0474416	-0.0639157	0.0448496	-0.0435143	0.000537456	0.0489676	0.0175419	0.0260746	0.0247504	0.0260774	0.032227	0.0147684	-0.0301377	0.00119789	-0.042654	-0.0589634	0.0203673	-0.00249857	-0.0448391	0.0449385	0.00541791	-0.0119658	-0.0515106	0.0460214	-0.0605238
117	-0.0317763	-0.129844	0.0386526	-0.0180488	0.00427597	-0.0835698	-0.0404336	0.0300733	0.00106849	-0.0614531	0.00324105	0.0159682	0.0178217	0.00467674	0.0467699	0.0510832	0.117845	-0.0186061	0.0252395	0.021085	-0.0036252	0.132078	0.0245875	0.0263748	-0.0144979	0.00998652	0.0388863	0.108719	0.000349956	-0.0359103	-0.0188218	0.0231504	-0.0776342	-0.0234489	0.00546069	0.000340496	0.0196466	-0.0288638	0.0316909	-0.0808193	-0.0124995	-0.00520372	-0.0337315	-0.00121171	-0.0610129	-0.036351	0.0214618	-0.00920626	-0.00900775
118	4.94058e-06	-0.0552533	-0.0371017	0.0394784	0.049282	0.0297949	0.0469418	0.0755148	0.00757264	0.0424784	-0.0236972	0.0167289	0.0831067	-0.0345647	0.000739354	0.0830031	0.0107623	-0.0354693	0.0091592	-0.0600335	-0.0343341	-0.021624	-0.0238446	-0.0314719	-0.0373524	-0.093836	-0.0258732	-0.0822062	0.0863234	0.0456143	-0.00958652	-0.0773831	0.1035	-0.0516991	-0.114815	0.080259	0.0519632	-0.00330046	-0.138933	-0.137519	-0.0989022	-0.0681312	-0.0677485	-0.0861742	0.0950839	0.0328389	0.102233	0.0808721	0.209138
119	0.0502321	-0.179721	0.0574631	0.128056	0.0493349	-0.0215766	-0.00633169	0.0508994	-0.0633582	-0.0412771	-0.116348	0.0025003	-0.098115	-0.0511662	0.053329	0.0495423	0.0833571	-0.0321919	0.00566521	-0.0163989	-0.00482145	0.0125517	-0.0225688	-0.0396301	0.0557068	0.0288133	0.00944843	0.0365226	0.0516947	-0.00215651	0.0132763	0.0592774	0.104154	0.00528716	0.0314619	0.0163644	-0.0376042	-0.0619424	-0.0599743	-0.0247921	0.0337785	-0.0458304	0.0349054	-0.0855188	0.00702766	-0.0292314	-0.0284444	0.00771653	0.0121949
120	-0.100304	-0.203586	0.0259163	0.00866034	0.172875	0.033532	0.0667215	0.0182549	0.0226732	0.0328305	-0.0585149	-0.00962966	0.0176767	0.0469892	0.0445631	0.0120858	0.00575737	-0.0169398	0.00682288	0.0598815	0.0131336	0.00107528	-0.0779746	0.0154217	-0.0194372	-0.0465411	0.0226783	0.0254157	-0.0196771	-0.00236325	0.0704401	-0.0768092	-0.0533113	0.0554294	-0.0206049	-0.0451312	-0.124459	-0.0589722	-0.0647869	0.00103586	0.0870097	-0.0872434	0.0259284	0.0525942	0.00225197	0.0571649	0.0299858	0.00370513	-0.0575397
121	0.0928604	-0.0700142	-0.00559799	-0.0723254	0.0401268	-0.0423521	0.00431469	-0.0862464	-0.0974345	0.0745509	0.00527375	0.0176581	0.0391886	0.0169979	0.0893242	0.230005	0.204182	-0.0887775	-0.0791316	-0.0696084	-0.055489	-0.0633828	0.0667951	-0.0644465	-0.00163647	-0.0365819	-0.0290967	-0.00936099	0.0595617	0.0256211	-0.0373818	-0.140171	0.0120664	-0.0543102	0.0322139	-0.0597767	-0.000642939	-0.0232906	-0.0151364	0.0290462	0.0832073	-0.0158218	0.0533369	-0.0176929	-0.00259626	0.0211376	-0.0280555	-0.0200301	0.0496705
122	-0.00164494	0.0163876	-0.03747	-0.0229121	0.0212173	0.0429189	0.0174173	0.0187623	-0.0781256	0.0503773	-0.0388989	0.0121302	-0.025791	0.00549958	0.0322499	-0.025953	-0.00761713	-0.0102271	-0.00837845	0.00942457	-0.00696379	0.0491491	0.00405821	-0.0228569	0.00421168	-0.0107744	-0.0512326	0.0223019	-0.00403738	0.0361617	-0.00289043	0.00683098	0.0011763	0.0261093	-0.015209	-0.00526345	-0.0102799	0.0452729	0.0655187	-0.0470054	0.0631566	0.0146848	-0.0482663	0.0318224	-0.0817867	-0.0486343	-0.044465	-0.0134541	-0.00732779
123	-0.064425	0.0290469	0.0545765	0.035463	0.0210294	0.0518575	0.00955698	-0.085841	-0.086848	-0.0331935	-0.126579	0.0263692	0.0099674	-0.012165	0.0676122	0.0298773	0.120509	0.116483	0.0246085	-0.0430378	-0.0544108	-0.0326316	0.0251192	-0.0460213	0.0184568	-0.0713978	0.0260357	0.0201323	0.0348006	-0.0214048	-0.110763	-0.0380072	0.0580825	-0.0242013	0.016156	-0.00758636	0.0174243	-0.0064612	-0.0329973	0.0510994	0.0448686	-0.0072607	0.0378837	0.0308752	0.0167996	-0.0772358	0.00364788	0.00252076	-0.0588454
124	0.176254	-0.208495	0.00474361	-0.0549689	0.0721211	-0.0163812	0.0569083	0.0292422	-0.135218	-0.0314106	0.0273532	-0.0389585	-0.00606796	0.103746	0.0269383	0.0133209	-0.144813	0.0337972	0.115911	0.040191	-0.0104125	0.00879303	-0.09425	-0.0482463	0.0592344	-0.024864	-0.0431779	0.0590228	0.011105	0.0264548	-0.00204134	-0.0167719	-0.0160403	0.103759	-0.0359243	0.0452942	0.0109832	-0.0919672	0.0549028	0.00608974	0.0580988	-0.0127119	0.038917	-0.0959	-0.0216082	-0.0294566	0.0281488	0.00561134	-0.0141744
125	-0.19611	-0.158791	-0.0026498	-0.0725199	0.149363	0.01716	0.0605873	0.0315476	-0.000866784	0.05127	0.0491986	0.0571013	0.0620579	0.0505056	0.130277	0.0428378	-0.063984	0.00481764	0.0482915	0.0684015	0.0565927	0.0266003	-0.017582	0.0444938	0.0285555	-0.089642	-0.131457	0.0272509	0.0328337	-0.0534306	0.0166176	-0.0814514	-0.0417285	-0.085194	0.0245991	-0.140267	-0.136591	-0.111093	-0.0094343	-0.0358533	0.0111242	-0.0427623	0.0461192	0.0630746	0.0843823	0.00363581	0.000185527	0.0175359	0.0660453
126	-0.0319644	-0.15108	0.102118	0.043404	-0.0126841	-0.0575197	0.100134	-0.0278767	-0.192601	0.0507665	0.0312299	0.0697558	-0.0216595	0.132129	0.114455	0.0527057	0.0434241	-0.0856139	0.0165051	-0.101101	-0.0451643	0.0706257	-0.0739295	0.0692646	0.130675	-0.134776	-0.0912012	0.0551323	0.0913155	0.0298804	-0.0569777	-0.134031	0.0308478	-0.0109755	-0.0167904	0.028918	0.0110868	-0.0777017	0.0643589	-0.143902	0.0826981	0.0121362	-0.0446616	-0.109652	0.0307759	0.0580061	0.0872993	0.051284	-0.00952577
127	-0.0866749	-0.0725763	0.0329949	-0.0452699	0.0831301	0.0969135	0.050477	-0.00142895	-0.0503653	0.0178611	-0.0404185	0.0194062	0.0226007	-0.0366113	0.00437583	0.0629865	-0.028938	0.00686644	0.134798	0.00993145	0.0427561	0.0600596	-0.00897157	0.0646794	-0.0343382	-0.0690465	-0.11101	-0.0968724	-0.0228709	-0.0653704	0.0633145	0.0496306	-0.0251934	-0.0865076	-0.03273	-0.0602259	-0.0680741	-0.0344504	0.00148625	-0.0089211	0.024664	0.0682427	0.0164745	0.0192935	0.051269	-0.0306179	0.0228448	0.0375227	-0.0248965
128	0.0410473	-0.196639	-0.00228664	-0.036378	0.018746	0.0678798	0.0907575	-0.052605	0.0860788	-0.000625982	-0.0953957	-0.00519844	0.0242652	0.113207	-0.0129243	0.0127128	-0.0168515	0.0287029	0.084936	0.0654217	0.065851	0.00553526	-0.127343	0.0119833	0.00552678	-0.167063	-0.0518378	0.00244074	0.130441	-0.0217892	0.100984	0.011977	-0.0386014	-0.103183	-0.0348362	-0.0611346	-0.137979	0.046158	-0.0112632	-0.0110441	-0.0874487	0.142154	-0.0397604	0.018732	0.0915849	0.068899	0.0190371	0.0204108	-0.0532164
129	-0.236781	-0.084572	-0.0791722	-0.0520733	0.0905641	-0.0133786	-0.0269996	0.150362	0.148339	-0.0348046	0.00172569	0.112092	0.140213	0.104452	0.0053296	-0.0483857	0.018623	-0.0348436	0.163642	0.0349659	0.0611931	0.031705	-0.00290361	0.00780112	0.0173058	-0.043434	-0.221808	-0.0098663	-0.0650288	-0.0213602	0.0643064	0.0544196	-0.0153443	-0.0132661	-0.0814318	-0.142968	-0.206901	-0.00788392	0.027656	-0.0288825	-0.0844956	0.0405118	0.0411004	-0.00569136	0.114442	-0.0734575	0.01759	0.0800243	0.055782
130	-0.0834245	-0.151711	0.0749318	-0.000450633	0.0824614	-0.00258715	0.0769844	0.0296424	0.0538889	-0.0436577	0.00700266	-0.0598474	0.000738805	0.0552587	-0.0556721	0.0360456	0.0223041	-0.0180545	0.118308	-0.048291	-0.021145	-0.0310956	-0.149672	-0.00220133	0.0128629	0.00426869	-0.0612342	0.0732483	0.112312	-0.0117221	0.039187	0.105961	0.0307853	-0.0589748	0.0440852	-0.0498256	-0.041309	-0.0730758	-0.0165141	-0.0310426	-0.0757231	0.0811176	0.0187077	0.0500169	0.0138572	0.0362151	-0.0373063	-0.0329907	-0.0245153
131	0.0193408	-0.165632	0.0064937	-0.0417091	0.047497	0.0781636	-0.0517538	-0.022292	-0.00707794	-0.00328429	0.0166623	0.0749094	0.0863111	0.0175226	0.0903518	-0.00285169	0.0227267	-0.0858007	0.0639582	0.0203392	-0.0654625	0.0205205	-0.147838	0.0792028	0.0934832	-0.0097631	-0.0485019	-0.0546705	-0.0440277	0.0515867	0.0304624	-0.00983176	-0.0311984	0.0825514	-0.000345345	-0.0779663	-0.0882737	0.00905774	0.0197335	-0.0402416	0.0279978	0.0643701	-0.0774035	-0.00306348	0.0137539	0.0214593	0.0322476	-0.0209954	-0.0328634
132	-0.163045	-0.120267	0.034797	-0.0982829	0.0530568	-0.029137	0.0644282	0.0580767	0.0888118	-0.00107381	0.0255034	0.0107553	0.097178	0.106959	-0.00818073	0.0538908	-0.0136155	-0.00674392	0.0696199	0.0634084	0.024379	-0.0264555	-0.124751	-0.0510795	0.0223613	-0.0417054	-0.0171489	0.032571	0.0467531	-0.0266939	0.0899831	0.023561	-0.0260896	-0.00496602	-0.0476172	-0.0624541	-0.0927764	-0.0728328	0.0395517	-0.0991862	-0.0440469	0.0181349	0.0164251	0.00916491	0.0488575	0.0138126	-0.000831492	0.0162682	0.0106858
133	0.0810203	-0.160756	0.0383337	-0.109353	0.0945399	0.0110928	0.0668904	0.0426808	0.0159438	-0.0408042	-0.0367686	-0.0421037	-0.0120516	0.00782849	0.0122581	0.00872514	-0.0239677	0.0205737	0.0713958	0.0473836	-0.00352967	0.0515997	-0.122705	0.0131186	0.0283389	-0.0562344	-0.00082516	-0.0228117	0.0449903	-0.011652	0.0379222	0.0150272	0.0375002	-0.0179875	0.0389421	-0.0218124	-0.0783264	-0.0183275	-0.0289153	-0.043801	-0.0520993	0.0302779	0.00667835	-0.00310206	-0.0206059	-0.00461278	0.0587951	0.0193601	-0.000137413
134	-2.00845e-05	-0.18758	0.0215227	0.0187205	0.0746759	0.0517109	0.00480171	0.035235	0.0654206	-0.00041142	-0.0658782	0.0210295	-0.0606234	0.0183463	-0.0708064	0.164306	0.0613678	-0.058346	-0.0826582	-0.16603	0.0874471	0.0612528	-0.0122919	-0.0907138	-0.0148744	-0.0161326	0.0918817	0.000296208	0.0526058	-0.0545051	-0.0710623	0.114354	0.0898415	0.0926867	-0.0218696	0.0667018	0.00345033	-0.100683	-0.0165476	-0.047769	0.00750181	-0.104468	-0.0320826	0.0368282	0.0114432	0.105817	-2.32498e-05	-0.009595	-0.000723595
135	-0.0316503	-0.13331	-0.00930503	-0.146347	0.00873776	-0.0219623	0.0561659	-0.0750385	-0.152172	-0.0757846	-0.0103758	0.10898	0.0408568	0.0141006	0.0970619	0.10582	0.129241	0.0220561	0.154196	0.0187766	-0.0218077	0.00924678	0.00737255	0.0439616	0.157035	0.073585	0.0832639	-0.0104365	0.099881	-0.135764	0.159666	-0.0773934	0.067818	0.0659639	-0.0459355	-0.0916204	-0.148756	-0.0030253	0.0675525	-0.140581	-0.0804949	0.11674	-0.0367083	-0.192488	0.0184132	-0.00441851	0.0203956	-0.0973263	0.00400106
136	0.0814543	-0.116249	-0.0535446	-0.0443229	0.0621399	-0.103245	0.0669691	0.0711662	0.0283787	-0.0446313	-0.0310315	-0.0364284	-0.061542	-0.0767568	0.0240283	-0.0355113	0.0646021	-0.016881	0.0763275	0.158384	0.0134115	0.126817	-0.0870904	0.0604679	0.0731643	-0.0243741	0.0437704	0.0090002	0.0388957	-0.0269167	0.00059226	-0.087841	0.0363472	0.0505103	-0.0136143	-0.0292457	-0.0697439	-0.0260233	0.0412001	-0.0806691	-0.06503	0.0136466	-0.0129506	-0.0456212	-0.0171004	0.0365566	0.0126462	0.0548818	-0.0429439
137	-0.175569	0.0825543	-0.122428	0.0751815	-0.026693	0.155681	-0.0640245	-0.0845048	-0.0113035	0.0101771	0.0209329	-0.0153314	0.152819	-0.0276113	0.0724964	0.0963228	0.0686938	0.0699777	-0.173349	-0.07182	0.0460133	0.129955	-0.0921848	-0.0681774	-0.0231132	0.0148171	0.0327249	0.0522242	-0.0353873	0.0698911	-0.0810259	0.0399432	-0.0707032	-0.191868	-0.0643567	-0.0535478	0.00316951	0.0715045	0.0213182	0.109839	0.161926	0.0226359	-0.00296268	0.0151304	-0.167497	0.0572214	0.132947	0.000297612	0.0654239
138	0.0386234	-0.0119587	-0.0501177	-0.0224019	0.0280905	0.0338955	-0.0970484	-0.0823925	-0.0384642	-0.0288511	0.0881	0.110775	0.0654193	0.0322443	-0.0211205	0.155352	0.137314	0.000269059	-0.0706103	-0.0635333	-0.0296943	0.0825386	-0.143117	-0.108307	-0.157198	-0.0283395	0.120585	-0.0243334	0.0597751	0.0678361	-0.0206944	-0.0345779	-0.047311	0.00650973	-0.143179	0.07307	-0.0957018	0.00014798	0.0382138	0.053218	0.0159378	0.0907559	0.0379994	0.0347638	0.0373379	0.0297927	-0.00125316	-0.000196286	-0.0458965
139	-0.21846	-0.345847	0.164073	0.00305726	-0.0481587	-0.0991758	0.125577	0.0778537	-0.0325845	0.109898	-0.0827263	-0.130236	-0.0231345	0.0158553	0.113739	-0.120931	-0.0889518	0.0402171	0.180816	0.109625	0.0754083	-0.17467	0.20168	0.141248	0.305522	0.168476	-0.0810028	0.15226	-0.00889267	-0.0535384	-0.0315543	0.0873845	0.00934368	0.0693755	0.121742	-0.125028	0.114699	0.126386	-0.0346477	-0.174133	-0.021134	-0.0976298	-0.0094358	-0.164014	-0.0791306	-0.0329558	-0.135479	-0.0982295	-0.0260403
140	-0.0315459	-0.138652	0.0327632	0.0115936	0.0718965	-0.0064068	0.0284274	0.0577242	-0.0178309	-0.0313123	-0.0592047	0.00696588	-0.0263997	0.0391883	-0.00711237	0.0237003	-0.00737764	-0.00986879	0.036343	0.0142726	0.00161919	-0.000448433	0.0373813	-0.0552574	0.00381685	0.0454197	-0.0694943	0.0890418	0.0203114	0.0365864	0.0239566	0.0183396	0.00923602	0.0157797	-0.0335584	-0.071381	0.024833	0.0189755	0.0271259	-0.0433827	0.0218067	-0.0179416	0.00546992	-0.0444611	-0.00177765	-0.0627262	-0.0309265	0.0497302	0.0252949
141	-0.197844	-0.205996	0.0558994	0.0282484	0.0707153	-0.0753053	0.0165562	-0.0430782	-0.042234	0.123779	-0.0901241	0.0913483	0.0666804	0.069278	0.129651	0.0294637	-0.00450901	0.0412033	0.0556808	-0.0103386	0.0154819	0.000945164	0.0365135	0.0805351	0.0176522	0.062714	-0.139451	0.055849	0.0203337	-0.0292709	0.0187473	-0.0121156	-0.00294777	0.00779708	-0.0110905	-0.0680458	-0.0403812	0.0445369	-0.0478563	-0.036549	-0.00926338	0.0686905	0.0660204	0.0152632	-0.0495922	-0.127879	-0.045228	0.0379007	-0.0242467
142	-0.198623	-0.197898	0.00901035	-0.000902421	-0.0191045	0.0253285	-0.0997031	-0.0407477	-0.0504961	0.0321503	0.0554862	0.0310545	0.105459	0.113183	0.0165243	0.100692	0.0444958	0.0118336	0.00548473	0.0507484	0.0470762	0.0186278	0.106322	-0.0134621	0.0463056	0.0233667	-0.0132841	0.017757	0.0465035	0.0243359	0.0524859	0.0472063	-0.0437855	0.0665884	-0.0464379	-0.0613653	0.0210643	0.0483681	0.0995124	-0.111166	-0.0609925	-0.0619816	-0.0075779	-0.0092025	-0.0139896	-0.0409464	-0.0297869	0.0213086	-0.00679371
143	0.125804	-0.309576	0.0672807	-0.0874641	0.0212991	-0.0765375	0.00744299	0.006678	-0.0482257	0.0148613	-0.00923521	-0.033137	0.0051365	0.0408719	0.0370293	0.0548886	-0.0108672	0.0907017	0.0124832	0.0440414	0.0308272	-0.0569378	0.0560986	0.111737	0.0810051	0.0621558	-0.0557267	0.019913	-0.0100138	0.02514	-0.00283423	-0.0714476	0.0654289	0.0426431	0.0752607	-0.101066	0.0133744	0.0559403	-0.0239655	-0.0480732	-0.0281992	-0.00133753	0.0645453	-0.0606266	0.00280733	-0.142078	-0.0987539	0.00799052	-0.018581
144	0.0766622	-0.291728	-0.0034502	-0.0844497	0.0286415	0.0232739	0.0718154	0.0293128	0.068926	-0.00820928	-0.0107311	0.0149789	0.0661003	-0.0781269	0.0730029	0.0178068	-0.0551578	0.103375	0.0458815	0.109103	-0.0564102	-0.11475	0.0236607	0.0153145	0.0555265	-0.0376111	-0.0890749	0.0557133	0.0805501	-0.00296787	0.0544562	-0.0608751	-0.034813	-0.0219184	0.0377558	-0.09271	-0.0168404	0.168016	0.0192265	0.0340302	-0.159211	0.098228	0.0307685	-0.0143532	-0.0878315	-0.0251001	-0.207602	0.0788648	-0.0822753
145	0.121066	-0.0775668	-0.0152277	-0.0347235	0.0856649	-0.00999715	-0.00720575	-0.0443488	-0.00161767	-0.062363	-0.0906164	0.00501852	0.0604805	-0.0160461	0.0335681	-0.0753628	0.0533747	-0.0293821	0.00631898	-0.00194389	0.026656	-0.0677687	0.0728154	0.0128649	0.0301258	0.104871	-0.0343317	0.0120849	0.0230542	0.0792461	-0.0661917	-0.0187222	-0.0349193	0.0546589	-0.0366436	-0.111352	-0.0326713	0.0890625	0.00517484	0.0551225	0.0127669	0.0552838	0.000587531	-0.0169669	-0.0673289	-0.0116699	-0.121714	0.0612437	0.00304343
146	-6.76965e-05	0.00396473	-0.0390033	0.079995	0.144073	0.0826096	0.136355	-0.0163388	0.0126696	-0.161525	-0.121447	-0.00677459	0.0525907	-0.00100021	0.0134253	-0.0642975	-0.0274662	-0.0808343	-0.0656133	-0.0889795	0.063171	-0.027507	0.0469476	-0.0899315	-0.000348578	0.0805456	-0.0995099	-0.0412784	-0.0265294	0.0503327	-0.039568	0.0332253	0.114212	-0.071222	-0.106177	-0.0674702	-0.0393219	0.198665	0.0123444	0.096653	0.119358	0.0249505	-0.0609056	0.0222423	-0.108816	-0.0351103	-0.0234644	0.0601702	0.0138871
147	-0.125803	-0.267921	-0.0921517	-0.146203	-0.0154379	-0.0305109	0.000315118	-0.0162228	-0.01136	0.0282267	0.0221956	0.0860785	0.0835374	0.00402227	0.121007	0.0303428	0.0713436	0.0894671	0.146335	0.186262	0.100175	0.0866642	0.018487	-0.0154786	0.115311	0.157606	0.0823264	0.0982198	0.107506	-0.00709311	-0.00777253	-0.216392	0.0336606	-0.0783541	-0.0663776	-0.142534	-0.10039	0.118257	0.0408579	0.0539259	-0.0383859	0.0148894	-0.0895877	0.0276392	-0.0419869	-0.189859	-0.186234	-0.0416634	-0.000712202
148	0.195738	-0.116707	0.110414	-0.081137	0.0170474	-0.119045	-0.0240741	-0.11493	-0.041132	0.00348081	-0.113709	0.0635892	0.0371228	-0.0536179	0.118873	-0.0221003	0.0809239	-0.160262	0.0120114	0.0232041	0.108748	0.0284578	0.0694414	-0.072152	0.00943405	0.0630498	-0.0679041	-0.0229357	0.118358	0.144548	0.0938626	-0.10221	-0.0602509	0.047252	-0.0622423	-0.105306	-0.00509303	0.0747987	-0.0498347	0.0340769	0.0661267	0.0591937	0.118622	0.0219097	-0.183503	-0.0516154	-0.106872	0.0626603	-0.0715295
149	0.00113499	-0.024472	-0.051413	-0.0755646	0.121262	0.0404403	0.0269163	-0.135426	0.0736122	0.055248	-0.0725541	0.00582123	0.128835	-0.150762	0.0163225	0.0834869	-0.00997145	0.00876214	0.159762	-0.00757117	-0.0584712	-0.0625552	-0.0529365	-0.0786718	0.0143257	0.0150149	-0.0878656	0.108747	-0.0225692	0.112279	0.128448	-0.070317	-0.0163577	0.0230185	-0.0949862	-0.184855	-0.0589347	0.083668	0.0487198	-0.0820081	0.0182976	0.0934346	-0.019019	0.108212	-0.038529	-0.00505867	-0.147118	0.0858136	0.0239677
150	0.0146016	-0.0934243	0.0812702	-0.0708122	0.176127	-0.0108739	-0.0233644	-0.117511	-0.0533677	-0.038107	-0.0291455	0.069445	0.123223	-0.0720795	0.000107521	0.0341919	0.0446253	-0.100084	-0.0455864	0.0350655	-0.0138444	-0.0468092	0.00860297	-0.0335556	-0.0226427	0.153387	0.0437465	0.0768869	0.0737513	0.127311	0.0622188	-0.0260312	-0.0476193	0.00886598	-0.128052	-0.162391	-0.0688578	0.0669997	-0.00892389	-0.0934024	0.0214153	0.0551807	-0.0351104	0.0872841	-0.0794741	0.00585919	0.0032108	0.0731539	-0.000185836
151	-0.0785964	0.041567	0.0195234	-0.0932335	0.05685	0.0430201	0.0344875	-0.0143135	-0.0273809	0.0966531	-0.0372253	0.0389728	-0.0348018	-0.0635882	-0.100521	0.0272017	0.0254064	-0.046243	0.1028	0.0272534	0.0663241	0.0330494	-0.0692102	-0.028584	-0.0144536	0.114884	-0.0994338	0.0295272	-0.0042254	0.122268	0.00354718	-0.105052	-0.0540085	0.031753	-0.0731042	-0.156366	-0.0332429	0.0659958	-0.0136559	0.0243492	0.0178696	0.149549	0.0231449	0.049296	-0.0313285	0.0387106	-0.0785909	0.0145426	-0.00448987
152	0.0128792	-0.0510351	0.0106507	-0.0611772	0.102834	-0.0402603	-0.0275512	0.0238794	-0.0331912	0.0565754	0.00561271	0.0388575	0.0321634	-0.00407548	-0.163042	0.0606946	0.0520878	0.0220253	-0.00871441	0.0837401	-0.0141575	0.08662	-0.0128989	-0.127587	0.0208824	0.0130083	-0.109236	0.0342883	-0.0152631	0.0568955	0.0896839	-0.135726	-0.0686863	0.0503438	-0.0254337	-0.145321	-0.00572308	0.0922401	-0.118104	0.0377657	0.0254637	0.0801619	0.0360181	0.0604498	-0.00827001	0.010804	0.00545611	0.090291	-0.0500058
153	-0.157626	-0.104664	0.0906656	-0.171137	0.048212	-0.0620957	0.0669579	-0.0778336	-0.0618726	0.0339789	0.0656843	0.089562	0.0723649	-0.075412	0.0891544	-0.0347689	0.00344154	0.0520595	-0.0233496	0.0482291	0.124352	-0.00226395	0.137574	-0.0244964	0.109398	0.062426	-0.0378849	-0.083075	0.0951293	-0.0294214	0.0588827	-0.0160035	-0.0182436	-0.0899621	-0.0919266	-0.0508833	0.133471	-0.0101772	-0.121025	0.0154481	0.0661916	0.0540188	0.149607	0.0721172	-0.00198119	-0.0825012	-0.104543	-0.0266201	-0.0883728
154	-0.0928979	0.217781	-0.082559	-0.0515042	0.0434494	-0.0315215	-0.0236493	0.0335775	-0.0579191	-0.0992354	-0.0376218	0.0634268	-0.0611838	0.0323427	0.0332773	0.0407909	0.0635449	0.0099712	0.0124568	0.0598098	-0.0193373	0.0834645	0.0384112	-0.0722774	-0.0489024	0.0950417	-0.104587	0.124851	-0.022256	-0.00238898	0.0167973	-0.0915338	-0.0116663	-0.00895218	-0.0625411	-0.123816	-0.0689737	0.0739681	-0.0609525	0.0399319	0.056719	0.0890073	0.0128838	0.01843	0.0186605	-0.0294831	0.0469625	0.0454793	-0.0843933
155	-2.60093e-07	-0.012921	0.0634075	-0.0679613	0.131975	0.104513	0.0324936	0.0125884	0.0208904	0.102925	-0.049703	0.0354902	-0.00948976	-0.0596192	-0.0192375	-0.00497572	0.0106181	-0.0590715	-0.136116	-0.0524986	-0.0107503	-0.134365	-0.106414	-0.0820811	-0.115506	-0.0696545	-0.077238	-0.0538768	-0.117351	-0.162586	-0.0998773	0.0299961	0.108912	0.142472	0.0871491	0.0640131	0.053842	0.0871932	0.0231146	0.0585977	0.13427	0.119182	0.0515646	0.0402774	0.0536075	0.0570044	-0.00915603	-0.0576391	-0.0171049
156	0.0198457	-0.0232193	-0.0760655	-0.0342541	0.0250916	0.0420372	-0.0158268	-0.0198965	0.0381114	-0.00633783	0.003077	0.0132194	0.0630595	0.0131321	0.0197087	0.0693155	0.0560239	-0.00433771	-0.0154518	0.000397881	0.0187848	-0.0579606	-0.0177712	-0.0354245	-0.0129229	-0.0233275	-0.104017	-0.025614	0.0242964	0.0300214	-0.000183003	-0.0315573	-0.00855161	0.0236395	0.0203796	-0.00368872	-0.0391083	0.0247548	-0.0531249	0.00186388	0.0824857	0.00203287	0.00472283	0.0129952	0.00212328	-0.015846	-0.0120958	-0.00150723	0.0272037
157	-0.0787864	-0.0662283	0.0155316	-0.133705	-0.00825539	0.0873383	0.010882	-0.000357401	0.0173548	0.0410129	-0.0130476	0.0869142	0.0259712	-0.00964322	-0.00766234	-0.00273797	0.0629046	0.0215761	0.025913	0.0384311	0.0169366	-0.0232267	0.0233413	-0.0638142	0.0643481	-0.00965073	0.00268925	0.0248765	0.0100147	0.0431462	0.0178114	-0.0999621	-0.0582408	-0.0072592	-0.000496611	-0.0414836	-0.0239149	0.0116	-0.0201327	-0.00174855	0.00793706	0.0372479	-0.0368677	0.0238267	-0.030787	0.0311797	-0.028486	0.0164464	-0.011914
158	0.0372909	0.0143337	-0.102484	-0.0822254	0.120476	-0.0472212	0.054329	-0.0277995	-0.0198863	-0.0056124	-0.0402274	-0.0312632	0.0896423	-0.0426576	0.0511487	0.0333593	0.107862	-0.00705409	-0.029908	0.0501651	0.0849713	0.0649306	-0.0164017	-0.0525254	-0.0714311	0.00350971	-0.0596264	-0.0916554	-0.0151001	0.047265	0.0934281	-0.0206672	-0.0879912	-0.0721886	-0.0544252	-0.157168	0.0794343	0.0539059	0.0592326	0.052276	-0.0278259	0.000801183	-0.000189821	0.00942234	-0.0578903	0.0932395	0.00462516	0.0335581	-0.0245641
159	-0.0507972	-0.0644221	0.0294808	-0.0186422	0.0757412	0.00964417	-0.0304131	0.00356451	-0.0152024	0.0652652	-0.0572142	0.0309795	-0.00881561	-0.0390853	0.0898919	0.0126929	0.0572304	0.0512838	0.0169296	0.0416695	0.095232	0.0352055	-0.0124175	-0.0724748	-0.0545471	-0.0255055	-0.0580096	-0.0230702	-0.0136664	-0.0412672	-0.00663754	-0.0400051	-0.0861133	-0.0563344	-0.00455367	-0.0908907	-0.072386	-0.0352802	0.0959774	0.0407207	-0.0473385	0.081301	0.0621313	0.0594611	0.0370135	0.105078	0.00930423	0.0397907	-0.00641382
160	-0.0242227	-0.00787406	0.0160651	-0.117617	-0.0367528	-0.00937284	0.0162663	0.0277256	-0.00480095	-0.0268137	-0.0498839	0.0179774	0.0476928	-0.00282938	-0.00889455	0.0373415	0.0565029	-0.0168699	-0.0416549	0.082648	0.0312666	0.0199097	-0.0207532	0.0556554	0.0564251	0.0559463	-0.0617309	-0.0427092	0.00823049	0.056924	0.00879501	0.0472243	0.0153746	-0.0238533	0.0154669	-0.075969	0.0199706	-0.000753067	0.0121721	0.0388955	-0.0111553	0.0475952	-0.060096	-0.0241182	0.0364642	-0.0808006	-0.0242946	-0.0347679	0.0139095
161	-0.0139726	0.0351265	-0.0804614	-0.0355275	0.124865	-0.0106557	0.0177195	-0.020023	-0.0360023	0.0512608	-0.019272	-0.00151204	-0.00865636	-0.0197558	-0.110672	0.0233424	0.174208	0.0132747	0.0356304	0.026148	-0.0571919	-0.0650322	0.0474959	-0.0392346	0.051741	-0.0252747	0.0195831	-0.0230807	0.0134937	-0.101307	-0.058261	-0.0213976	-0.0554977	0.0564242	0.0231473	-0.0374992	0.0468042	-0.0343473	0.039178	0.0545402	-0.0104576	0.0790328	-0.0562934	-0.0191694	0.0614468	-0.078823	0.000230201	0.0207819	0.00277119
162	-0.166352	-0.104015	0.150829	0.0132937	0.0312901	0.087609	-0.0615545	-0.0477836	-0.0867712	0.0196423	-0.0491705	0.0520244	-0.0605438	-0.0118415	-0.052884	-0.047721	0.0460397	-0.032248	-0.0170613	0.0663076	0.0770676	0.109278	0.0859089	0.0625709	0.0668857	0.0496108	0.067827	0.0484942	0.0932426	-0.0592362	-0.0204396	-0.0105877	0.0188707	0.0299389	-0.063234	-0.111452	0.0145624	-0.126755	0.0202594	0.00436688	0.0102161	-0.0653672	-0.00301352	0.0568211	0.0582518	-0.0796595	-0.0139111	-0.0143502	0.0592191
163	-0.0238005	-0.0521777	-0.000694128	-0.00105891	0.0272626	-0.0103143	-0.0602207	-0.027732	-0.0771352	-0.00598596	0.0873476	0.100059	0.0312541	0.030338	0.0671969	-0.0206907	-0.00480786	0.0513222	-0.00589161	0.077379	0.00852245	0.00200433	-0.0614925	-0.0345477	-0.068929	-0.0284207	-0.0272834	0.0545101	-0.0548708	0.00191861	0.00542778	0.0708887	-0.0501078	-0.0304507	0.0944083	-0.0147327	-0.00590282	-0.038423	0.0218896	-0.0153165	-0.0569917	0.0505606	0.0280739	0.00046373	-0.000271241	-0.0185181	0.0203878	-0.017933	-0.0637743
164	-0.133773	-0.0397863	0.110637	-0.0512206	-0.0364112	0.0277839	-0.00215845	-0.0327781	-0.0338952	0.0110373	-0.0592127	0.0353148	-0.00281909	-0.0237988	-0.0765196	-0.059799	0.0711286	0.0270085	0.087555	0.0619414	0.00588229	0.143041	0.0105712	0.0285609	-0.0831098	0.0664511	-0.0182072	0.0974379	0.164868	0.0701243	0.0464119	0.0612287	-0.0272902	0.00944379	-0.0253821	-0.141503	-0.0324761	-0.0366191	-0.0102395	-0.0572103	-0.0177846	-0.0311768	-0.0401236	-0.0105162	0.0308306	-0.0265029	-0.064152	-0.0201836	0.0310153
165	-0.00809515	-0.0444099	0.00215386	0.00533305	0.0419828	-0.00255515	0.0169775	-0.0104673	0.00270239	0.0336413	0.0070466	-0.0234184	0.0102791	-0.0506041	-0.0392036	0.0361435	0.0106139	0.0167008	0.0282491	0.018936	-0.0097242	0.0336992	-0.0217119	0.00372468	0.0332459	-0.0254034	-0.0199549	-0.0198228	0.00718151	-0.00814546	-0.0233164	-0.0323754	-0.0359423	-0.0109025	0.00953337	-0.0413099	-0.00644389	0.0101682	0.0444073	0.0392009	0.0312092	0.00138561	0.00991828	-0.000872606	0.0178215	-0.0351375	0.000911431	-0.00613816	0.0115331
166	0.00139611	-0.00978818	-0.00856016	0.0314434	0.0273122	0.0117607	-0.0170512	-0.019726	-0.0325703	-0.0267614	-0.106764	0.0401755	0.0555864	0.0220147	0.0170946	0.0266475	0.007211	0.0157334	0.0614782	0.0408755	-0.0475217	-0.0417287	0.00263447	0.0558852	-0.0849502	-0.0563426	-0.0200746	-0.0274443	0.0357653	-0.033845	-0.0266759	0.0749327	0.0642977	-0.033722	0.0117602	0.0404451	-0.0333046	-0.0163295	0.0447504	-0.0485248	0.0422479	-0.065825	0.0536234	-0.0257642	-0.0372891	0.0892638	-0.11453	0.0498099	-0.0383468
167	0.0405833	-0.0278998	0.0161068	0.0084782	-0.0426166	0.00837065	-0.0296354	-0.0173686	-0.0575008	-0.00103256	7.68131e-05	-0.0515806	0.0332354	-0.0374873	0.0522446	0.111112	0.10027	0.00536761	0.0236795	-0.00438601	0.0026929	-0.0263703	-0.0410948	-0.0392818	0.0183227	0.0443765	-0.00187163	0.00941306	5.82128e-05	0.00823753	-0.0316618	0.00430102	-0.0546499	-0.0125804	-0.0561324	-0.0423453	-0.0275737	-0.00214715	0.040355	-0.0176613	0.0348973	0.0349073	0.0177354	-0.0429057	0.0491724	-0.0119971	0.0353312	-0.0228433	-0.0125945
168	0.00606351	-0.00844762	-0.017371	0.00708475	0.0370057	-0.000866454	0.0130288	-0.040694	-0.0205092	0.0297177	-0.0220153	-0.0641619	0.0417911	0.0106139	-0.0224798	0.0334071	0.0529953	0.0607151	-0.0315852	0.00712421	0.0154004	0.017838	-0.0348606	-0.0278281	0.0339177	-0.034276	-0.0456548	-0.0253818	0.0578712	0.023669	-0.0371672	-0.0112959	-0.0260085	0.015195	0.0445351	-0.0219812	-0.0344343	-0.00576601	-0.0421211	0.0148898	0.0138196	-0.000884858	-0.0296367	-0.0137132	0.003587	0.0286251	0.0134022	-0.0234769	-0.00714742
169	0.0386306	-0.0446982	0.00199086	0.0188044	0.0255497	-0.00684151	0.00809352	-0.0699619	-0.0409362	-0.0287532	-0.0239137	0.0364116	-0.0125284	-0.0133226	0.0237009	0.00571586	0.0270308	-0.00755628	-0.0119441	0.0332555	-0.0522103	-0.0492594	-0.00802359	0.030631	0.00971932	-0.0316567	0.0170876	0.030148	0.00867439	0.0617351	0.0146597	-0.0015426	0.00281221	0.0641805	0.0414903	-0.0065905	-0.00589019	0.00786758	0.0690973	0.0320386	0.0223334	0.0411609	-0.0521108	0.00205199	-0.0113905	-0.0281725	-0.0286669	-0.0268791	-0.0271489
170	-0.132926	-0.0622566	0.0508587	-0.015719	0.0184765	0.0627919	0.0124647	-0.0361503	-0.0411358	-0.032491	-0.039382	-0.0388787	0.0268293	-0.0409316	-0.0276785	0.016545	-0.0154825	0.0564578	0.013378	0.021587	0.0494063	-0.0575395	0.0543476	-0.0254922	0.0658875	0.0705922	0.0807744	0.076103	0.056629	0.0428859	0.0523319	0.0397663	0.0425077	0.015399	-0.033372	0.0147015	-0.0646026	-0.0371383	0.03496	0.0311774	0.0308065	-0.038557	0.0432101	-0.0129339	-0.031423	-0.0736161	-0.000172049	-0.0565244	-0.0477951
171	-0.0138718	0.00819923	0.0330749	0.00904009	0.0495656	-0.074384	-0.0824496	-0.0374544	-0.079766	0.0209782	0.0319681	0.030521	0.0352255	0.00135788	0.06192	0.00697884	0.0349383	0.0456484	0.029493	0.0204754	-0.0731816	0.0142328	0.0083407	-0.0446687	0.0378241	-0.012412	-0.0336443	0.0523849	-0.00217479	-0.00371366	0.0233066	-0.0256862	-0.00628706	0.00809352	-0.0481281	-0.0223464	0.0155282	-0.0461092	-0.0359614	-0.0781234	0.11412	0.0383425	-0.0324007	-0.0486101	0.0167526	-0.011207	0.0171123	0.0563044	-0.0387796
172	-0.0158049	0.0466251	-0.0567265	0.0121664	0.0139762	0.0851637	-0.0322705	0.0245286	-0.059967	-0.0773791	-0.156953	0.00774857	-0.0157375	0.080838	0.0532264	0.0601558	0.0387338	0.0437816	0.00864249	0.0411403	-0.0335306	0.0178358	0.0117741	-0.0724305	-0.00199908	0.0284704	0.0145316	0.0417814	0.0520242	0.0188169	0.00994931	-0.081661	-0.0276092	0.00431773	-0.054964	0.00783775	-0.0372793	0.0233591	-0.0249995	-0.048577	0.00913791	-0.0195182	0.00874553	-0.00789587	-0.0954987	0.0360825	-0.01417	0.055454	-0.0290139
173	-0.262505	-0.0988966	-0.0706404	-0.0256006	0.0597386	0.100249	-0.0314309	0.033271	-0.076542	0.00139417	0.0802573	0.0829305	0.0491663	0.0437223	-0.0574807	0.097997	0.0500818	0.0399192	-0.0146965	-0.0152561	0.0101076	0.0570146	0.0124714	0.0285202	0.00417359	0.0576677	0.0373227	0.0191206	0.027496	0.0673899	0.0175996	-0.0295371	-0.0696221	0.0336759	0.0249225	-0.0523407	-0.0545689	-0.00738082	0.0225863	0.0200009	0.0540577	-0.0278012	-0.0128417	-0.0816204	-0.0413999	-0.015096	-0.00721697	-0.0236439	-0.002041
174	0.0845263	-0.03402	0.040624	0.0129493	-0.011867	-0.0527014	-0.016277	-0.0518234	-0.0474621	0.0138132	-0.0762531	-0.0273118	0.07503	0.0187127	-0.00121743	0.0321267	0.0255646	-0.035774	0.0222473	-0.0237758	0.0446724	-0.022924	0.0594564	0.00162188	0.0460162	-0.0391805	-0.0223772	0.0396491	0.00179245	0.0556174	-0.0118711	0.00108417	0.0384263	-0.0507491	-0.0148454	-0.0597287	-0.0510026	-0.0277695	-0.0577791	-0.00540268	0.0243612	0.031663	0.0157509	0.023926	0.0366899	0.034994	-0.0415299	-0.0282425	0.0255122
175	-0.100729	-0.00387494	-0.0459267	-0.0429882	0.0826171	-0.0192417	-0.108572	0.0155889	0.00456318	0.0160796	-0.101385	0.127579	0.0300203	0.145861	-0.00790343	0.0575894	-0.109566	0.0922341	-0.00762579	0.111881	0.0753146	-0.119182	0.0250179	-0.0494773	0.0124109	0.0303955	-0.0401126	0.0866111	-0.043625	0.040361	0.061166	0.0421431	0.0384076	-0.0650146	-0.0685869	-0.122786	-0.0387591	-0.0568357	-0.0370455	0.039083	0.104923	0.00387132	0.0706868	0.0429645	-0.0635605	-0.106591	-0.0900094	-0.00277101	0.0498851
176	-0.403872	-0.0648892	0.00849645	-0.0762608	0.125304	-0.0196332	0.0849273	0.0376781	0.0299384	0.0441109	-0.0357983	0.0685512	0.0666817	0.0398978	0.0260837	0.0245565	-0.0746399	0.0205745	0.0849287	0.0122334	0.0316264	-0.0212067	0.0244816	-0.0328372	0.0603348	-0.00272583	-0.0788302	0.0804449	0.108273	0.0643232	0.0661568	0.00290618	0.0241785	0.001046	-0.0678302	-0.10936	0.0385917	0.0406612	-0.0857819	0.032531	0.0418109	-0.0249544	0.0565096	0.0785203	-0.00965272	-0.0557781	-0.102538	0.019351	-0.07758
177	0.0621222	-0.108882	0.0297188	-0.121668	0.0681085	-0.0610593	0.0244479	-0.0833348	0.0170959	0.144199	-0.183699	0.106172	0.0947794	-0.0067842	0.0884667	0.0216508	-0.058165	-0.00517064	0.11167	0.149354	0.0697565	-0.0413571	0.00766172	-0.116419	0.0807972	-0.00242782	-0.166732	0.0587056	-0.0344827	-0.0492547	0.0142958	-0.180142	0.112516	-0.00629891	0.0164111	-0.194192	0.036573	-0.00571725	-0.0238131	-0.0861751	0.0354799	0.0268859	0.081168	0.148287	-0.14389	-0.145262	-0.135177	0.104999	-0.0278266
[truncated: 201 more rows]
[truncated: 2 more columns]

## Sheet: 0.5x Conc - 6 micron
Raw Data for Figure 4
Figure 4 Data
Normalized KaiB-6IAF Fluoresence Intensity for GUVs over time:
	Time (h) →
GUV # ↓	0	2	4	6	8	10	12	14	16	18	20	22	24	26	28	30	32	34	36	38	40	42	44	46	48	50	52	54	56	58	60	62	64	66	68	70	72	74	76	78	80	82	84	86	88	90	92	94	96
[truncated: 182 more rows]
[truncated: 2 more columns]

## Sheet: 0.5x Conc - 8 micron
Raw Data for Figure 4
Figure 4 Data
Normalized KaiB-6IAF Fluoresence Intensity for GUVs over time:
	Time (h) →
[truncated: 62 more rows]
[truncated: 2 more columns]

## Sheet: 0.5x Conc - 10 micron
Raw Data for Figure 4
Figure 4 Data
Normalized KaiB-6IAF Fluoresence Intensity for GUVs over time:
[truncated: 33 more rows]
[truncated: 2 more columns]

[truncated: 29 more sheets: 0.75x Conc - 2 micron, 0.75x Conc - 3 micron, 0.75x Conc - 4 micron, 0.75x Conc - 6 micron, 0.75x Conc - 8 micron, 0.75x Conc - 10 micron, 1.0x Conc - 2 micron, 1.0x Conc - 3 micron, 1.0x Conc - 4 micron, 1.0x Conc - 6 micron, 1.0x Conc - 8 micron, 1.0x Conc - 10 micron, 1.5x Conc - 2 micron, 1.5x Conc - 3 micron, 1.5x Conc - 4 micron, 1.5x Conc - 6 micron, 1.5x Conc - 8 micron, 1.5x Conc - 10 micron, 2.5x Conc - 2 micron, 2.5x Conc - 3 micron …]
