# Supplementary material for: Reconstitution of circadian clock in synthetic cells reveals principles of timekeeping
Source: Nat Commun. 2025 Jul 21;16:6686. doi: 10.1038/s41467-025-61844-5 (PMC12280161; doi:10.1038/s41467-025-61844-5)
Supplement: Supplementary file 4 — Source Data [file 41467_2025_61844_MOESM4_ESM.zip › Source Data/Figure 6A KaiABC Protein Distribution.xlsx]

## Sheet: Free KaiA
Figure 6A Model Raw Data
Free KaiA Concentrations in Modeled GUVs
0.5x Concentration								0.75x Concentration								1.0x Concentration								1.5x Concentration								2.5x Concentration
Vesicle #	2 µm vesicles Free KaiA (µM)	3 µm vesicles Free KaiA (µM)	4 µm vesicles Free KaiA (µM)	6 µm vesicles Free KaiA (µM)	8 µm vesicles Free KaiA (µM)	10 µm vesicles Free KaiA (µM)		Vesicle #	2 µm vesicles Free KaiA (µM)	3 µm vesicles Free KaiA (µM)	4 µm vesicles Free KaiA (µM)	6 µm vesicles Free KaiA (µM)	8 µm vesicles Free KaiA (µM)	10 µm vesicles Free KaiA (µM)		Vesicle #	2 µm vesicles Free KaiA (µM)	3 µm vesicles Free KaiA (µM)	4 µm vesicles Free KaiA (µM)	6 µm vesicles Free KaiA (µM)	8 µm vesicles Free KaiA (µM)	10 µm vesicles Free KaiA (µM)		Vesicle #	2 µm vesicles Free KaiA (µM)	3 µm vesicles Free KaiA (µM)	4 µm vesicles Free KaiA (µM)	6 µm vesicles Free KaiA (µM)	8 µm vesicles Free KaiA (µM)	10 µm vesicles Free KaiA (µM)		Vesicle #	2 µm vesicles Free KaiA (µM)	3 µm vesicles Free KaiA (µM)	4 µm vesicles Free KaiA (µM)	6 µm vesicles Free KaiA (µM)	8 µm vesicles Free KaiA (µM)	10 µm vesicles Free KaiA (µM)
1	0.715836	0.715836	0.715836	0.715836	0.715836	0.715836		1	1.29605	1.29605	1.29605	1.29605	1.29605	1.29605		1	0.972213	0.972213	0.972213	0.972213	0.972213	0.972213			1.26302	1.26302	1.26302	1.26302	1.26302	1.26302			3.46984	3.46984	3.46984	3.46984	3.46984	3.46984
2	0.458493	0.458493	0.458493	0.458493	0.458493	0.458493		2	0.840918	0.840918	0.840918	0.840918	0.840918	0.840918		2	1.22084	1.22084	1.22084	1.22084	1.22084	1.22084			1.30742	1.30742	1.30742	1.30742	1.30742	1.30742			2.18703	2.18703	2.18703	2.18703	2.18703	2.18703
3	0.615576	0.615576	0.615576	0.615576	0.615576	0.615576		3	1.15844	1.15844	1.15844	1.15844	1.15844	1.15844		3	1.48793	1.48793	1.48793	1.48793	1.48793	1.48793			3.21912	3.21912	3.21912	3.21912	3.21912	3.21912			2.99204	2.99204	2.99204	2.99204	2.99204	2.99204
4	0.721176	0.721176	0.721176	0.721176	0.721176	0.721176		4	0.799584	0.799584	0.799584	0.799584	0.799584	0.799584		4	1.66303	1.66303	1.66303	1.66303	1.66303	1.66303			1.87845	1.87845	1.87845	1.87845	1.87845	1.87845			2.17568	2.17568	2.17568	2.17568	2.17568	2.17568
5	0.84647	0.84647	0.84647	0.84647	0.84647	0.84647		5	1.07654	1.07654	1.07654	1.07654	1.07654	1.07654		5	0.935428	0.935428	0.935428	0.935428	0.935428	0.935428			2.19956	2.19956	2.19956	2.19956	2.19956	2.19956			4.39702	4.39702	4.39702	4.39702	4.39702	4.39702
6	0.521473	0.521473	0.521473	0.521473	0.521473	0.521473		6	0.660646	0.660646	0.660646	0.660646	0.660646	0.660646		6	1.28985	1.28985	1.28985	1.28985	1.28985	1.28985			2.02699	2.02699	2.02699	2.02699	2.02699	2.02699			3.83333	3.83333	3.83333	3.83333	3.83333	3.83333
7	0.459514	0.459514	0.459514	0.459514	0.459514	0.459514		7	0.773868	0.773868	0.773868	0.773868	0.773868	0.773868		7	1.79527	1.79527	1.79527	1.79527	1.79527	1.79527			1.73143	1.73143	1.73143	1.73143	1.73143	1.73143			2.567	2.567	2.567	2.567	2.567	2.567
8	0.577313	0.577313	0.577313	0.577313	0.577313	0.577313		8	1.0208	1.0208	1.0208	1.0208	1.0208	1.0208		8	1.08883	1.08883	1.08883	1.08883	1.08883	1.08883			2.21015	2.21015	2.21015	2.21015	2.21015	2.21015			2.53066	2.53066	2.53066	2.53066	2.53066	2.53066
9	0.524523	0.524523	0.524523	0.524523	0.524523	0.524523		9	1.09518	1.09518	1.09518	1.09518	1.09518	1.09518		9	1.00834	1.00834	1.00834	1.00834	1.00834	1.00834			1.60881	1.60881	1.60881	1.60881	1.60881	1.60881			3.02735	3.02735	3.02735	3.02735	3.02735	3.02735
10	0.439845	0.439845	0.439845	0.439845	0.439845	0.439845		10	1.14342	1.14342	1.14342	1.14342	1.14342	1.14342		10	1.29203	1.29203	1.29203	1.29203	1.29203	1.29203			1.29311	1.29311	1.29311	1.29311	1.29311	1.29311			3.38796	3.38796	3.38796	3.38796	3.38796	3.38796
11	0.58917	0.58917	0.58917	0.58917	0.58917	0.58917		11	0.984168	0.984168	0.984168	0.984168	0.984168	0.984168		11	1.061	1.061	1.061	1.061	1.061	1.061			1.90019	1.90019	1.90019	1.90019	1.90019	1.90019			3.83128	3.83128	3.83128	3.83128	3.83128	3.83128
12	0.716548	0.716548	0.716548	0.716548	0.716548	0.716548		12	0.864556	0.864556	0.864556	0.864556	0.864556	0.864556		12	0.780414	0.780414	0.780414	0.780414	0.780414	0.780414			1.42036	1.42036	1.42036	1.42036	1.42036	1.42036			2.0757	2.0757	2.0757	2.0757	2.0757	2.0757
13	0.617529	0.617529	0.617529	0.617529	0.617529	0.617529		13	1.36	1.36	1.36	1.36	1.36	1.36		13	1.65676	1.65676	1.65676	1.65676	1.65676	1.65676			1.30215	1.30215	1.30215	1.30215	1.30215	1.30215			2.29816	2.29816	2.29816	2.29816	2.29816	2.29816
14	0.636805	0.636805	0.636805	0.636805	0.636805	0.636805		14	1.14764	1.14764	1.14764	1.14764	1.14764	1.14764		14	0.778234	0.778234	0.778234	0.778234	0.778234	0.778234			2.02152	2.02152	2.02152	2.02152	2.02152	2.02152			2.48706	2.48706	2.48706	2.48706	2.48706	2.48706
15	0.581065	0.581065	0.581065	0.581065	0.581065	0.581065		15	0.673779	0.673779	0.673779	0.673779	0.673779	0.673779		15	1.29223	1.29223	1.29223	1.29223	1.29223	1.29223			1.19202	1.19202	1.19202	1.19202	1.19202	1.19202			1.91803	1.91803	1.91803	1.91803	1.91803	1.91803
16	0.512874	0.512874	0.512874	0.512874	0.512874	0.512874		16	1.10647	1.10647	1.10647	1.10647	1.10647	1.10647		16	1.08392	1.08392	1.08392	1.08392	1.08392	1.08392			2.16382	2.16382	2.16382	2.16382	2.16382	2.16382			2.26333	2.26333	2.26333	2.26333	2.26333	2.26333
17	0.461454	0.461454	0.461454	0.461454	0.461454	0.461454		17	0.898749	0.898749	0.898749	0.898749	0.898749	0.898749		17	1.36322	1.36322	1.36322	1.36322	1.36322	1.36322			2.07842	2.07842	2.07842	2.07842	2.07842	2.07842			2.58323	2.58323	2.58323	2.58323	2.58323	2.58323
18	0.773794	0.773794	0.773794	0.773794	0.773794	0.773794		18	1.02548	1.02548	1.02548	1.02548	1.02548	1.02548		18	1.17882	1.17882	1.17882	1.17882	1.17882	1.17882			1.69209	1.69209	1.69209	1.69209	1.69209	1.69209			3.34239	3.34239	3.34239	3.34239	3.34239	3.34239
19	0.441173	0.441173	0.441173	0.441173	0.441173	0.441173		19	0.918164	0.918164	0.918164	0.918164	0.918164	0.918164		19	1.05635	1.05635	1.05635	1.05635	1.05635	1.05635			1.60368	1.60368	1.60368	1.60368	1.60368	1.60368			2.56173	2.56173	2.56173	2.56173	2.56173	2.56173
20	0.734462	0.734462	0.734462	0.734462	0.734462	0.734462		20	0.759869	0.759869	0.759869	0.759869	0.759869	0.759869		20	1.7736	1.7736	1.7736	1.7736	1.7736	1.7736			1.62629	1.62629	1.62629	1.62629	1.62629	1.62629			3.02074	3.02074	3.02074	3.02074	3.02074	3.02074
21	0.576643	0.576643	0.576643	0.576643	0.576643	0.576643		21	1.10737	1.10737	1.10737	1.10737	1.10737	1.10737		21	1.11502	1.11502	1.11502	1.11502	1.11502	1.11502			2.14241	2.14241	2.14241	2.14241	2.14241	2.14241			3.99423	3.99423	3.99423	3.99423	3.99423	3.99423
22	0.535516	0.535516	0.535516	0.535516	0.535516	0.535516		22	1.1765	1.1765	1.1765	1.1765	1.1765	1.1765		22	1.30042	1.30042	1.30042	1.30042	1.30042	1.30042			1.70314	1.70314	1.70314	1.70314	1.70314	1.70314			3.99552	3.99552	3.99552	3.99552	3.99552	3.99552
23	0.635705	0.635705	0.635705	0.635705	0.635705	0.635705		23	0.968885	0.968885	0.968885	0.968885	0.968885	0.968885		23	1.94878	1.94878	1.94878	1.94878	1.94878	1.94878			1.44473	1.44473	1.44473	1.44473	1.44473	1.44473			4.12344	4.12344	4.12344	4.12344	4.12344	4.12344
24	0.408869	0.408869	0.408869	0.408869	0.408869	0.408869		24	0.782464	0.782464	0.782464	0.782464	0.782464	0.782464		24	1.37292	1.37292	1.37292	1.37292	1.37292	1.37292			2.40884	2.40884	2.40884	2.40884	2.40884	2.40884			2.53895	2.53895	2.53895	2.53895	2.53895	2.53895
25	0.498471	0.498471	0.498471	0.498471	0.498471	0.498471		25	0.674241	0.674241	0.674241	0.674241	0.674241	0.674241		25	1.09364	1.09364	1.09364	1.09364	1.09364	1.09364			1.57112	1.57112	1.57112	1.57112	1.57112	1.57112			2.95834	2.95834	2.95834	2.95834	2.95834	2.95834
26	0.600386	0.600386	0.600386	0.600386	0.600386	0.600386		26	1.34639	1.34639	1.34639	1.34639	1.34639	1.34639		26	1.04332	1.04332	1.04332	1.04332	1.04332	1.04332			1.17876	1.17876	1.17876	1.17876	1.17876	1.17876			4.35967	4.35967	4.35967	4.35967	4.35967	4.35967
27	0.751949	0.751949	0.751949	0.751949	0.751949	0.751949		27	0.73334	0.73334	0.73334	0.73334	0.73334	0.73334		27	1.50911	1.50911	1.50911	1.50911	1.50911	1.50911			1.39535	1.39535	1.39535	1.39535	1.39535	1.39535			3.16728	3.16728	3.16728	3.16728	3.16728	3.16728
28	0.731286	0.731286	0.731286	0.731286	0.731286	0.731286		28	0.784998	0.784998	0.784998	0.784998	0.784998	0.784998		28	1.47446	1.47446	1.47446	1.47446	1.47446	1.47446			1.4438	1.4438	1.4438	1.4438	1.4438	1.4438			2.05117	2.05117	2.05117	2.05117	2.05117	2.05117
29	0.67167	0.67167	0.67167	0.67167	0.67167	0.67167		29	1.05315	1.05315	1.05315	1.05315	1.05315	1.05315		29	0.944264	0.944264	0.944264	0.944264	0.944264	0.944264			1.55587	1.55587	1.55587	1.55587	1.55587	1.55587			3.56399	3.56399	3.56399	3.56399	3.56399	3.56399
30	0.793824	0.793824	0.793824	0.793824	0.793824	0.793824		30	0.779254	0.779254	0.779254	0.779254	0.779254	0.779254		30	1.33786	1.33786	1.33786	1.33786	1.33786	1.33786			1.78689	1.78689	1.78689	1.78689	1.78689	1.78689			2.95972	2.95972	2.95972	2.95972	2.95972	2.95972
31	0.847818	0.847818	0.847818	0.847818	0.847818	0.847818		31	1.04103	1.04103	1.04103	1.04103	1.04103	1.04103		31	1.58976	1.58976	1.58976	1.58976	1.58976	1.58976			1.75791	1.75791	1.75791	1.75791	1.75791	1.75791			4.18399	4.18399	4.18399	4.18399	4.18399	4.18399
32	0.558643	0.558643	0.558643	0.558643	0.558643	0.558643		32	1.03128	1.03128	1.03128	1.03128	1.03128	1.03128		32	1.61082	1.61082	1.61082	1.61082	1.61082	1.61082			2.51149	2.51149	2.51149	2.51149	2.51149	2.51149			3.42125	3.42125	3.42125	3.42125	3.42125	3.42125
33	0.71589	0.71589	0.71589	0.71589	0.71589	0.71589		33	0.738264	0.738264	0.738264	0.738264	0.738264	0.738264		33	1.07668	1.07668	1.07668	1.07668	1.07668	1.07668			2.30767	2.30767	2.30767	2.30767	2.30767	2.30767			2.66635	2.66635	2.66635	2.66635	2.66635	2.66635
34	0.409409	0.409409	0.409409	0.409409	0.409409	0.409409		34	1.18222	1.18222	1.18222	1.18222	1.18222	1.18222		34	0.961776	0.961776	0.961776	0.961776	0.961776	0.961776			2.59103	2.59103	2.59103	2.59103	2.59103	2.59103			2.02911	2.02911	2.02911	2.02911	2.02911	2.02911
35	0.620807	0.620807	0.620807	0.620807	0.620807	0.620807		35	1.03159	1.03159	1.03159	1.03159	1.03159	1.03159		35	0.798579	0.798579	0.798579	0.798579	0.798579	0.798579			1.41682	1.41682	1.41682	1.41682	1.41682	1.41682			2.21766	2.21766	2.21766	2.21766	2.21766	2.21766
36	0.586124	0.586124	0.586124	0.586124	0.586124	0.586124		36	0.68881	0.68881	0.68881	0.68881	0.68881	0.68881		36	1.77049	1.77049	1.77049	1.77049	1.77049	1.77049			1.40055	1.40055	1.40055	1.40055	1.40055	1.40055			1.92272	1.92272	1.92272	1.92272	1.92272	1.92272
37	0.561563	0.561563	0.561563	0.561563	0.561563	0.561563		37	0.937069	0.937069	0.937069	0.937069	0.937069	0.937069		37	1.14881	1.14881	1.14881	1.14881	1.14881	1.14881			1.22286	1.22286	1.22286	1.22286	1.22286	1.22286			3.27054	3.27054	3.27054	3.27054	3.27054	3.27054
38	0.370729	0.370729	0.370729	0.370729	0.370729	0.370729		38	0.671806	0.671806	0.671806	0.671806	0.671806	0.671806		38	0.877205	0.877205	0.877205	0.877205	0.877205	0.877205			2.36521	2.36521	2.36521	2.36521	2.36521	2.36521			4.19211	4.19211	4.19211	4.19211	4.19211	4.19211
39	0.849459	0.849459	0.849459	0.849459	0.849459	0.849459		39	0.720947	0.720947	0.720947	0.720947	0.720947	0.720947		39	1.1622	1.1622	1.1622	1.1622	1.1622	1.1622			2.26262	2.26262	2.26262	2.26262	2.26262	2.26262			2.16549	2.16549	2.16549	2.16549	2.16549	2.16549
40	0.675651	0.675651	0.675651	0.675651	0.675651	0.675651		40	0.82659	0.82659	0.82659	0.82659	0.82659	0.82659		40	1.09065	1.09065	1.09065	1.09065	1.09065	1.09065			1.4937	1.4937	1.4937	1.4937	1.4937	1.4937			3.02271	3.02271	3.02271	3.02271	3.02271	3.02271
41	0.527345	0.527345	0.527345	0.527345	0.527345	0.527345		41	1.04891	1.04891	1.04891	1.04891	1.04891	1.04891		41	0.976146	0.976146	0.976146	0.976146	0.976146	0.976146			1.55818	1.55818	1.55818	1.55818	1.55818	1.55818			2.64279	2.64279	2.64279	2.64279	2.64279	2.64279
42	0.339963	0.339963	0.339963	0.339963	0.339963	0.339963		42	0.786461	0.786461	0.786461	0.786461	0.786461	0.786461		42	0.961377	0.961377	0.961377	0.961377	0.961377	0.961377			1.91646	1.91646	1.91646	1.91646	1.91646	1.91646			3.39841	3.39841	3.39841	3.39841	3.39841	3.39841
43	0.654695	0.654695	0.654695	0.654695	0.654695	0.654695		43	0.832925	0.832925	0.832925	0.832925	0.832925	0.832925		43	1.32776	1.32776	1.32776	1.32776	1.32776	1.32776			1.99439	1.99439	1.99439	1.99439	1.99439	1.99439			2.22362	2.22362	2.22362	2.22362	2.22362	2.22362
44	0.508499	0.508499	0.508499	0.508499	0.508499	0.508499		44	0.7509	0.7509	0.7509	0.7509	0.7509	0.7509		44	0.703076	0.703076	0.703076	0.703076	0.703076	0.703076			1.61027	1.61027	1.61027	1.61027	1.61027	1.61027			2.76562	2.76562	2.76562	2.76562	2.76562	2.76562
45	0.808738	0.808738	0.808738	0.808738	0.808738	0.808738		45	1.09541	1.09541	1.09541	1.09541	1.09541	1.09541		45	0.82856	0.82856	0.82856	0.82856	0.82856	0.82856			2.47546	2.47546	2.47546	2.47546	2.47546	2.47546			3.05459	3.05459	3.05459	3.05459	3.05459	3.05459
46	0.621647	0.621647	0.621647	0.621647	0.621647	0.621647		46	1.13605	1.13605	1.13605	1.13605	1.13605	1.13605		46	1.40182	1.40182	1.40182	1.40182	1.40182	1.40182			0.97868	0.97868	0.97868	0.97868	0.97868	0.97868			2.85313	2.85313	2.85313	2.85313	2.85313	2.85313
47	0.302074	0.302074	0.302074	0.302074	0.302074	0.302074		47	0.73693	0.73693	0.73693	0.73693	0.73693	0.73693		47	1.22509	1.22509	1.22509	1.22509	1.22509	1.22509			2.19614	2.19614	2.19614	2.19614	2.19614	2.19614			2.27195	2.27195	2.27195	2.27195	2.27195	2.27195
48	0.601355	0.601355	0.601355	0.601355	0.601355	0.601355		48	0.871434	0.871434	0.871434	0.871434	0.871434	0.871434		48	1.37005	1.37005	1.37005	1.37005	1.37005	1.37005			1.05174	1.05174	1.05174	1.05174	1.05174	1.05174			3.05819	3.05819	3.05819	3.05819	3.05819	3.05819
49	0.930633	0.930633	0.930633	0.930633	0.930633	0.930633		49	0.600103	0.600103	0.600103	0.600103	0.600103	0.600103		49	1.25885	1.25885	1.25885	1.25885	1.25885	1.25885			1.45281	1.45281	1.45281	1.45281	1.45281	1.45281			3.8862	3.8862	3.8862	3.8862	3.8862	3.8862
50	0.395184	0.395184	0.395184	0.395184	0.395184	0.395184		50	0.877797	0.877797	0.877797	0.877797	0.877797	0.877797		50	0.973405	0.973405	0.973405	0.973405	0.973405	0.973405			1.91453	1.91453	1.91453	1.91453	1.91453	1.91453			3.2062	3.2062	3.2062	3.2062	3.2062	3.2062
51	0.440327	0.440327	0.440327	0.440327	0.440327	0.440327		51	1.30179	1.30179	1.30179	1.30179	1.30179	1.30179		51	1.44413	1.44413	1.44413	1.44413	1.44413	1.44413			1.37456	1.37456	1.37456	1.37456	1.37456	1.37456			2.93947	2.93947	2.93947	2.93947	2.93947	2.93947
52	0.493362	0.493362	0.493362	0.493362	0.493362	0.493362		52	0.735335	0.735335	0.735335	0.735335	0.735335	0.735335		52	1.34642	1.34642	1.34642	1.34642	1.34642	1.34642			2.04115	2.04115	2.04115	2.04115	2.04115	2.04115			2.57218	2.57218	2.57218	2.57218	2.57218	2.57218
53	0.620395	0.620395	0.620395	0.620395	0.620395	0.620395		53	0.71996	0.71996	0.71996	0.71996	0.71996	0.71996		53	0.750486	0.750486	0.750486	0.750486	0.750486	0.750486			2.08497	2.08497	2.08497	2.08497	2.08497	2.08497			3.40986	3.40986	3.40986	3.40986	3.40986	3.40986
54	0.746107	0.746107	0.746107	0.746107	0.746107	0.746107		54	0.788186	0.788186	0.788186	0.788186	0.788186	0.788186		54	0.890509	0.890509	0.890509	0.890509	0.890509	0.890509			2.1539	2.1539	2.1539	2.1539	2.1539	2.1539			3.38943	3.38943	3.38943	3.38943	3.38943	3.38943
55	0.3884	0.3884	0.3884	0.3884	0.3884	0.3884		55	1.30368	1.30368	1.30368	1.30368	1.30368	1.30368		55	2.1139	2.1139	2.1139	2.1139	2.1139	2.1139			2.9504	2.9504	2.9504	2.9504	2.9504	2.9504			2.67804	2.67804	2.67804	2.67804	2.67804	2.67804
56	0.685862	0.685862	0.685862	0.685862	0.685862	0.685862		56	0.993543	0.993543	0.993543	0.993543	0.993543	0.993543		56	1.30098	1.30098	1.30098	1.30098	1.30098	1.30098			1.19516	1.19516	1.19516	1.19516	1.19516	1.19516			4.44537	4.44537	4.44537	4.44537	4.44537	4.44537
57	0.676244	0.676244	0.676244	0.676244	0.676244	0.676244		57	0.961213	0.961213	0.961213	0.961213	0.961213	0.961213		57	0.911457	0.911457	0.911457	0.911457	0.911457	0.911457			2.22977	2.22977	2.22977	2.22977	2.22977	2.22977			1.95409	1.95409	1.95409	1.95409	1.95409	1.95409
58	0.578926	0.578926	0.578926	0.578926	0.578926	0.578926		58	1.06432	1.06432	1.06432	1.06432	1.06432	1.06432		58	1.70056	1.70056	1.70056	1.70056	1.70056	1.70056			2.06842	2.06842	2.06842	2.06842	2.06842	2.06842			2.73969	2.73969	2.73969	2.73969	2.73969	2.73969
59	0.489548	0.489548	0.489548	0.489548	0.489548	0.489548		59	0.710776	0.710776	0.710776	0.710776	0.710776	0.710776		59	0.901766	0.901766	0.901766	0.901766	0.901766	0.901766			1.94512	1.94512	1.94512	1.94512	1.94512	1.94512			2.31276	2.31276	2.31276	2.31276	2.31276	2.31276
60	0.805068	0.805068	0.805068	0.805068	0.805068	0.805068		60	1.23811	1.23811	1.23811	1.23811	1.23811	1.23811		60	1.32792	1.32792	1.32792	1.32792	1.32792	1.32792			1.95312	1.95312	1.95312	1.95312	1.95312	1.95312			3.62383	3.62383	3.62383	3.62383	3.62383	3.62383
61	0.654053	0.654053	0.654053	0.654053	0.654053	0.654053		61	0.801765	0.801765	0.801765	0.801765	0.801765	0.801765		61	1.29826	1.29826	1.29826	1.29826	1.29826	1.29826			1.72686	1.72686	1.72686	1.72686	1.72686	1.72686			3.18852	3.18852	3.18852	3.18852	3.18852	3.18852
62	0.400457	0.400457	0.400457	0.400457	0.400457	0.400457		62	0.99922	0.99922	0.99922	0.99922	0.99922	0.99922		62	1.50526	1.50526	1.50526	1.50526	1.50526	1.50526			2.24108	2.24108	2.24108	2.24108	2.24108	2.24108			2.42261	2.42261	2.42261	2.42261	2.42261	2.42261
63	0.695318	0.695318	0.695318	0.695318	0.695318	0.695318		63	1.13627	1.13627	1.13627	1.13627	1.13627	1.13627		63	1.80925	1.80925	1.80925	1.80925	1.80925	1.80925			2.21332	2.21332	2.21332	2.21332	2.21332	2.21332			3.60344	3.60344	3.60344	3.60344	3.60344	3.60344
64	0.635194	0.635194	0.635194	0.635194	0.635194	0.635194		64	0.621837	0.621837	0.621837	0.621837	0.621837	0.621837		64	0.899303	0.899303	0.899303	0.899303	0.899303	0.899303			1.63892	1.63892	1.63892	1.63892	1.63892	1.63892			2.87994	2.87994	2.87994	2.87994	2.87994	2.87994
65	0.599959	0.599959	0.599959	0.599959	0.599959	0.599959		65	1.12095	1.12095	1.12095	1.12095	1.12095	1.12095		65	1.16165	1.16165	1.16165	1.16165	1.16165	1.16165			1.739	1.739	1.739	1.739	1.739	1.739			2.86957	2.86957	2.86957	2.86957	2.86957	2.86957
66	0.336191	0.336191	0.336191	0.336191	0.336191	0.336191		66	0.806407	0.806407	0.806407	0.806407	0.806407	0.806407		66	1.55449	1.55449	1.55449	1.55449	1.55449	1.55449			1.52576	1.52576	1.52576	1.52576	1.52576	1.52576			1.96252	1.96252	1.96252	1.96252	1.96252	1.96252
67	0.609618	0.609618	0.609618	0.609618	0.609618	0.609618		67	0.546695	0.546695	0.546695	0.546695	0.546695	0.546695		67	1.12938	1.12938	1.12938	1.12938	1.12938	1.12938			1.91702	1.91702	1.91702	1.91702	1.91702	1.91702			2.34049	2.34049	2.34049	2.34049	2.34049	2.34049
68	0.467009	0.467009	0.467009	0.467009	0.467009	0.467009		68	1.33227	1.33227	1.33227	1.33227	1.33227	1.33227		68	1.84905	1.84905	1.84905	1.84905	1.84905	1.84905			1.60872	1.60872	1.60872	1.60872	1.60872	1.60872			2.41532	2.41532	2.41532	2.41532	2.41532	2.41532
69	0.611986	0.611986	0.611986	0.611986	0.611986	0.611986		69	0.753224	0.753224	0.753224	0.753224	0.753224	0.753224		69	0.991747	0.991747	0.991747	0.991747	0.991747	0.991747			1.15211	1.15211	1.15211	1.15211	1.15211	1.15211			1.95632	1.95632	1.95632	1.95632	1.95632	1.95632
70	0.69257	0.69257	0.69257	0.69257	0.69257	0.69257		70	1.03966	1.03966	1.03966	1.03966	1.03966	1.03966		70	1.61954	1.61954	1.61954	1.61954	1.61954	1.61954			1.57065	1.57065	1.57065	1.57065	1.57065	1.57065			3.0922	3.0922	3.0922	3.0922	3.0922	3.0922
71	0.583138	0.583138	0.583138	0.583138	0.583138	0.583138		71	1.30196	1.30196	1.30196	1.30196	1.30196	1.30196		71	1.20822	1.20822	1.20822	1.20822	1.20822	1.20822			1.62663	1.62663	1.62663	1.62663	1.62663	1.62663			3.58288	3.58288	3.58288	3.58288	3.58288	3.58288
72	0.655082	0.655082	0.655082	0.655082	0.655082	0.655082		72	0.900889	0.900889	0.900889	0.900889	0.900889	0.900889		72	0.621139	0.621139	0.621139	0.621139	0.621139	0.621139			1.40809	1.40809	1.40809	1.40809	1.40809	1.40809			3.61909	3.61909	3.61909	3.61909	3.61909	3.61909
73	0.785167	0.785167	0.785167	0.785167	0.785167	0.785167		73	1.12968	1.12968	1.12968	1.12968	1.12968	1.12968		73	1.31482	1.31482	1.31482	1.31482	1.31482	1.31482			1.58615	1.58615	1.58615	1.58615	1.58615	1.58615			3.76862	3.76862	3.76862	3.76862	3.76862	3.76862
74	0.746034	0.746034	0.746034	0.746034	0.746034	0.746034		74	0.702469	0.702469	0.702469	0.702469	0.702469	0.702469		74	1.94509	1.94509	1.94509	1.94509	1.94509	1.94509			1.31263	1.31263	1.31263	1.31263	1.31263	1.31263			2.9965	2.9965	2.9965	2.9965	2.9965	2.9965
75	0.673787	0.673787	0.673787	0.673787	0.673787	0.673787		75	0.782326	0.782326	0.782326	0.782326	0.782326	0.782326		75	1.48859	1.48859	1.48859	1.48859	1.48859	1.48859			2.83775	2.83775	2.83775	2.83775	2.83775	2.83775			2.05312	2.05312	2.05312	2.05312	2.05312	2.05312
76	0.578843	0.578843	0.578843	0.578843	0.578843	0.578843		76	0.881703	0.881703	0.881703	0.881703	0.881703	0.881703		76	1.39948	1.39948	1.39948	1.39948	1.39948	1.39948			1.93177	1.93177	1.93177	1.93177	1.93177	1.93177			3.98994	3.98994	3.98994	3.98994	3.98994	3.98994
77	0.499463	0.499463	0.499463	0.499463	0.499463	0.499463		77	0.733555	0.733555	0.733555	0.733555	0.733555	0.733555		77	1.11417	1.11417	1.11417	1.11417	1.11417	1.11417			2.34469	2.34469	2.34469	2.34469	2.34469	2.34469			3.04502	3.04502	3.04502	3.04502	3.04502	3.04502
78	0.670803	0.670803	0.670803	0.670803	0.670803	0.670803		78	0.791288	0.791288	0.791288	0.791288	0.791288	0.791288		78	1.40246	1.40246	1.40246	1.40246	1.40246	1.40246			0.909028	0.909028	0.909028	0.909028	0.909028	0.909028			2.63716	2.63716	2.63716	2.63716	2.63716	2.63716
79	0.692646	0.692646	0.692646	0.692646	0.692646	0.692646		79	0.704963	0.704963	0.704963	0.704963	0.704963	0.704963		79	1.27983	1.27983	1.27983	1.27983	1.27983	1.27983			1.70752	1.70752	1.70752	1.70752	1.70752	1.70752			3.16385	3.16385	3.16385	3.16385	3.16385	3.16385
80	0.2704	0.2704	0.2704	0.2704	0.2704	0.2704		80	0.785396	0.785396	0.785396	0.785396	0.785396	0.785396		80	0.93094	0.93094	0.93094	0.93094	0.93094	0.93094			2.2465	2.2465	2.2465	2.2465	2.2465	2.2465			3.09363	3.09363	3.09363	3.09363	3.09363	3.09363
81	0.746245	0.746245	0.746245	0.746245	0.746245	0.746245		81	0.921445	0.921445	0.921445	0.921445	0.921445	0.921445		81	1.15613	1.15613	1.15613	1.15613	1.15613	1.15613			1.69943	1.69943	1.69943	1.69943	1.69943	1.69943			3.4591	3.4591	3.4591	3.4591	3.4591	3.4591
82	0.537536	0.537536	0.537536	0.537536	0.537536	0.537536		82	0.772684	0.772684	0.772684	0.772684	0.772684	0.772684		82	1.3703	1.3703	1.3703	1.3703	1.3703	1.3703			1.95	1.95	1.95	1.95	1.95	1.95			2.7175	2.7175	2.7175	2.7175	2.7175	2.7175
83	0.573138	0.573138	0.573138	0.573138	0.573138	0.573138		83	0.93371	0.93371	0.93371	0.93371	0.93371	0.93371		83	0.978648	0.978648	0.978648	0.978648	0.978648	0.978648			1.56996	1.56996	1.56996	1.56996	1.56996	1.56996			2.17409	2.17409	2.17409	2.17409	2.17409	2.17409
84	0.467489	0.467489	0.467489	0.467489	0.467489	0.467489		84	1.11899	1.11899	1.11899	1.11899	1.11899	1.11899		84	1.14648	1.14648	1.14648	1.14648	1.14648	1.14648			1.73084	1.73084	1.73084	1.73084	1.73084	1.73084			3.74225	3.74225	3.74225	3.74225	3.74225	3.74225
85	0.471496	0.471496	0.471496	0.471496	0.471496	0.471496		85	1.22383	1.22383	1.22383	1.22383	1.22383	1.22383		85	1.69778	1.69778	1.69778	1.69778	1.69778	1.69778			1.31415	1.31415	1.31415	1.31415	1.31415	1.31415			2.82906	2.82906	2.82906	2.82906	2.82906	2.82906
86	0.685327	0.685327	0.685327	0.685327	0.685327	0.685327		86	0.915657	0.915657	0.915657	0.915657	0.915657	0.915657		86	1.03946	1.03946	1.03946	1.03946	1.03946	1.03946			1.95467	1.95467	1.95467	1.95467	1.95467	1.95467			1.46164	1.46164	1.46164	1.46164	1.46164	1.46164
87	0.571666	0.571666	0.571666	0.571666	0.571666	0.571666		87	0.868089	0.868089	0.868089	0.868089	0.868089	0.868089		87	1.40503	1.40503	1.40503	1.40503	1.40503	1.40503			1.38994	1.38994	1.38994	1.38994	1.38994	1.38994			2.16431	2.16431	2.16431	2.16431	2.16431	2.16431
88	1.09279	1.09279	1.09279	1.09279	1.09279	1.09279		88	0.70507	0.70507	0.70507	0.70507	0.70507	0.70507		88	0.976916	0.976916	0.976916	0.976916	0.976916	0.976916			2.02003	2.02003	2.02003	2.02003	2.02003	2.02003			3.75235	3.75235	3.75235	3.75235	3.75235	3.75235
89	0.67511	0.67511	0.67511	0.67511	0.67511	0.67511		89	0.764815	0.764815	0.764815	0.764815	0.764815	0.764815		89	0.714283	0.714283	0.714283	0.714283	0.714283	0.714283			1.79505	1.79505	1.79505	1.79505	1.79505	1.79505			2.14563	2.14563	2.14563	2.14563	2.14563	2.14563
90	0.77635	0.77635	0.77635	0.77635	0.77635	0.77635		90	0.951257	0.951257	0.951257	0.951257	0.951257	0.951257		90	1.06985	1.06985	1.06985	1.06985	1.06985	1.06985			1.74167	1.74167	1.74167	1.74167	1.74167	1.74167			1.93092	1.93092	1.93092	1.93092	1.93092	1.93092
91	0.485014	0.485014	0.485014	0.485014	0.485014	0.485014		91	0.761187	0.761187	0.761187	0.761187	0.761187	0.761187		91	2.0168	2.0168	2.0168	2.0168	2.0168	2.0168			1.12796	1.12796	1.12796	1.12796	1.12796	1.12796			2.80654	2.80654	2.80654	2.80654	2.80654	2.80654
92	0.955661	0.955661	0.955661	0.955661	0.955661	0.955661		92	0.988803	0.988803	0.988803	0.988803	0.988803	0.988803		92	1.31577	1.31577	1.31577	1.31577	1.31577	1.31577			1.83235	1.83235	1.83235	1.83235	1.83235	1.83235			2.30488	2.30488	2.30488	2.30488	2.30488	2.30488
93	0.652203	0.652203	0.652203	0.652203	0.652203	0.652203		93	1.10995	1.10995	1.10995	1.10995	1.10995	1.10995		93	1.75707	1.75707	1.75707	1.75707	1.75707	1.75707			1.89646	1.89646	1.89646	1.89646	1.89646	1.89646			3.29712	3.29712	3.29712	3.29712	3.29712	3.29712
94	0.683133	0.683133	0.683133	0.683133	0.683133	0.683133		94	0.682837	0.682837	0.682837	0.682837	0.682837	0.682837		94	1.70804	1.70804	1.70804	1.70804	1.70804	1.70804			1.70941	1.70941	1.70941	1.70941	1.70941	1.70941			2.76054	2.76054	2.76054	2.76054	2.76054	2.76054
95	0.63917	0.63917	0.63917	0.63917	0.63917	0.63917		95	1.02771	1.02771	1.02771	1.02771	1.02771	1.02771		95	1.76408	1.76408	1.76408	1.76408	1.76408	1.76408			1.4804	1.4804	1.4804	1.4804	1.4804	1.4804			2.93248	2.93248	2.93248	2.93248	2.93248	2.93248
96	0.6522	0.6522	0.6522	0.6522	0.6522	0.6522		96	1.01085	1.01085	1.01085	1.01085	1.01085	1.01085		96	1.58648	1.58648	1.58648	1.58648	1.58648	1.58648			2.00833	2.00833	2.00833	2.00833	2.00833	2.00833			3.57816	3.57816	3.57816	3.57816	3.57816	3.57816
97	0.894523	0.894523	0.894523	0.894523	0.894523	0.894523		97	1.06724	1.06724	1.06724	1.06724	1.06724	1.06724		97	1.23247	1.23247	1.23247	1.23247	1.23247	1.23247			2.56249	2.56249	2.56249	2.56249	2.56249	2.56249			3.09236	3.09236	3.09236	3.09236	3.09236	3.09236
98	0.398695	0.398695	0.398695	0.398695	0.398695	0.398695		98	1.0488	1.0488	1.0488	1.0488	1.0488	1.0488		98	1.42676	1.42676	1.42676	1.42676	1.42676	1.42676			1.4016	1.4016	1.4016	1.4016	1.4016	1.4016			3.49142	3.49142	3.49142	3.49142	3.49142	3.49142
99	0.760318	0.760318	0.760318	0.760318	0.760318	0.760318		99	1.03473	1.03473	1.03473	1.03473	1.03473	1.03473		99	1.34255	1.34255	1.34255	1.34255	1.34255	1.34255			2.50287	2.50287	2.50287	2.50287	2.50287	2.50287			4.41063	4.41063	4.41063	4.41063	4.41063	4.41063
100	0.578333	0.578333	0.578333	0.578333	0.578333	0.578333		100	0.612163	0.612163	0.612163	0.612163	0.612163	0.612163		100	1.09805	1.09805	1.09805	1.09805	1.09805	1.09805			1.28204	1.28204	1.28204	1.28204	1.28204	1.28204			3.41019	3.41019	3.41019	3.41019	3.41019	3.41019
101	0.483485	0.483485	0.483485	0.483485	0.483485	0.483485		101	0.759512	0.759512	0.759512	0.759512	0.759512	0.759512		101	1.71596	1.71596	1.71596	1.71596	1.71596	1.71596			1.46786	1.46786	1.46786	1.46786	1.46786	1.46786			3.38117	3.38117	3.38117	3.38117	3.38117	3.38117
102	0.437471	0.437471	0.437471	0.437471	0.437471	0.437471		102	1.08748	1.08748	1.08748	1.08748	1.08748	1.08748		102	1.04335	1.04335	1.04335	1.04335	1.04335	1.04335			2.54376	2.54376	2.54376	2.54376	2.54376	2.54376			1.95255	1.95255	1.95255	1.95255	1.95255	1.95255
103	0.595666	0.595666	0.595666	0.595666	0.595666	0.595666		103	1.32152	1.32152	1.32152	1.32152	1.32152	1.32152		103	1.04674	1.04674	1.04674	1.04674	1.04674	1.04674			2.26765	2.26765	2.26765	2.26765	2.26765	2.26765			3.31057	3.31057	3.31057	3.31057	3.31057	3.31057
104	0.456775	0.456775	0.456775	0.456775	0.456775	0.456775		104	0.430499	0.430499	0.430499	0.430499	0.430499	0.430499		104	0.943914	0.943914	0.943914	0.943914	0.943914	0.943914			1.54578	1.54578	1.54578	1.54578	1.54578	1.54578			1.85763	1.85763	1.85763	1.85763	1.85763	1.85763
105	0.43277	0.43277	0.43277	0.43277	0.43277	0.43277		105	1.14309	1.14309	1.14309	1.14309	1.14309	1.14309		105	1.49072	1.49072	1.49072	1.49072	1.49072	1.49072			2.16846	2.16846	2.16846	2.16846	2.16846	2.16846			2.24308	2.24308	2.24308	2.24308	2.24308	2.24308
106	0.715812	0.715812	0.715812	0.715812	0.715812	0.715812		106	1.04603	1.04603	1.04603	1.04603	1.04603	1.04603		106	0.827412	0.827412	0.827412	0.827412	0.827412	0.827412			1.57929	1.57929	1.57929	1.57929	1.57929	1.57929			3.13294	3.13294	3.13294	3.13294	3.13294	3.13294
107	0.67963	0.67963	0.67963	0.67963	0.67963	0.67963		107	1.06566	1.06566	1.06566	1.06566	1.06566	1.06566		107	1.09818	1.09818	1.09818	1.09818	1.09818	1.09818			1.27131	1.27131	1.27131	1.27131	1.27131	1.27131			2.96623	2.96623	2.96623	2.96623	2.96623	2.96623
108	0.709934	0.709934	0.709934	0.709934	0.709934	0.709934		108	0.723386	0.723386	0.723386	0.723386	0.723386	0.723386		108	1.03763	1.03763	1.03763	1.03763	1.03763	1.03763			1.48333	1.48333	1.48333	1.48333	1.48333	1.48333			3.64367	3.64367	3.64367	3.64367	3.64367	3.64367
109	0.805203	0.805203	0.805203	0.805203	0.805203	0.805203		109	0.82381	0.82381	0.82381	0.82381	0.82381	0.82381		109	0.770686	0.770686	0.770686	0.770686	0.770686	0.770686			2.0182	2.0182	2.0182	2.0182	2.0182	2.0182			2.54888	2.54888	2.54888	2.54888	2.54888	2.54888
110	0.592892	0.592892	0.592892	0.592892	0.592892	0.592892		110	1.27804	1.27804	1.27804	1.27804	1.27804	1.27804		110	1.1261	1.1261	1.1261	1.1261	1.1261	1.1261			2.01629	2.01629	2.01629	2.01629	2.01629	2.01629			1.76719	1.76719	1.76719	1.76719	1.76719	1.76719
111	0.436732	0.436732	0.436732	0.436732	0.436732	0.436732		111	0.978948	0.978948	0.978948	0.978948	0.978948	0.978948		111	1.02027	1.02027	1.02027	1.02027	1.02027	1.02027			2.0686	2.0686	2.0686	2.0686	2.0686	2.0686			2.76597	2.76597	2.76597	2.76597	2.76597	2.76597
112	0.671183	0.671183	0.671183	0.671183	0.671183	0.671183		112	1.01269	1.01269	1.01269	1.01269	1.01269	1.01269		112	1.26772	1.26772	1.26772	1.26772	1.26772	1.26772			2.11402	2.11402	2.11402	2.11402	2.11402	2.11402			2.75788	2.75788	2.75788	2.75788	2.75788	2.75788
113	0.434665	0.434665	0.434665	0.434665	0.434665	0.434665		113	0.810761	0.810761	0.810761	0.810761	0.810761	0.810761		113	1.19864	1.19864	1.19864	1.19864	1.19864	1.19864			2.11046	2.11046	2.11046	2.11046	2.11046	2.11046			1.86664	1.86664	1.86664	1.86664	1.86664	1.86664
114	0.442395	0.442395	0.442395	0.442395	0.442395	0.442395		114	0.939579	0.939579	0.939579	0.939579	0.939579	0.939579		114	0.772492	0.772492	0.772492	0.772492	0.772492	0.772492			2.33063	2.33063	2.33063	2.33063	2.33063	2.33063			2.24806	2.24806	2.24806	2.24806	2.24806	2.24806
115	0.607978	0.607978	0.607978	0.607978	0.607978	0.607978		115	0.647833	0.647833	0.647833	0.647833	0.647833	0.647833		115	0.776809	0.776809	0.776809	0.776809	0.776809	0.776809			2.00494	2.00494	2.00494	2.00494	2.00494	2.00494			3.89768	3.89768	3.89768	3.89768	3.89768	3.89768
116	0.415149	0.415149	0.415149	0.415149	0.415149	0.415149		116	0.644625	0.644625	0.644625	0.644625	0.644625	0.644625		116	0.947362	0.947362	0.947362	0.947362	0.947362	0.947362			2.06266	2.06266	2.06266	2.06266	2.06266	2.06266			2.48332	2.48332	2.48332	2.48332	2.48332	2.48332
117	0.490332	0.490332	0.490332	0.490332	0.490332	0.490332		117	1.29488	1.29488	1.29488	1.29488	1.29488	1.29488		117	1.04111	1.04111	1.04111	1.04111	1.04111	1.04111			1.65068	1.65068	1.65068	1.65068	1.65068	1.65068			2.65373	2.65373	2.65373	2.65373	2.65373	2.65373
118	0.437453	0.437453	0.437453	0.437453	0.437453	0.437453		118	0.743736	0.743736	0.743736	0.743736	0.743736	0.743736		118	0.923373	0.923373	0.923373	0.923373	0.923373	0.923373			1.40715	1.40715	1.40715	1.40715	1.40715	1.40715			2.7144	2.7144	2.7144	2.7144	2.7144	2.7144
119	0.673346	0.673346	0.673346	0.673346	0.673346	0.673346		119	0.803977	0.803977	0.803977	0.803977	0.803977	0.803977		119	1.28241	1.28241	1.28241	1.28241	1.28241	1.28241			1.39346	1.39346	1.39346	1.39346	1.39346	1.39346			2.00668	2.00668	2.00668	2.00668	2.00668	2.00668
120	0.688912	0.688912	0.688912	0.688912	0.688912	0.688912		120	1.2004	1.2004	1.2004	1.2004	1.2004	1.2004		120	1.48786	1.48786	1.48786	1.48786	1.48786	1.48786			1.65375	1.65375	1.65375	1.65375	1.65375	1.65375			2.17241	2.17241	2.17241	2.17241	2.17241	2.17241
121	0.482817	0.482817	0.482817	0.482817	0.482817	0.482817		121	1.12717	1.12717	1.12717	1.12717	1.12717	1.12717		121	1.27937	1.27937	1.27937	1.27937	1.27937	1.27937			2.01933	2.01933	2.01933	2.01933	2.01933	2.01933			4.23018	4.23018	4.23018	4.23018	4.23018	4.23018
122	0.362853	0.362853	0.362853	0.362853	0.362853	0.362853		122	0.568359	0.568359	0.568359	0.568359	0.568359	0.568359		122	1.75534	1.75534	1.75534	1.75534	1.75534	1.75534			1.38929	1.38929	1.38929	1.38929	1.38929	1.38929			3.06467	3.06467	3.06467	3.06467	3.06467	3.06467
123	0.673752	0.673752	0.673752	0.673752	0.673752	0.673752		123	0.997729	0.997729	0.997729	0.997729	0.997729	0.997729		123	0.805665	0.805665	0.805665	0.805665	0.805665	0.805665			1.39247	1.39247	1.39247	1.39247	1.39247	1.39247			4.10636	4.10636	4.10636	4.10636	4.10636	4.10636
124	0.448655	0.448655	0.448655	0.448655	0.448655	0.448655		124	1.23809	1.23809	1.23809	1.23809	1.23809	1.23809		124	1.51852	1.51852	1.51852	1.51852	1.51852	1.51852			1.68381	1.68381	1.68381	1.68381	1.68381	1.68381			2.33236	2.33236	2.33236	2.33236	2.33236	2.33236
125	0.585842	0.585842	0.585842	0.585842	0.585842	0.585842		125	1.41195	1.41195	1.41195	1.41195	1.41195	1.41195		125	1.60481	1.60481	1.60481	1.60481	1.60481	1.60481			1.7325	1.7325	1.7325	1.7325	1.7325	1.7325			3.43927	3.43927	3.43927	3.43927	3.43927	3.43927
126	0.831682	0.831682	0.831682	0.831682	0.831682	0.831682		126	0.856422	0.856422	0.856422	0.856422	0.856422	0.856422		126	1.19078	1.19078	1.19078	1.19078	1.19078	1.19078			0.951803	0.951803	0.951803	0.951803	0.951803	0.951803			4.2995	4.2995	4.2995	4.2995	4.2995	4.2995
127	0.549011	0.549011	0.549011	0.549011	0.549011	0.549011		127	0.645009	0.645009	0.645009	0.645009	0.645009	0.645009		127	1.04	1.04	1.04	1.04	1.04	1.04			2.37686	2.37686	2.37686	2.37686	2.37686	2.37686			3.96275	3.96275	3.96275	3.96275	3.96275	3.96275
128	0.400379	0.400379	0.400379	0.400379	0.400379	0.400379		128	0.793107	0.793107	0.793107	0.793107	0.793107	0.793107		128	1.23734	1.23734	1.23734	1.23734	1.23734	1.23734			1.33797	1.33797	1.33797	1.33797	1.33797	1.33797			2.22625	2.22625	2.22625	2.22625	2.22625	2.22625
129	0.623837	0.623837	0.623837	0.623837	0.623837	0.623837		129	1.22717	1.22717	1.22717	1.22717	1.22717	1.22717		129	1.67774	1.67774	1.67774	1.67774	1.67774	1.67774			1.93009	1.93009	1.93009	1.93009	1.93009	1.93009			4.20364	4.20364	4.20364	4.20364	4.20364	4.20364
130	0.389825	0.389825	0.389825	0.389825	0.389825	0.389825		130	0.954286	0.954286	0.954286	0.954286	0.954286	0.954286		130	1.84732	1.84732	1.84732	1.84732	1.84732	1.84732			2.13439	2.13439	2.13439	2.13439	2.13439	2.13439			4.97782	4.97782	4.97782	4.97782	4.97782	4.97782
131	0.44426	0.44426	0.44426	0.44426	0.44426	0.44426		131	0.99061	0.99061	0.99061	0.99061	0.99061	0.99061		131	1.10517	1.10517	1.10517	1.10517	1.10517	1.10517			2.10893	2.10893	2.10893	2.10893	2.10893	2.10893			3.78698	3.78698	3.78698	3.78698	3.78698	3.78698
132	0.931007	0.931007	0.931007	0.931007	0.931007	0.931007		132	0.684616	0.684616	0.684616	0.684616	0.684616	0.684616		132	1.0965	1.0965	1.0965	1.0965	1.0965	1.0965			2.38507	2.38507	2.38507	2.38507	2.38507	2.38507			3.14352	3.14352	3.14352	3.14352	3.14352	3.14352
133	0.832562	0.832562	0.832562	0.832562	0.832562	0.832562		133	0.936104	0.936104	0.936104	0.936104	0.936104	0.936104		133	1.12584	1.12584	1.12584	1.12584	1.12584	1.12584			1.32192	1.32192	1.32192	1.32192	1.32192	1.32192			2.56778	2.56778	2.56778	2.56778	2.56778	2.56778
134	0.473579	0.473579	0.473579	0.473579	0.473579	0.473579		134	1.25024	1.25024	1.25024	1.25024	1.25024	1.25024		134	1.61273	1.61273	1.61273	1.61273	1.61273	1.61273			1.84489	1.84489	1.84489	1.84489	1.84489	1.84489			3.47901	3.47901	3.47901	3.47901	3.47901	3.47901
135	0.603977	0.603977	0.603977	0.603977	0.603977	0.603977		135	0.936928	0.936928	0.936928	0.936928	0.936928	0.936928		135	1.61633	1.61633	1.61633	1.61633	1.61633	1.61633			1.3703	1.3703	1.3703	1.3703	1.3703	1.3703			3.45923	3.45923	3.45923	3.45923	3.45923	3.45923
136	0.699668	0.699668	0.699668	0.699668	0.699668	0.699668		136	1.08798	1.08798	1.08798	1.08798	1.08798	1.08798		136	0.994309	0.994309	0.994309	0.994309	0.994309	0.994309			1.18204	1.18204	1.18204	1.18204	1.18204	1.18204			2.78592	2.78592	2.78592	2.78592	2.78592	2.78592
137	0.382082	0.382082	0.382082	0.382082	0.382082	0.382082		137	0.636107	0.636107	0.636107	0.636107	0.636107	0.636107		137	1.72546	1.72546	1.72546	1.72546	1.72546	1.72546			2.20645	2.20645	2.20645	2.20645	2.20645	2.20645			2.49166	2.49166	2.49166	2.49166	2.49166	2.49166
138	0.535918	0.535918	0.535918	0.535918	0.535918	0.535918		138	1.55039	1.55039	1.55039	1.55039	1.55039	1.55039		138	1.1119	1.1119	1.1119	1.1119	1.1119	1.1119			1.91947	1.91947	1.91947	1.91947	1.91947	1.91947			2.77672	2.77672	2.77672	2.77672	2.77672	2.77672
139	0.578254	0.578254	0.578254	0.578254	0.578254	0.578254		139	1.21554	1.21554	1.21554	1.21554	1.21554	1.21554		139	0.969245	0.969245	0.969245	0.969245	0.969245	0.969245			1.44219	1.44219	1.44219	1.44219	1.44219	1.44219			1.53681	1.53681	1.53681	1.53681	1.53681	1.53681
140	0.652156	0.652156	0.652156	0.652156	0.652156	0.652156		140	0.587024	0.587024	0.587024	0.587024	0.587024	0.587024		140	1.30324	1.30324	1.30324	1.30324	1.30324	1.30324			1.56068	1.56068	1.56068	1.56068	1.56068	1.56068			2.6065	2.6065	2.6065	2.6065	2.6065	2.6065
141	0.684039	0.684039	0.684039	0.684039	0.684039	0.684039		141	0.689514	0.689514	0.689514	0.689514	0.689514	0.689514		141	0.811901	0.811901	0.811901	0.811901	0.811901	0.811901			1.37847	1.37847	1.37847	1.37847	1.37847	1.37847			2.36876	2.36876	2.36876	2.36876	2.36876	2.36876
142	0.775451	0.775451	0.775451	0.775451	0.775451	0.775451		142	0.747475	0.747475	0.747475	0.747475	0.747475	0.747475		142	0.933334	0.933334	0.933334	0.933334	0.933334	0.933334			1.77171	1.77171	1.77171	1.77171	1.77171	1.77171			2.76874	2.76874	2.76874	2.76874	2.76874	2.76874
143	0.488011	0.488011	0.488011	0.488011	0.488011	0.488011		143	0.573756	0.573756	0.573756	0.573756	0.573756	0.573756		143	1.00204	1.00204	1.00204	1.00204	1.00204	1.00204			1.49336	1.49336	1.49336	1.49336	1.49336	1.49336			2.21521	2.21521	2.21521	2.21521	2.21521	2.21521
144	0.726844	0.726844	0.726844	0.726844	0.726844	0.726844		144	0.675671	0.675671	0.675671	0.675671	0.675671	0.675671		144	1.19051	1.19051	1.19051	1.19051	1.19051	1.19051			1.77877	1.77877	1.77877	1.77877	1.77877	1.77877			3.80686	3.80686	3.80686	3.80686	3.80686	3.80686
145	0.618884	0.618884	0.618884	0.618884	0.618884	0.618884		145	0.762334	0.762334	0.762334	0.762334	0.762334	0.762334		145	0.462992	0.462992	0.462992	0.462992	0.462992	0.462992			2.06308	2.06308	2.06308	2.06308	2.06308	2.06308			3.43735	3.43735	3.43735	3.43735	3.43735	3.43735
146	0.565776	0.565776	0.565776	0.565776	0.565776	0.565776		146	0.711608	0.711608	0.711608	0.711608	0.711608	0.711608		146	1.79317	1.79317	1.79317	1.79317	1.79317	1.79317			1.17193	1.17193	1.17193	1.17193	1.17193	1.17193			3.57441	3.57441	3.57441	3.57441	3.57441	3.57441
147	0.399837	0.399837	0.399837	0.399837	0.399837	0.399837		147	0.705481	0.705481	0.705481	0.705481	0.705481	0.705481		147	1.61881	1.61881	1.61881	1.61881	1.61881	1.61881			3.02213	3.02213	3.02213	3.02213	3.02213	3.02213			3.1905	3.1905	3.1905	3.1905	3.1905	3.1905
148	0.383482	0.383482	0.383482	0.383482	0.383482	0.383482		148	0.725613	0.725613	0.725613	0.725613	0.725613	0.725613		148	0.908784	0.908784	0.908784	0.908784	0.908784	0.908784			1.13576	1.13576	1.13576	1.13576	1.13576	1.13576			2.58027	2.58027	2.58027	2.58027	2.58027	2.58027
149	0.440998	0.440998	0.440998	0.440998	0.440998	0.440998		149	1.03731	1.03731	1.03731	1.03731	1.03731	1.03731		149	0.863566	0.863566	0.863566	0.863566	0.863566	0.863566			1.13768	1.13768	1.13768	1.13768	1.13768	1.13768			2.71793	2.71793	2.71793	2.71793	2.71793	2.71793
150	0.728395	0.728395	0.728395	0.728395	0.728395	0.728395		150	0.55252	0.55252	0.55252	0.55252	0.55252	0.55252		150	1.1412	1.1412	1.1412	1.1412	1.1412	1.1412			2.6875	2.6875	2.6875	2.6875	2.6875	2.6875			3.41369	3.41369	3.41369	3.41369	3.41369	3.41369
151	0.777046	0.777046	0.777046	0.777046	0.777046	0.777046		151	1.14097	1.14097	1.14097	1.14097	1.14097	1.14097		151	1.45856	1.45856	1.45856	1.45856	1.45856	1.45856			1.57288	1.57288	1.57288	1.57288	1.57288	1.57288			1.99676	1.99676	1.99676	1.99676	1.99676	1.99676
152	0.500507	0.500507	0.500507	0.500507	0.500507	0.500507		152	0.957136	0.957136	0.957136	0.957136	0.957136	0.957136		152	0.78545	0.78545	0.78545	0.78545	0.78545	0.78545			1.85045	1.85045	1.85045	1.85045	1.85045	1.85045			3.23023	3.23023	3.23023	3.23023	3.23023	3.23023
153	0.630915	0.630915	0.630915	0.630915	0.630915	0.630915		153	0.850606	0.850606	0.850606	0.850606	0.850606	0.850606		153	1.14607	1.14607	1.14607	1.14607	1.14607	1.14607			2.07288	2.07288	2.07288	2.07288	2.07288	2.07288			3.85329	3.85329	3.85329	3.85329	3.85329	3.85329
154	0.697237	0.697237	0.697237	0.697237	0.697237	0.697237		154	0.454013	0.454013	0.454013	0.454013	0.454013	0.454013		154	1.1289	1.1289	1.1289	1.1289	1.1289	1.1289			1.41789	1.41789	1.41789	1.41789	1.41789	1.41789			2.53158	2.53158	2.53158	2.53158	2.53158	2.53158
155	0.637842	0.637842	0.637842	0.637842	0.637842	0.637842		155	0.821199	0.821199	0.821199	0.821199	0.821199	0.821199		155	1.53478	1.53478	1.53478	1.53478	1.53478	1.53478			1.87082	1.87082	1.87082	1.87082	1.87082	1.87082			4.30862	4.30862	4.30862	4.30862	4.30862	4.30862
156	0.445429	0.445429	0.445429	0.445429	0.445429	0.445429		156	0.608443	0.608443	0.608443	0.608443	0.608443	0.608443		156	1.0916	1.0916	1.0916	1.0916	1.0916	1.0916			2.18364	2.18364	2.18364	2.18364	2.18364	2.18364			2.7632	2.7632	2.7632	2.7632	2.7632	2.7632
157	0.49344	0.49344	0.49344	0.49344	0.49344	0.49344		157	0.73326	0.73326	0.73326	0.73326	0.73326	0.73326		157	0.610026	0.610026	0.610026	0.610026	0.610026	0.610026			2.24247	2.24247	2.24247	2.24247	2.24247	2.24247			2.52621	2.52621	2.52621	2.52621	2.52621	2.52621
158	0.685674	0.685674	0.685674	0.685674	0.685674	0.685674		158	1.21227	1.21227	1.21227	1.21227	1.21227	1.21227		158	1.35788	1.35788	1.35788	1.35788	1.35788	1.35788			2.3698	2.3698	2.3698	2.3698	2.3698	2.3698			3.39823	3.39823	3.39823	3.39823	3.39823	3.39823
159	0.73743	0.73743	0.73743	0.73743	0.73743	0.73743		159	1.0503	1.0503	1.0503	1.0503	1.0503	1.0503		159	1.07433	1.07433	1.07433	1.07433	1.07433	1.07433			1.24557	1.24557	1.24557	1.24557	1.24557	1.24557			3.86789	3.86789	3.86789	3.86789	3.86789	3.86789
160	0.593142	0.593142	0.593142	0.593142	0.593142	0.593142		160	0.941675	0.941675	0.941675	0.941675	0.941675	0.941675		160	0.816012	0.816012	0.816012	0.816012	0.816012	0.816012			1.31587	1.31587	1.31587	1.31587	1.31587	1.31587			2.91301	2.91301	2.91301	2.91301	2.91301	2.91301
161	0.570647	0.570647	0.570647	0.570647	0.570647	0.570647		161	0.866891	0.866891	0.866891	0.866891	0.866891	0.866891		161	1.04635	1.04635	1.04635	1.04635	1.04635	1.04635			1.95558	1.95558	1.95558	1.95558	1.95558	1.95558			2.77682	2.77682	2.77682	2.77682	2.77682	2.77682
162	0.758121	0.758121	0.758121	0.758121	0.758121	0.758121		162	1.16323	1.16323	1.16323	1.16323	1.16323	1.16323		162	1.32249	1.32249	1.32249	1.32249	1.32249	1.32249			2.07223	2.07223	2.07223	2.07223	2.07223	2.07223			2.07213	2.07213	2.07213	2.07213	2.07213	2.07213
163	0.75905	0.75905	0.75905	0.75905	0.75905	0.75905		163	1.12514	1.12514	1.12514	1.12514	1.12514	1.12514		163	1.142	1.142	1.142	1.142	1.142	1.142			1.88197	1.88197	1.88197	1.88197	1.88197	1.88197			4.67208	4.67208	4.67208	4.67208	4.67208	4.67208
164	0.885906	0.885906	0.885906	0.885906	0.885906	0.885906		164	1.19959	1.19959	1.19959	1.19959	1.19959	1.19959		164	1.37715	1.37715	1.37715	1.37715	1.37715	1.37715			2.15169	2.15169	2.15169	2.15169	2.15169	2.15169			3.016	3.016	3.016	3.016	3.016	3.016
165	0.551114	0.551114	0.551114	0.551114	0.551114	0.551114		165	0.777448	0.777448	0.777448	0.777448	0.777448	0.777448		165	1.07168	1.07168	1.07168	1.07168	1.07168	1.07168			1.83972	1.83972	1.83972	1.83972	1.83972	1.83972			3.37415	3.37415	3.37415	3.37415	3.37415	3.37415
166	0.319041	0.319041	0.319041	0.319041	0.319041	0.319041		166	0.562598	0.562598	0.562598	0.562598	0.562598	0.562598		166	1.26055	1.26055	1.26055	1.26055	1.26055	1.26055			1.90289	1.90289	1.90289	1.90289	1.90289	1.90289			3.63544	3.63544	3.63544	3.63544	3.63544	3.63544
167	0.491227	0.491227	0.491227	0.491227	0.491227	0.491227		167	0.836765	0.836765	0.836765	0.836765	0.836765	0.836765		167	1.38972	1.38972	1.38972	1.38972	1.38972	1.38972			1.61412	1.61412	1.61412	1.61412	1.61412	1.61412			2.55065	2.55065	2.55065	2.55065	2.55065	2.55065
168	0.682455	0.682455	0.682455	0.682455	0.682455	0.682455		168	0.934152	0.934152	0.934152	0.934152	0.934152	0.934152		168	0.878975	0.878975	0.878975	0.878975	0.878975	0.878975			1.43904	1.43904	1.43904	1.43904	1.43904	1.43904			2.47987	2.47987	2.47987	2.47987	2.47987	2.47987
169	0.699162	0.699162	0.699162	0.699162	0.699162	0.699162		169	0.663826	0.663826	0.663826	0.663826	0.663826	0.663826		169	1.34785	1.34785	1.34785	1.34785	1.34785	1.34785			1.706	1.706	1.706	1.706	1.706	1.706			3.60167	3.60167	3.60167	3.60167	3.60167	3.60167
170	0.63943	0.63943	0.63943	0.63943	0.63943	0.63943		170	0.745144	0.745144	0.745144	0.745144	0.745144	0.745144		170	0.857274	0.857274	0.857274	0.857274	0.857274	0.857274			1.273	1.273	1.273	1.273	1.273	1.273			2.23116	2.23116	2.23116	2.23116	2.23116	2.23116
171	0.41998	0.41998	0.41998	0.41998	0.41998	0.41998		171	0.705343	0.705343	0.705343	0.705343	0.705343	0.705343		171	1.82208	1.82208	1.82208	1.82208	1.82208	1.82208			1.75184	1.75184	1.75184	1.75184	1.75184	1.75184			2.67897	2.67897	2.67897	2.67897	2.67897	2.67897
172	0.3983	0.3983	0.3983	0.3983	0.3983	0.3983		172	0.732832	0.732832	0.732832	0.732832	0.732832	0.732832		172	0.992442	0.992442	0.992442	0.992442	0.992442	0.992442			0.865835	0.865835	0.865835	0.865835	0.865835	0.865835			3.14707	3.14707	3.14707	3.14707	3.14707	3.14707
173	0.630849	0.630849	0.630849	0.630849	0.630849	0.630849		173	0.92779	0.92779	0.92779	0.92779	0.92779	0.92779		173	0.850229	0.850229	0.850229	0.850229	0.850229	0.850229			1.56803	1.56803	1.56803	1.56803	1.56803	1.56803			2.31792	2.31792	2.31792	2.31792	2.31792	2.31792
174	0.852689	0.852689	0.852689	0.852689	0.852689	0.852689		174	0.927756	0.927756	0.927756	0.927756	0.927756	0.927756		174	0.841992	0.841992	0.841992	0.841992	0.841992	0.841992			1.50546	1.50546	1.50546	1.50546	1.50546	1.50546			2.1887	2.1887	2.1887	2.1887	2.1887	2.1887
175	0.828478	0.828478	0.828478	0.828478	0.828478	0.828478		175	0.85342	0.85342	0.85342	0.85342	0.85342	0.85342		175	1.42806	1.42806	1.42806	1.42806	1.42806	1.42806			2.08058	2.08058	2.08058	2.08058	2.08058	2.08058			4.25347	4.25347	4.25347	4.25347	4.25347	4.25347
176	0.717964	0.717964	0.717964	0.717964	0.717964	0.717964		176	0.521036	0.521036	0.521036	0.521036	0.521036	0.521036		176	1.29678	1.29678	1.29678	1.29678	1.29678	1.29678			2.41074	2.41074	2.41074	2.41074	2.41074	2.41074			3.66031	3.66031	3.66031	3.66031	3.66031	3.66031
177	0.461191	0.461191	0.461191	0.461191	0.461191	0.461191		177	0.803736	0.803736	0.803736	0.803736	0.803736	0.803736		177	1.13726	1.13726	1.13726	1.13726	1.13726	1.13726			1.78087	1.78087	1.78087	1.78087	1.78087	1.78087			2.25833	2.25833	2.25833	2.25833	2.25833	2.25833
178	0.863578	0.863578	0.863578	0.863578	0.863578	0.863578		178	0.855153	0.855153	0.855153	0.855153	0.855153	0.855153		178	1.32093	1.32093	1.32093	1.32093	1.32093	1.32093			1.7451	1.7451	1.7451	1.7451	1.7451	1.7451			2.7429	2.7429	2.7429	2.7429	2.7429	2.7429
179	0.507915	0.507915	0.507915	0.507915	0.507915	0.507915		179	1.22697	1.22697	1.22697	1.22697	1.22697	1.22697		179	1.12703	1.12703	1.12703	1.12703	1.12703	1.12703			1.73979	1.73979	1.73979	1.73979	1.73979	1.73979			1.7112	1.7112	1.7112	1.7112	1.7112	1.7112
180	0.654265	0.654265	0.654265	0.654265	0.654265	0.654265		180	0.728945	0.728945	0.728945	0.728945	0.728945	0.728945		180	1.13805	1.13805	1.13805	1.13805	1.13805	1.13805			1.38968	1.38968	1.38968	1.38968	1.38968	1.38968			3.33868	3.33868	3.33868	3.33868	3.33868	3.33868
181	0.740487	0.740487	0.740487	0.740487	0.740487	0.740487		181	0.930093	0.930093	0.930093	0.930093	0.930093	0.930093		181	1.20091	1.20091	1.20091	1.20091	1.20091	1.20091			1.36501	1.36501	1.36501	1.36501	1.36501	1.36501			2.90489	2.90489	2.90489	2.90489	2.90489	2.90489
182	0.622697	0.622697	0.622697	0.622697	0.622697	0.622697		182	1.08269	1.08269	1.08269	1.08269	1.08269	1.08269		182	1.38311	1.38311	1.38311	1.38311	1.38311	1.38311			1.31918	1.31918	1.31918	1.31918	1.31918	1.31918			3.72582	3.72582	3.72582	3.72582	3.72582	3.72582
183	0.620924	0.620924	0.620924	0.620924	0.620924	0.620924		183	0.862688	0.862688	0.862688	0.862688	0.862688	0.862688		183	1.24629	1.24629	1.24629	1.24629	1.24629	1.24629			1.4525	1.4525	1.4525	1.4525	1.4525	1.4525			4.03299	4.03299	4.03299	4.03299	4.03299	4.03299
184	0.844899	0.844899	0.844899	0.844899	0.844899	0.844899		184	1.19668	1.19668	1.19668	1.19668	1.19668	1.19668		184	0.997537	0.997537	0.997537	0.997537	0.997537	0.997537			1.78896	1.78896	1.78896	1.78896	1.78896	1.78896			3.03869	3.03869	3.03869	3.03869	3.03869	3.03869
185	0.748166	0.748166	0.748166	0.748166	0.748166	0.748166		185	0.898029	0.898029	0.898029	0.898029	0.898029	0.898029		185	1.9856	1.9856	1.9856	1.9856	1.9856	1.9856			1.19854	1.19854	1.19854	1.19854	1.19854	1.19854			3.4705	3.4705	3.4705	3.4705	3.4705	3.4705
186	0.365524	0.365524	0.365524	0.365524	0.365524	0.365524		186	1.33188	1.33188	1.33188	1.33188	1.33188	1.33188		186	1.10053	1.10053	1.10053	1.10053	1.10053	1.10053			1.67094	1.67094	1.67094	1.67094	1.67094	1.67094			2.32707	2.32707	2.32707	2.32707	2.32707	2.32707
187	0.635137	0.635137	0.635137	0.635137	0.635137	0.635137		187	0.912648	0.912648	0.912648	0.912648	0.912648	0.912648		187	1.05672	1.05672	1.05672	1.05672	1.05672	1.05672			1.70776	1.70776	1.70776	1.70776	1.70776	1.70776			3.51402	3.51402	3.51402	3.51402	3.51402	3.51402
188	0.42533	0.42533	0.42533	0.42533	0.42533	0.42533		188	0.968172	0.968172	0.968172	0.968172	0.968172	0.968172		188	1.5103	1.5103	1.5103	1.5103	1.5103	1.5103			1.79606	1.79606	1.79606	1.79606	1.79606	1.79606			2.06569	2.06569	2.06569	2.06569	2.06569	2.06569
189	0.440636	0.440636	0.440636	0.440636	0.440636	0.440636		189	0.899254	0.899254	0.899254	0.899254	0.899254	0.899254		189	1.67747	1.67747	1.67747	1.67747	1.67747	1.67747			1.86356	1.86356	1.86356	1.86356	1.86356	1.86356			2.57812	2.57812	2.57812	2.57812	2.57812	2.57812
190	0.725867	0.725867	0.725867	0.725867	0.725867	0.725867		190	0.698885	0.698885	0.698885	0.698885	0.698885	0.698885		190	1.15816	1.15816	1.15816	1.15816	1.15816	1.15816			0.830521	0.830521	0.830521	0.830521	0.830521	0.830521			3.01527	3.01527	3.01527	3.01527	3.01527	3.01527
191	0.620448	0.620448	0.620448	0.620448	0.620448	0.620448		191	0.960713	0.960713	0.960713	0.960713	0.960713	0.960713		191	0.729549	0.729549	0.729549	0.729549	0.729549	0.729549			1.22273	1.22273	1.22273	1.22273	1.22273	1.22273			3.60693	3.60693	3.60693	3.60693	3.60693	3.60693
192	0.51845	0.51845	0.51845	0.51845	0.51845	0.51845		192	0.858021	0.858021	0.858021	0.858021	0.858021	0.858021		192	1.37996	1.37996	1.37996	1.37996	1.37996	1.37996			1.21414	1.21414	1.21414	1.21414	1.21414	1.21414			3.06384	3.06384	3.06384	3.06384	3.06384	3.06384
193	0.860877	0.860877	0.860877	0.860877	0.860877	0.860877		193	1.12322	1.12322	1.12322	1.12322	1.12322	1.12322		193	1.18805	1.18805	1.18805	1.18805	1.18805	1.18805			1.68699	1.68699	1.68699	1.68699	1.68699	1.68699			2.39674	2.39674	2.39674	2.39674	2.39674	2.39674
194	0.626597	0.626597	0.626597	0.626597	0.626597	0.626597		194	0.738391	0.738391	0.738391	0.738391	0.738391	0.738391		194	1.22043	1.22043	1.22043	1.22043	1.22043	1.22043			0.946936	0.946936	0.946936	0.946936	0.946936	0.946936			3.16279	3.16279	3.16279	3.16279	3.16279	3.16279
195	1.02029	1.02029	1.02029	1.02029	1.02029	1.02029		195	1.20016	1.20016	1.20016	1.20016	1.20016	1.20016		195	1.17648	1.17648	1.17648	1.17648	1.17648	1.17648			2.128	2.128	2.128	2.128	2.128	2.128			4.44185	4.44185	4.44185	4.44185	4.44185	4.44185
196	0.394129	0.394129	0.394129	0.394129	0.394129	0.394129		196	1.10409	1.10409	1.10409	1.10409	1.10409	1.10409		196	1.076	1.076	1.076	1.076	1.076	1.076			2.42556	2.42556	2.42556	2.42556	2.42556	2.42556			2.82033	2.82033	2.82033	2.82033	2.82033	2.82033
197	0.522029	0.522029	0.522029	0.522029	0.522029	0.522029		197	0.824366	0.824366	0.824366	0.824366	0.824366	0.824366		197	0.997311	0.997311	0.997311	0.997311	0.997311	0.997311			1.64191	1.64191	1.64191	1.64191	1.64191	1.64191			3.13711	3.13711	3.13711	3.13711	3.13711	3.13711
198	0.429294	0.429294	0.429294	0.429294	0.429294	0.429294		198	0.833225	0.833225	0.833225	0.833225	0.833225	0.833225		198	0.876616	0.876616	0.876616	0.876616	0.876616	0.876616			1.73602	1.73602	1.73602	1.73602	1.73602	1.73602			1.88427	1.88427	1.88427	1.88427	1.88427	1.88427
199	0.76471	0.76471	0.76471	0.76471	0.76471	0.76471		199	0.998582	0.998582	0.998582	0.998582	0.998582	0.998582		199	1.31356	1.31356	1.31356	1.31356	1.31356	1.31356			1.73535	1.73535	1.73535	1.73535	1.73535	1.73535			2.80969	2.80969	2.80969	2.80969	2.80969	2.80969
200	0.576142	0.576142	0.576142	0.576142	0.576142	0.576142		200	0.944705	0.944705	0.944705	0.944705	0.944705	0.944705		200	1.052	1.052	1.052	1.052	1.052	1.052			1.7026	1.7026	1.7026	1.7026	1.7026	1.7026			4.96289	4.96289	4.96289	4.96289	4.96289	4.96289
201	0.440375	0.440375	0.440375	0.440375	0.440375	0.440375		201	0.759294	0.759294	0.759294	0.759294	0.759294	0.759294		201	1.5164	1.5164	1.5164	1.5164	1.5164	1.5164			1.28165	1.28165	1.28165	1.28165	1.28165	1.28165			1.94764	1.94764	1.94764	1.94764	1.94764	1.94764
202	0.671545	0.671545	0.671545	0.671545	0.671545	0.671545		202	0.936431	0.936431	0.936431	0.936431	0.936431	0.936431		202	1.34392	1.34392	1.34392	1.34392	1.34392	1.34392			1.16074	1.16074	1.16074	1.16074	1.16074	1.16074			2.73216	2.73216	2.73216	2.73216	2.73216	2.73216
203	0.475162	0.475162	0.475162	0.475162	0.475162	0.475162		203	0.590455	0.590455	0.590455	0.590455	0.590455	0.590455		203	2.11481	2.11481	2.11481	2.11481	2.11481	2.11481			1.92503	1.92503	1.92503	1.92503	1.92503	1.92503			2.86744	2.86744	2.86744	2.86744	2.86744	2.86744
204	0.62377	0.62377	0.62377	0.62377	0.62377	0.62377		204	0.874652	0.874652	0.874652	0.874652	0.874652	0.874652		204	1.05328	1.05328	1.05328	1.05328	1.05328	1.05328			1.24013	1.24013	1.24013	1.24013	1.24013	1.24013			4.12979	4.12979	4.12979	4.12979	4.12979	4.12979
205	0.726367	0.726367	0.726367	0.726367	0.726367	0.726367		205	1.03612	1.03612	1.03612	1.03612	1.03612	1.03612		205	1.52665	1.52665	1.52665	1.52665	1.52665	1.52665			2.29986	2.29986	2.29986	2.29986	2.29986	2.29986			2.73009	2.73009	2.73009	2.73009	2.73009	2.73009
206	0.628346	0.628346	0.628346	0.628346	0.628346	0.628346		206	1.03235	1.03235	1.03235	1.03235	1.03235	1.03235		206	0.719283	0.719283	0.719283	0.719283	0.719283	0.719283			2.01542	2.01542	2.01542	2.01542	2.01542	2.01542			1.93395	1.93395	1.93395	1.93395	1.93395	1.93395
207	0.856695	0.856695	0.856695	0.856695	0.856695	0.856695		207	1.08308	1.08308	1.08308	1.08308	1.08308	1.08308		207	1.31595	1.31595	1.31595	1.31595	1.31595	1.31595			2.24624	2.24624	2.24624	2.24624	2.24624	2.24624			3.36677	3.36677	3.36677	3.36677	3.36677	3.36677
208	0.986269	0.986269	0.986269	0.986269	0.986269	0.986269		208	1.00996	1.00996	1.00996	1.00996	1.00996	1.00996		208	1.62867	1.62867	1.62867	1.62867	1.62867	1.62867			2.30955	2.30955	2.30955	2.30955	2.30955	2.30955			1.97297	1.97297	1.97297	1.97297	1.97297	1.97297
209	0.478566	0.478566	0.478566	0.478566	0.478566	0.478566		209	1.04029	1.04029	1.04029	1.04029	1.04029	1.04029		209	1.13956	1.13956	1.13956	1.13956	1.13956	1.13956			1.05758	1.05758	1.05758	1.05758	1.05758	1.05758			3.08871	3.08871	3.08871	3.08871	3.08871	3.08871
210	0.699449	0.699449	0.699449	0.699449	0.699449	0.699449		210	1.29663	1.29663	1.29663	1.29663	1.29663	1.29663		210	1.32596	1.32596	1.32596	1.32596	1.32596	1.32596			2.28604	2.28604	2.28604	2.28604	2.28604	2.28604			2.74137	2.74137	2.74137	2.74137	2.74137	2.74137
211	0.719411	0.719411	0.719411	0.719411	0.719411	0.719411		211	1.05306	1.05306	1.05306	1.05306	1.05306	1.05306		211	1.43497	1.43497	1.43497	1.43497	1.43497	1.43497			1.50186	1.50186	1.50186	1.50186	1.50186	1.50186			3.08383	3.08383	3.08383	3.08383	3.08383	3.08383
212	0.808107	0.808107	0.808107	0.808107	0.808107	0.808107		212	1.0035	1.0035	1.0035	1.0035	1.0035	1.0035		212	1.01412	1.01412	1.01412	1.01412	1.01412	1.01412			1.95938	1.95938	1.95938	1.95938	1.95938	1.95938			2.27617	2.27617	2.27617	2.27617	2.27617	2.27617
213	0.545214	0.545214	0.545214	0.545214	0.545214	0.545214		213	1.01735	1.01735	1.01735	1.01735	1.01735	1.01735		213	1.58185	1.58185	1.58185	1.58185	1.58185	1.58185			1.8227	1.8227	1.8227	1.8227	1.8227	1.8227			2.55774	2.55774	2.55774	2.55774	2.55774	2.55774
214	0.516255	0.516255	0.516255	0.516255	0.516255	0.516255		214	0.898138	0.898138	0.898138	0.898138	0.898138	0.898138		214	1.00446	1.00446	1.00446	1.00446	1.00446	1.00446			2.00946	2.00946	2.00946	2.00946	2.00946	2.00946			2.3977	2.3977	2.3977	2.3977	2.3977	2.3977
215	0.433518	0.433518	0.433518	0.433518	0.433518	0.433518		215	0.883686	0.883686	0.883686	0.883686	0.883686	0.883686		215	1.67456	1.67456	1.67456	1.67456	1.67456	1.67456			2.30636	2.30636	2.30636	2.30636	2.30636	2.30636			4.40147	4.40147	4.40147	4.40147	4.40147	4.40147
216	0.494813	0.494813	0.494813	0.494813	0.494813	0.494813		216	0.682895	0.682895	0.682895	0.682895	0.682895	0.682895		216	1.10934	1.10934	1.10934	1.10934	1.10934	1.10934			1.24597	1.24597	1.24597	1.24597	1.24597	1.24597			3.37894	3.37894	3.37894	3.37894	3.37894	3.37894
217	0.615005	0.615005	0.615005	0.615005	0.615005	0.615005		217	0.964989	0.964989	0.964989	0.964989	0.964989	0.964989		217	1.18521	1.18521	1.18521	1.18521	1.18521	1.18521			1.47477	1.47477	1.47477	1.47477	1.47477	1.47477			2.53603	2.53603	2.53603	2.53603	2.53603	2.53603
218	0.227405	0.227405	0.227405	0.227405	0.227405	0.227405		218	0.873515	0.873515	0.873515	0.873515	0.873515	0.873515		218	0.995974	0.995974	0.995974	0.995974	0.995974	0.995974			1.88255	1.88255	1.88255	1.88255	1.88255	1.88255			3.33208	3.33208	3.33208	3.33208	3.33208	3.33208
219	0.717952	0.717952	0.717952	0.717952	0.717952	0.717952		219	0.511255	0.511255	0.511255	0.511255	0.511255	0.511255		219	1.76037	1.76037	1.76037	1.76037	1.76037	1.76037			2.31317	2.31317	2.31317	2.31317	2.31317	2.31317			2.48582	2.48582	2.48582	2.48582	2.48582	2.48582
220	0.49216	0.49216	0.49216	0.49216	0.49216	0.49216		220	1.03844	1.03844	1.03844	1.03844	1.03844	1.03844		220	0.88015	0.88015	0.88015	0.88015	0.88015	0.88015			2.18309	2.18309	2.18309	2.18309	2.18309	2.18309			2.98842	2.98842	2.98842	2.98842	2.98842	2.98842
221	0.726983	0.726983	0.726983	0.726983	0.726983	0.726983		221	0.804733	0.804733	0.804733	0.804733	0.804733	0.804733		221	1.31098	1.31098	1.31098	1.31098	1.31098	1.31098			1.85814	1.85814	1.85814	1.85814	1.85814	1.85814			4.80548	4.80548	4.80548	4.80548	4.80548	4.80548
222	0.571613	0.571613	0.571613	0.571613	0.571613	0.571613		222	1.00444	1.00444	1.00444	1.00444	1.00444	1.00444		222	1.10837	1.10837	1.10837	1.10837	1.10837	1.10837			1.43124	1.43124	1.43124	1.43124	1.43124	1.43124			2.81697	2.81697	2.81697	2.81697	2.81697	2.81697
223	0.652632	0.652632	0.652632	0.652632	0.652632	0.652632		223	0.757185	0.757185	0.757185	0.757185	0.757185	0.757185		223	1.17285	1.17285	1.17285	1.17285	1.17285	1.17285			1.49718	1.49718	1.49718	1.49718	1.49718	1.49718			3.29229	3.29229	3.29229	3.29229	3.29229	3.29229
224	0.832945	0.832945	0.832945	0.832945	0.832945	0.832945		224	1.02113	1.02113	1.02113	1.02113	1.02113	1.02113		224	0.603557	0.603557	0.603557	0.603557	0.603557	0.603557			2.47865	2.47865	2.47865	2.47865	2.47865	2.47865			2.50154	2.50154	2.50154	2.50154	2.50154	2.50154
225	0.51818	0.51818	0.51818	0.51818	0.51818	0.51818		225	1.19859	1.19859	1.19859	1.19859	1.19859	1.19859		225	0.761526	0.761526	0.761526	0.761526	0.761526	0.761526			1.94011	1.94011	1.94011	1.94011	1.94011	1.94011			2.54839	2.54839	2.54839	2.54839	2.54839	2.54839
226	0.614539	0.614539	0.614539	0.614539	0.614539	0.614539		226	1.3308	1.3308	1.3308	1.3308	1.3308	1.3308		226	0.929926	0.929926	0.929926	0.929926	0.929926	0.929926			1.8844	1.8844	1.8844	1.8844	1.8844	1.8844			2.14798	2.14798	2.14798	2.14798	2.14798	2.14798
227	0.765663	0.765663	0.765663	0.765663	0.765663	0.765663		227	1.37616	1.37616	1.37616	1.37616	1.37616	1.37616		227	1.74507	1.74507	1.74507	1.74507	1.74507	1.74507			1.46572	1.46572	1.46572	1.46572	1.46572	1.46572			2.32699	2.32699	2.32699	2.32699	2.32699	2.32699
228	0.468667	0.468667	0.468667	0.468667	0.468667	0.468667		228	1.47461	1.47461	1.47461	1.47461	1.47461	1.47461		228	0.688466	0.688466	0.688466	0.688466	0.688466	0.688466			1.86695	1.86695	1.86695	1.86695	1.86695	1.86695			3.72707	3.72707	3.72707	3.72707	3.72707	3.72707
229	0.965008	0.965008	0.965008	0.965008	0.965008	0.965008		229	0.807083	0.807083	0.807083	0.807083	0.807083	0.807083		229	1.47933	1.47933	1.47933	1.47933	1.47933	1.47933			1.76822	1.76822	1.76822	1.76822	1.76822	1.76822			2.65619	2.65619	2.65619	2.65619	2.65619	2.65619
230	0.401789	0.401789	0.401789	0.401789	0.401789	0.401789		230	0.914987	0.914987	0.914987	0.914987	0.914987	0.914987		230	1.26794	1.26794	1.26794	1.26794	1.26794	1.26794			2.11916	2.11916	2.11916	2.11916	2.11916	2.11916			2.07715	2.07715	2.07715	2.07715	2.07715	2.07715
231	0.869747	0.869747	0.869747	0.869747	0.869747	0.869747		231	0.72705	0.72705	0.72705	0.72705	0.72705	0.72705		231	0.96179	0.96179	0.96179	0.96179	0.96179	0.96179			1.70385	1.70385	1.70385	1.70385	1.70385	1.70385			3.15948	3.15948	3.15948	3.15948	3.15948	3.15948
232	0.571769	0.571769	0.571769	0.571769	0.571769	0.571769		232	1.11242	1.11242	1.11242	1.11242	1.11242	1.11242		232	1.00996	1.00996	1.00996	1.00996	1.00996	1.00996			2.11423	2.11423	2.11423	2.11423	2.11423	2.11423			1.98067	1.98067	1.98067	1.98067	1.98067	1.98067
233	0.608852	0.608852	0.608852	0.608852	0.608852	0.608852		233	0.795179	0.795179	0.795179	0.795179	0.795179	0.795179		233	1.0953	1.0953	1.0953	1.0953	1.0953	1.0953			3.24211	3.24211	3.24211	3.24211	3.24211	3.24211			1.95011	1.95011	1.95011	1.95011	1.95011	1.95011
234	0.66939	0.66939	0.66939	0.66939	0.66939	0.66939		234	0.724379	0.724379	0.724379	0.724379	0.724379	0.724379		234	1.04236	1.04236	1.04236	1.04236	1.04236	1.04236			1.83274	1.83274	1.83274	1.83274	1.83274	1.83274			2.96057	2.96057	2.96057	2.96057	2.96057	2.96057
235	0.567212	0.567212	0.567212	0.567212	0.567212	0.567212		235	0.747503	0.747503	0.747503	0.747503	0.747503	0.747503		235	1.60074	1.60074	1.60074	1.60074	1.60074	1.60074			1.03402	1.03402	1.03402	1.03402	1.03402	1.03402			3.64923	3.64923	3.64923	3.64923	3.64923	3.64923
236	0.47151	0.47151	0.47151	0.47151	0.47151	0.47151		236	0.830244	0.830244	0.830244	0.830244	0.830244	0.830244		236	0.75288	0.75288	0.75288	0.75288	0.75288	0.75288			2.0459	2.0459	2.0459	2.0459	2.0459	2.0459			3.23297	3.23297	3.23297	3.23297	3.23297	3.23297
237	0.619967	0.619967	0.619967	0.619967	0.619967	0.619967		237	1.01745	1.01745	1.01745	1.01745	1.01745	1.01745		237	1.32066	1.32066	1.32066	1.32066	1.32066	1.32066			2.26386	2.26386	2.26386	2.26386	2.26386	2.26386			2.77858	2.77858	2.77858	2.77858	2.77858	2.77858
238	0.715841	0.715841	0.715841	0.715841	0.715841	0.715841		238	0.701915	0.701915	0.701915	0.701915	0.701915	0.701915		238	1.84601	1.84601	1.84601	1.84601	1.84601	1.84601			1.95224	1.95224	1.95224	1.95224	1.95224	1.95224			2.44147	2.44147	2.44147	2.44147	2.44147	2.44147
239	0.327295	0.327295	0.327295	0.327295	0.327295	0.327295		239	0.973456	0.973456	0.973456	0.973456	0.973456	0.973456		239	0.98382	0.98382	0.98382	0.98382	0.98382	0.98382			1.8485	1.8485	1.8485	1.8485	1.8485	1.8485			2.09046	2.09046	2.09046	2.09046	2.09046	2.09046
240	0.53713	0.53713	0.53713	0.53713	0.53713	0.53713		240	0.669947	0.669947	0.669947	0.669947	0.669947	0.669947		240	0.666	0.666	0.666	0.666	0.666	0.666			1.468	1.468	1.468	1.468	1.468	1.468			4.1252	4.1252	4.1252	4.1252	4.1252	4.1252
241	0.515113	0.515113	0.515113	0.515113	0.515113	0.515113		241	0.565043	0.565043	0.565043	0.565043	0.565043	0.565043		241	1.25753	1.25753	1.25753	1.25753	1.25753	1.25753			1.35595	1.35595	1.35595	1.35595	1.35595	1.35595			2.36204	2.36204	2.36204	2.36204	2.36204	2.36204
242	0.507135	0.507135	0.507135	0.507135	0.507135	0.507135		242	0.958641	0.958641	0.958641	0.958641	0.958641	0.958641		242	0.803655	0.803655	0.803655	0.803655	0.803655	0.803655			1.20137	1.20137	1.20137	1.20137	1.20137	1.20137			1.46292	1.46292	1.46292	1.46292	1.46292	1.46292
243	0.405663	0.405663	0.405663	0.405663	0.405663	0.405663		243	0.785556	0.785556	0.785556	0.785556	0.785556	0.785556		243	1.69343	1.69343	1.69343	1.69343	1.69343	1.69343			1.60489	1.60489	1.60489	1.60489	1.60489	1.60489			3.22547	3.22547	3.22547	3.22547	3.22547	3.22547
244	0.796264	0.796264	0.796264	0.796264	0.796264	0.796264		244	0.887899	0.887899	0.887899	0.887899	0.887899	0.887899		244	1.48974	1.48974	1.48974	1.48974	1.48974	1.48974			1.25282	1.25282	1.25282	1.25282	1.25282	1.25282			3.22335	3.22335	3.22335	3.22335	3.22335	3.22335
245	0.553615	0.553615	0.553615	0.553615	0.553615	0.553615		245	0.933738	0.933738	0.933738	0.933738	0.933738	0.933738		245	1.3857	1.3857	1.3857	1.3857	1.3857	1.3857			1.3341	1.3341	1.3341	1.3341	1.3341	1.3341			2.95935	2.95935	2.95935	2.95935	2.95935	2.95935
246	0.786241	0.786241	0.786241	0.786241	0.786241	0.786241		246	0.788702	0.788702	0.788702	0.788702	0.788702	0.788702		246	1.59261	1.59261	1.59261	1.59261	1.59261	1.59261			2.18006	2.18006	2.18006	2.18006	2.18006	2.18006			2.60336	2.60336	2.60336	2.60336	2.60336	2.60336
247	0.585239	0.585239	0.585239	0.585239	0.585239	0.585239		247	0.578234	0.578234	0.578234	0.578234	0.578234	0.578234		247	1.63502	1.63502	1.63502	1.63502	1.63502	1.63502			2.01111	2.01111	2.01111	2.01111	2.01111	2.01111			1.93269	1.93269	1.93269	1.93269	1.93269	1.93269
248	0.711294	0.711294	0.711294	0.711294	0.711294	0.711294		248	0.723273	0.723273	0.723273	0.723273	0.723273	0.723273		248	1.53361	1.53361	1.53361	1.53361	1.53361	1.53361			2.15687	2.15687	2.15687	2.15687	2.15687	2.15687			2.12114	2.12114	2.12114	2.12114	2.12114	2.12114
249	0.647707	0.647707	0.647707	0.647707	0.647707	0.647707		249	0.932777	0.932777	0.932777	0.932777	0.932777	0.932777		249	1.08877	1.08877	1.08877	1.08877	1.08877	1.08877			2.09762	2.09762	2.09762	2.09762	2.09762	2.09762			2.7928	2.7928	2.7928	2.7928	2.7928	2.7928
250	0.543979	0.543979	0.543979	0.543979	0.543979	0.543979		250	0.432434	0.432434	0.432434	0.432434	0.432434	0.432434		250	1.32904	1.32904	1.32904	1.32904	1.32904	1.32904			1.79746	1.79746	1.79746	1.79746	1.79746	1.79746			1.61725	1.61725	1.61725	1.61725	1.61725	1.61725
251	0.437426	0.437426	0.437426	0.437426	0.437426	0.437426		251	0.651114	0.651114	0.651114	0.651114	0.651114	0.651114		251	1.48295	1.48295	1.48295	1.48295	1.48295	1.48295			1.99239	1.99239	1.99239	1.99239	1.99239	1.99239			2.69668	2.69668	2.69668	2.69668	2.69668	2.69668
252	0.65633	0.65633	0.65633	0.65633	0.65633	0.65633		252	0.708952	0.708952	0.708952	0.708952	0.708952	0.708952		252	1.38091	1.38091	1.38091	1.38091	1.38091	1.38091			0.972116	0.972116	0.972116	0.972116	0.972116	0.972116			2.79578	2.79578	2.79578	2.79578	2.79578	2.79578
253	0.628133	0.628133	0.628133	0.628133	0.628133	0.628133		253	0.998734	0.998734	0.998734	0.998734	0.998734	0.998734		253	1.53252	1.53252	1.53252	1.53252	1.53252	1.53252			2.09261	2.09261	2.09261	2.09261	2.09261	2.09261			2.89382	2.89382	2.89382	2.89382	2.89382	2.89382
254	0.624292	0.624292	0.624292	0.624292	0.624292	0.624292		254	1.1556	1.1556	1.1556	1.1556	1.1556	1.1556		254	1.16608	1.16608	1.16608	1.16608	1.16608	1.16608			2.34631	2.34631	2.34631	2.34631	2.34631	2.34631			2.2421	2.2421	2.2421	2.2421	2.2421	2.2421
255	0.444641	0.444641	0.444641	0.444641	0.444641	0.444641		255	1.19709	1.19709	1.19709	1.19709	1.19709	1.19709		255	1.52028	1.52028	1.52028	1.52028	1.52028	1.52028			1.57114	1.57114	1.57114	1.57114	1.57114	1.57114			3.21317	3.21317	3.21317	3.21317	3.21317	3.21317
256	0.76667	0.76667	0.76667	0.76667	0.76667	0.76667		256	1.20102	1.20102	1.20102	1.20102	1.20102	1.20102		256	1.0181	1.0181	1.0181	1.0181	1.0181	1.0181			2.78565	2.78565	2.78565	2.78565	2.78565	2.78565			3.56145	3.56145	3.56145	3.56145	3.56145	3.56145
257	0.712664	0.712664	0.712664	0.712664	0.712664	0.712664		257	0.491075	0.491075	0.491075	0.491075	0.491075	0.491075		257	1.19945	1.19945	1.19945	1.19945	1.19945	1.19945			1.4512	1.4512	1.4512	1.4512	1.4512	1.4512			2.44384	2.44384	2.44384	2.44384	2.44384	2.44384
258	0.754279	0.754279	0.754279	0.754279	0.754279	0.754279		258	0.958342	0.958342	0.958342	0.958342	0.958342	0.958342		258	1.37247	1.37247	1.37247	1.37247	1.37247	1.37247			1.88849	1.88849	1.88849	1.88849	1.88849	1.88849			3.03015	3.03015	3.03015	3.03015	3.03015	3.03015
259	0.476011	0.476011	0.476011	0.476011	0.476011	0.476011		259	0.544903	0.544903	0.544903	0.544903	0.544903	0.544903		259	1.04401	1.04401	1.04401	1.04401	1.04401	1.04401			2.02117	2.02117	2.02117	2.02117	2.02117	2.02117			2.95666	2.95666	2.95666	2.95666	2.95666	2.95666
260	0.768384	0.768384	0.768384	0.768384	0.768384	0.768384		260	0.965768	0.965768	0.965768	0.965768	0.965768	0.965768		260	1.01401	1.01401	1.01401	1.01401	1.01401	1.01401			0.762699	0.762699	0.762699	0.762699	0.762699	0.762699			2.16727	2.16727	2.16727	2.16727	2.16727	2.16727
261	0.673643	0.673643	0.673643	0.673643	0.673643	0.673643		261	0.633126	0.633126	0.633126	0.633126	0.633126	0.633126		261	0.930587	0.930587	0.930587	0.930587	0.930587	0.930587			1.08349	1.08349	1.08349	1.08349	1.08349	1.08349			3.35552	3.35552	3.35552	3.35552	3.35552	3.35552
262	0.550945	0.550945	0.550945	0.550945	0.550945	0.550945		262	0.752571	0.752571	0.752571	0.752571	0.752571	0.752571		262	1.25426	1.25426	1.25426	1.25426	1.25426	1.25426			1.33385	1.33385	1.33385	1.33385	1.33385	1.33385			2.35464	2.35464	2.35464	2.35464	2.35464	2.35464
263	0.60237	0.60237	0.60237	0.60237	0.60237	0.60237		263	0.911024	0.911024	0.911024	0.911024	0.911024	0.911024		263	0.873206	0.873206	0.873206	0.873206	0.873206	0.873206			1.61289	1.61289	1.61289	1.61289	1.61289	1.61289			3.14789	3.14789	3.14789	3.14789	3.14789	3.14789
264	0.693868	0.693868	0.693868	0.693868	0.693868	0.693868		264	0.860685	0.860685	0.860685	0.860685	0.860685	0.860685		264	1.06295	1.06295	1.06295	1.06295	1.06295	1.06295			1.00543	1.00543	1.00543	1.00543	1.00543	1.00543			2.44524	2.44524	2.44524	2.44524	2.44524	2.44524
265	0.753925	0.753925	0.753925	0.753925	0.753925	0.753925		265	0.83722	0.83722	0.83722	0.83722	0.83722	0.83722		265	1.82054	1.82054	1.82054	1.82054	1.82054	1.82054			2.26281	2.26281	2.26281	2.26281	2.26281	2.26281			3.88846	3.88846	3.88846	3.88846	3.88846	3.88846
266	0.714945	0.714945	0.714945	0.714945	0.714945	0.714945		266	0.70255	0.70255	0.70255	0.70255	0.70255	0.70255		266	1.3079	1.3079	1.3079	1.3079	1.3079	1.3079			1.64409	1.64409	1.64409	1.64409	1.64409	1.64409			1.66536	1.66536	1.66536	1.66536	1.66536	1.66536
267	0.503005	0.503005	0.503005	0.503005	0.503005	0.503005		267	0.971706	0.971706	0.971706	0.971706	0.971706	0.971706		267	1.02402	1.02402	1.02402	1.02402	1.02402	1.02402			1.39218	1.39218	1.39218	1.39218	1.39218	1.39218			3.94834	3.94834	3.94834	3.94834	3.94834	3.94834
268	0.609227	0.609227	0.609227	0.609227	0.609227	0.609227		268	0.713926	0.713926	0.713926	0.713926	0.713926	0.713926		268	1.406	1.406	1.406	1.406	1.406	1.406			1.77545	1.77545	1.77545	1.77545	1.77545	1.77545			2.37175	2.37175	2.37175	2.37175	2.37175	2.37175
269	0.50465	0.50465	0.50465	0.50465	0.50465	0.50465		269	0.561939	0.561939	0.561939	0.561939	0.561939	0.561939		269	1.3821	1.3821	1.3821	1.3821	1.3821	1.3821			3.15991	3.15991	3.15991	3.15991	3.15991	3.15991			2.51758	2.51758	2.51758	2.51758	2.51758	2.51758
270	0.548364	0.548364	0.548364	0.548364	0.548364	0.548364		270	0.713304	0.713304	0.713304	0.713304	0.713304	0.713304		270	0.750164	0.750164	0.750164	0.750164	0.750164	0.750164			1.46593	1.46593	1.46593	1.46593	1.46593	1.46593			2.37798	2.37798	2.37798	2.37798	2.37798	2.37798
271	0.378813	0.378813	0.378813	0.378813	0.378813	0.378813		271	1.04702	1.04702	1.04702	1.04702	1.04702	1.04702		271	0.847505	0.847505	0.847505	0.847505	0.847505	0.847505			2.47409	2.47409	2.47409	2.47409	2.47409	2.47409			2.10496	2.10496	2.10496	2.10496	2.10496	2.10496
272	0.620386	0.620386	0.620386	0.620386	0.620386	0.620386		272	1.53733	1.53733	1.53733	1.53733	1.53733	1.53733		272	1.51386	1.51386	1.51386	1.51386	1.51386	1.51386			1.89476	1.89476	1.89476	1.89476	1.89476	1.89476			3.34262	3.34262	3.34262	3.34262	3.34262	3.34262
273	0.449898	0.449898	0.449898	0.449898	0.449898	0.449898		273	0.704614	0.704614	0.704614	0.704614	0.704614	0.704614		273	1.40271	1.40271	1.40271	1.40271	1.40271	1.40271			1.9544	1.9544	1.9544	1.9544	1.9544	1.9544			2.68615	2.68615	2.68615	2.68615	2.68615	2.68615
274	0.841156	0.841156	0.841156	0.841156	0.841156	0.841156		274	1.14113	1.14113	1.14113	1.14113	1.14113	1.14113		274	1.00855	1.00855	1.00855	1.00855	1.00855	1.00855			1.4474	1.4474	1.4474	1.4474	1.4474	1.4474			3.03718	3.03718	3.03718	3.03718	3.03718	3.03718
275	0.566648	0.566648	0.566648	0.566648	0.566648	0.566648		275	0.7711	0.7711	0.7711	0.7711	0.7711	0.7711		275	1.24792	1.24792	1.24792	1.24792	1.24792	1.24792			1.23733	1.23733	1.23733	1.23733	1.23733	1.23733			2.7554	2.7554	2.7554	2.7554	2.7554	2.7554
276	0.50568	0.50568	0.50568	0.50568	0.50568	0.50568		276	0.858214	0.858214	0.858214	0.858214	0.858214	0.858214		276	0.79701	0.79701	0.79701	0.79701	0.79701	0.79701			1.48075	1.48075	1.48075	1.48075	1.48075	1.48075			2.565	2.565	2.565	2.565	2.565	2.565
277	0.434083	0.434083	0.434083	0.434083	0.434083	0.434083		277	0.629667	0.629667	0.629667	0.629667	0.629667	0.629667		277	1.15923	1.15923	1.15923	1.15923	1.15923	1.15923			1.41098	1.41098	1.41098	1.41098	1.41098	1.41098			3.64574	3.64574	3.64574	3.64574	3.64574	3.64574
278	0.750498	0.750498	0.750498	0.750498	0.750498	0.750498		278	1.23535	1.23535	1.23535	1.23535	1.23535	1.23535		278	0.928765	0.928765	0.928765	0.928765	0.928765	0.928765			1.62692	1.62692	1.62692	1.62692	1.62692	1.62692			3.29344	3.29344	3.29344	3.29344	3.29344	3.29344
279	0.690555	0.690555	0.690555	0.690555	0.690555	0.690555		279	0.67339	0.67339	0.67339	0.67339	0.67339	0.67339		279	1.28475	1.28475	1.28475	1.28475	1.28475	1.28475			1.61166	1.61166	1.61166	1.61166	1.61166	1.61166			2.0361	2.0361	2.0361	2.0361	2.0361	2.0361
280	0.359627	0.359627	0.359627	0.359627	0.359627	0.359627		280	1.13293	1.13293	1.13293	1.13293	1.13293	1.13293		280	1.18593	1.18593	1.18593	1.18593	1.18593	1.18593			2.27812	2.27812	2.27812	2.27812	2.27812	2.27812			2.77248	2.77248	2.77248	2.77248	2.77248	2.77248
281	0.766951	0.766951	0.766951	0.766951	0.766951	0.766951		281	0.557849	0.557849	0.557849	0.557849	0.557849	0.557849		281	1.93525	1.93525	1.93525	1.93525	1.93525	1.93525			1.59113	1.59113	1.59113	1.59113	1.59113	1.59113			3.48066	3.48066	3.48066	3.48066	3.48066	3.48066
282	0.790214	0.790214	0.790214	0.790214	0.790214	0.790214		282	0.967214	0.967214	0.967214	0.967214	0.967214	0.967214		282	1.73997	1.73997	1.73997	1.73997	1.73997	1.73997			1.40047	1.40047	1.40047	1.40047	1.40047	1.40047			2.62689	2.62689	2.62689	2.62689	2.62689	2.62689
283	0.627611	0.627611	0.627611	0.627611	0.627611	0.627611		283	1.48608	1.48608	1.48608	1.48608	1.48608	1.48608		283	0.896739	0.896739	0.896739	0.896739	0.896739	0.896739			2.05512	2.05512	2.05512	2.05512	2.05512	2.05512			3.20155	3.20155	3.20155	3.20155	3.20155	3.20155
284	0.392891	0.392891	0.392891	0.392891	0.392891	0.392891		284	0.973575	0.973575	0.973575	0.973575	0.973575	0.973575		284	1.45436	1.45436	1.45436	1.45436	1.45436	1.45436			1.78357	1.78357	1.78357	1.78357	1.78357	1.78357			1.82363	1.82363	1.82363	1.82363	1.82363	1.82363
285	0.466008	0.466008	0.466008	0.466008	0.466008	0.466008		285	0.566668	0.566668	0.566668	0.566668	0.566668	0.566668		285	1.17617	1.17617	1.17617	1.17617	1.17617	1.17617			1.7292	1.7292	1.7292	1.7292	1.7292	1.7292			3.53078	3.53078	3.53078	3.53078	3.53078	3.53078
286	0.306021	0.306021	0.306021	0.306021	0.306021	0.306021		286	1.09224	1.09224	1.09224	1.09224	1.09224	1.09224		286	1.28757	1.28757	1.28757	1.28757	1.28757	1.28757			1.44072	1.44072	1.44072	1.44072	1.44072	1.44072			3.86255	3.86255	3.86255	3.86255	3.86255	3.86255
287	0.555747	0.555747	0.555747	0.555747	0.555747	0.555747		287	0.820207	0.820207	0.820207	0.820207	0.820207	0.820207		287	1.52166	1.52166	1.52166	1.52166	1.52166	1.52166			1.72738	1.72738	1.72738	1.72738	1.72738	1.72738			2.34118	2.34118	2.34118	2.34118	2.34118	2.34118
288	0.701059	0.701059	0.701059	0.701059	0.701059	0.701059		288	0.978526	0.978526	0.978526	0.978526	0.978526	0.978526		288	1.35536	1.35536	1.35536	1.35536	1.35536	1.35536			1.86593	1.86593	1.86593	1.86593	1.86593	1.86593			2.33657	2.33657	2.33657	2.33657	2.33657	2.33657
289	0.759542	0.759542	0.759542	0.759542	0.759542	0.759542		289	0.477832	0.477832	0.477832	0.477832	0.477832	0.477832		289	1.37893	1.37893	1.37893	1.37893	1.37893	1.37893			1.40383	1.40383	1.40383	1.40383	1.40383	1.40383			2.33613	2.33613	2.33613	2.33613	2.33613	2.33613
290	0.652101	0.652101	0.652101	0.652101	0.652101	0.652101		290	1.08467	1.08467	1.08467	1.08467	1.08467	1.08467		290	1.35539	1.35539	1.35539	1.35539	1.35539	1.35539			2.04204	2.04204	2.04204	2.04204	2.04204	2.04204			2.48356	2.48356	2.48356	2.48356	2.48356	2.48356
291	0.45757	0.45757	0.45757	0.45757	0.45757	0.45757		291	1.4904	1.4904	1.4904	1.4904	1.4904	1.4904		291	1.12105	1.12105	1.12105	1.12105	1.12105	1.12105			1.86619	1.86619	1.86619	1.86619	1.86619	1.86619			2.63307	2.63307	2.63307	2.63307	2.63307	2.63307
292	0.692455	0.692455	0.692455	0.692455	0.692455	0.692455		292	0.8947	0.8947	0.8947	0.8947	0.8947	0.8947		292	0.912055	0.912055	0.912055	0.912055	0.912055	0.912055			1.20485	1.20485	1.20485	1.20485	1.20485	1.20485			3.64105	3.64105	3.64105	3.64105	3.64105	3.64105
293	0.422703	0.422703	0.422703	0.422703	0.422703	0.422703		293	0.606832	0.606832	0.606832	0.606832	0.606832	0.606832		293	1.28021	1.28021	1.28021	1.28021	1.28021	1.28021			1.49988	1.49988	1.49988	1.49988	1.49988	1.49988			3.55692	3.55692	3.55692	3.55692	3.55692	3.55692
294	0.840444	0.840444	0.840444	0.840444	0.840444	0.840444		294	1.11873	1.11873	1.11873	1.11873	1.11873	1.11873		294	1.17596	1.17596	1.17596	1.17596	1.17596	1.17596			1.4842	1.4842	1.4842	1.4842	1.4842	1.4842			1.59027	1.59027	1.59027	1.59027	1.59027	1.59027
295	0.650449	0.650449	0.650449	0.650449	0.650449	0.650449		295	0.973838	0.973838	0.973838	0.973838	0.973838	0.973838		295	1.31417	1.31417	1.31417	1.31417	1.31417	1.31417			1.30345	1.30345	1.30345	1.30345	1.30345	1.30345			4.21863	4.21863	4.21863	4.21863	4.21863	4.21863
296	0.466278	0.466278	0.466278	0.466278	0.466278	0.466278		296	0.992867	0.992867	0.992867	0.992867	0.992867	0.992867		296	1.26084	1.26084	1.26084	1.26084	1.26084	1.26084			1.00322	1.00322	1.00322	1.00322	1.00322	1.00322			2.52997	2.52997	2.52997	2.52997	2.52997	2.52997
297	0.641552	0.641552	0.641552	0.641552	0.641552	0.641552		297	0.81338	0.81338	0.81338	0.81338	0.81338	0.81338		297	0.781264	0.781264	0.781264	0.781264	0.781264	0.781264			1.51635	1.51635	1.51635	1.51635	1.51635	1.51635			1.5059	1.5059	1.5059	1.5059	1.5059	1.5059
298	0.554313	0.554313	0.554313	0.554313	0.554313	0.554313		298	0.82947	0.82947	0.82947	0.82947	0.82947	0.82947		298	0.745482	0.745482	0.745482	0.745482	0.745482	0.745482			1.23482	1.23482	1.23482	1.23482	1.23482	1.23482			1.92787	1.92787	1.92787	1.92787	1.92787	1.92787
299	0.516895	0.516895	0.516895	0.516895	0.516895	0.516895		299	0.807524	0.807524	0.807524	0.807524	0.807524	0.807524		299	1.11941	1.11941	1.11941	1.11941	1.11941	1.11941			1.25247	1.25247	1.25247	1.25247	1.25247	1.25247			3.74677	3.74677	3.74677	3.74677	3.74677	3.74677
300	0.601951	0.601951	0.601951	0.601951	0.601951	0.601951		300	1.16609	1.16609	1.16609	1.16609	1.16609	1.16609		300	1.26799	1.26799	1.26799	1.26799	1.26799	1.26799			2.64593	2.64593	2.64593	2.64593	2.64593	2.64593			2.77615	2.77615	2.77615	2.77615	2.77615	2.77615
301	0.633719	0.633719	0.633719	0.633719	0.633719	0.633719		301	0.650106	0.650106	0.650106	0.650106	0.650106	0.650106		301	1.06147	1.06147	1.06147	1.06147	1.06147	1.06147			3.35154	3.35154	3.35154	3.35154	3.35154	3.35154			2.41717	2.41717	2.41717	2.41717	2.41717	2.41717
302	0.52902	0.52902	0.52902	0.52902	0.52902	0.52902		302	1.19068	1.19068	1.19068	1.19068	1.19068	1.19068		302	1.38794	1.38794	1.38794	1.38794	1.38794	1.38794			2.16407	2.16407	2.16407	2.16407	2.16407	2.16407			3.8728	3.8728	3.8728	3.8728	3.8728	3.8728
303	0.469074	0.469074	0.469074	0.469074	0.469074	0.469074		303	0.479803	0.479803	0.479803	0.479803	0.479803	0.479803		303	1.22006	1.22006	1.22006	1.22006	1.22006	1.22006			1.80742	1.80742	1.80742	1.80742	1.80742	1.80742			3.96069	3.96069	3.96069	3.96069	3.96069	3.96069
304	0.317846	0.317846	0.317846	0.317846	0.317846	0.317846		304	0.712583	0.712583	0.712583	0.712583	0.712583	0.712583		304	1.33729	1.33729	1.33729	1.33729	1.33729	1.33729			1.84451	1.84451	1.84451	1.84451	1.84451	1.84451			5.52757	5.52757	5.52757	5.52757	5.52757	5.52757
305	0.548534	0.548534	0.548534	0.548534	0.548534	0.548534		305	0.601969	0.601969	0.601969	0.601969	0.601969	0.601969		305	0.90967	0.90967	0.90967	0.90967	0.90967	0.90967			1.66439	1.66439	1.66439	1.66439	1.66439	1.66439			3.06103	3.06103	3.06103	3.06103	3.06103	3.06103
306	0.657867	0.657867	0.657867	0.657867	0.657867	0.657867		306	0.646288	0.646288	0.646288	0.646288	0.646288	0.646288		306	1.2612	1.2612	1.2612	1.2612	1.2612	1.2612			1.11566	1.11566	1.11566	1.11566	1.11566	1.11566			2.92824	2.92824	2.92824	2.92824	2.92824	2.92824
307	0.474071	0.474071	0.474071	0.474071	0.474071	0.474071		307	0.81662	0.81662	0.81662	0.81662	0.81662	0.81662		307	1.35049	1.35049	1.35049	1.35049	1.35049	1.35049			1.41577	1.41577	1.41577	1.41577	1.41577	1.41577			2.10348	2.10348	2.10348	2.10348	2.10348	2.10348
308	0.759078	0.759078	0.759078	0.759078	0.759078	0.759078		308	0.982319	0.982319	0.982319	0.982319	0.982319	0.982319		308	1.72083	1.72083	1.72083	1.72083	1.72083	1.72083			2.56868	2.56868	2.56868	2.56868	2.56868	2.56868			2.9812	2.9812	2.9812	2.9812	2.9812	2.9812
309	0.591563	0.591563	0.591563	0.591563	0.591563	0.591563		309	1.24165	1.24165	1.24165	1.24165	1.24165	1.24165		309	1.23586	1.23586	1.23586	1.23586	1.23586	1.23586			2.53505	2.53505	2.53505	2.53505	2.53505	2.53505			2.88739	2.88739	2.88739	2.88739	2.88739	2.88739
310	0.470095	0.470095	0.470095	0.470095	0.470095	0.470095		310	0.625414	0.625414	0.625414	0.625414	0.625414	0.625414		310	1.59641	1.59641	1.59641	1.59641	1.59641	1.59641			1.34912	1.34912	1.34912	1.34912	1.34912	1.34912			2.70344	2.70344	2.70344	2.70344	2.70344	2.70344
311	0.499327	0.499327	0.499327	0.499327	0.499327	0.499327		311	1.0735	1.0735	1.0735	1.0735	1.0735	1.0735		311	1.18605	1.18605	1.18605	1.18605	1.18605	1.18605			1.3293	1.3293	1.3293	1.3293	1.3293	1.3293			3.0196	3.0196	3.0196	3.0196	3.0196	3.0196
312	0.538739	0.538739	0.538739	0.538739	0.538739	0.538739		312	0.577975	0.577975	0.577975	0.577975	0.577975	0.577975		312	1.21709	1.21709	1.21709	1.21709	1.21709	1.21709			1.11807	1.11807	1.11807	1.11807	1.11807	1.11807			3.74538	3.74538	3.74538	3.74538	3.74538	3.74538
313	0.660494	0.660494	0.660494	0.660494	0.660494	0.660494		313	0.772746	0.772746	0.772746	0.772746	0.772746	0.772746		313	1.03669	1.03669	1.03669	1.03669	1.03669	1.03669			1.38635	1.38635	1.38635	1.38635	1.38635	1.38635			1.54717	1.54717	1.54717	1.54717	1.54717	1.54717
314	0.710305	0.710305	0.710305	0.710305	0.710305	0.710305		314	0.903199	0.903199	0.903199	0.903199	0.903199	0.903199		314	0.887894	0.887894	0.887894	0.887894	0.887894	0.887894			1.63352	1.63352	1.63352	1.63352	1.63352	1.63352			3.08772	3.08772	3.08772	3.08772	3.08772	3.08772
315	0.713505	0.713505	0.713505	0.713505	0.713505	0.713505		315	1.02611	1.02611	1.02611	1.02611	1.02611	1.02611		315	1.38166	1.38166	1.38166	1.38166	1.38166	1.38166			1.41832	1.41832	1.41832	1.41832	1.41832	1.41832			3.31721	3.31721	3.31721	3.31721	3.31721	3.31721
316	0.725145	0.725145	0.725145	0.725145	0.725145	0.725145		316	0.869154	0.869154	0.869154	0.869154	0.869154	0.869154		316	1.29989	1.29989	1.29989	1.29989	1.29989	1.29989			1.23236	1.23236	1.23236	1.23236	1.23236	1.23236			2.14172	2.14172	2.14172	2.14172	2.14172	2.14172
317	0.702392	0.702392	0.702392	0.702392	0.702392	0.702392		317	0.939893	0.939893	0.939893	0.939893	0.939893	0.939893		317	1.07869	1.07869	1.07869	1.07869	1.07869	1.07869			2.60612	2.60612	2.60612	2.60612	2.60612	2.60612			4.06761	4.06761	4.06761	4.06761	4.06761	4.06761
318	0.438943	0.438943	0.438943	0.438943	0.438943	0.438943		318	0.522187	0.522187	0.522187	0.522187	0.522187	0.522187		318	0.837834	0.837834	0.837834	0.837834	0.837834	0.837834			2.64387	2.64387	2.64387	2.64387	2.64387	2.64387			2.87938	2.87938	2.87938	2.87938	2.87938	2.87938
319	0.811245	0.811245	0.811245	0.811245	0.811245	0.811245		319	0.947683	0.947683	0.947683	0.947683	0.947683	0.947683		319	0.994406	0.994406	0.994406	0.994406	0.994406	0.994406			1.44706	1.44706	1.44706	1.44706	1.44706	1.44706			2.40731	2.40731	2.40731	2.40731	2.40731	2.40731
320	0.584167	0.584167	0.584167	0.584167	0.584167	0.584167		320	0.895092	0.895092	0.895092	0.895092	0.895092	0.895092		320	1.26898	1.26898	1.26898	1.26898	1.26898	1.26898			1.82079	1.82079	1.82079	1.82079	1.82079	1.82079			4.76922	4.76922	4.76922	4.76922	4.76922	4.76922
321	0.651269	0.651269	0.651269	0.651269	0.651269	0.651269		321	0.826444	0.826444	0.826444	0.826444	0.826444	0.826444		321	0.944804	0.944804	0.944804	0.944804	0.944804	0.944804			0.820777	0.820777	0.820777	0.820777	0.820777	0.820777			4.43485	4.43485	4.43485	4.43485	4.43485	4.43485
322	0.398535	0.398535	0.398535	0.398535	0.398535	0.398535		322	0.790963	0.790963	0.790963	0.790963	0.790963	0.790963		322	1.21019	1.21019	1.21019	1.21019	1.21019	1.21019			1.82443	1.82443	1.82443	1.82443	1.82443	1.82443			2.39941	2.39941	2.39941	2.39941	2.39941	2.39941
323	0.463086	0.463086	0.463086	0.463086	0.463086	0.463086		323	0.851064	0.851064	0.851064	0.851064	0.851064	0.851064		323	0.991184	0.991184	0.991184	0.991184	0.991184	0.991184			2.44757	2.44757	2.44757	2.44757	2.44757	2.44757			3.6306	3.6306	3.6306	3.6306	3.6306	3.6306
324	0.525993	0.525993	0.525993	0.525993	0.525993	0.525993		324	0.879039	0.879039	0.879039	0.879039	0.879039	0.879039		324	1.40108	1.40108	1.40108	1.40108	1.40108	1.40108			2.53817	2.53817	2.53817	2.53817	2.53817	2.53817			2.63538	2.63538	2.63538	2.63538	2.63538	2.63538
325	0.674944	0.674944	0.674944	0.674944	0.674944	0.674944		325	0.798738	0.798738	0.798738	0.798738	0.798738	0.798738		325	0.800436	0.800436	0.800436	0.800436	0.800436	0.800436			1.41513	1.41513	1.41513	1.41513	1.41513	1.41513			2.51401	2.51401	2.51401	2.51401	2.51401	2.51401
326	0.790783	0.790783	0.790783	0.790783	0.790783	0.790783		326	0.950112	0.950112	0.950112	0.950112	0.950112	0.950112		326	1.00682	1.00682	1.00682	1.00682	1.00682	1.00682			1.4685	1.4685	1.4685	1.4685	1.4685	1.4685			3.05713	3.05713	3.05713	3.05713	3.05713	3.05713
327	0.633132	0.633132	0.633132	0.633132	0.633132	0.633132		327	1.20771	1.20771	1.20771	1.20771	1.20771	1.20771		327	0.773691	0.773691	0.773691	0.773691	0.773691	0.773691			1.91259	1.91259	1.91259	1.91259	1.91259	1.91259			2.47205	2.47205	2.47205	2.47205	2.47205	2.47205
328	0.60919	0.60919	0.60919	0.60919	0.60919	0.60919		328	0.477135	0.477135	0.477135	0.477135	0.477135	0.477135		328	1.05513	1.05513	1.05513	1.05513	1.05513	1.05513			2.2167	2.2167	2.2167	2.2167	2.2167	2.2167			3.71438	3.71438	3.71438	3.71438	3.71438	3.71438
329	0.396935	0.396935	0.396935	0.396935	0.396935	0.396935		329	1.10592	1.10592	1.10592	1.10592	1.10592	1.10592		329	1.42754	1.42754	1.42754	1.42754	1.42754	1.42754			1.51919	1.51919	1.51919	1.51919	1.51919	1.51919			3.77709	3.77709	3.77709	3.77709	3.77709	3.77709
330	0.968567	0.968567	0.968567	0.968567	0.968567	0.968567		330	0.795184	0.795184	0.795184	0.795184	0.795184	0.795184		330	1.2774	1.2774	1.2774	1.2774	1.2774	1.2774			2.01284	2.01284	2.01284	2.01284	2.01284	2.01284			2.68607	2.68607	2.68607	2.68607	2.68607	2.68607
331	0.473804	0.473804	0.473804	0.473804	0.473804	0.473804		331	0.582253	0.582253	0.582253	0.582253	0.582253	0.582253		331	1.21566	1.21566	1.21566	1.21566	1.21566	1.21566			1.19829	1.19829	1.19829	1.19829	1.19829	1.19829			2.06362	2.06362	2.06362	2.06362	2.06362	2.06362
332	0.461918	0.461918	0.461918	0.461918	0.461918	0.461918		332	1.24818	1.24818	1.24818	1.24818	1.24818	1.24818		332	1.10472	1.10472	1.10472	1.10472	1.10472	1.10472			1.541	1.541	1.541	1.541	1.541	1.541			2.64355	2.64355	2.64355	2.64355	2.64355	2.64355
333	0.773559	0.773559	0.773559	0.773559	0.773559	0.773559		333	0.779652	0.779652	0.779652	0.779652	0.779652	0.779652		333	1.59827	1.59827	1.59827	1.59827	1.59827	1.59827			3.28672	3.28672	3.28672	3.28672	3.28672	3.28672			2.43016	2.43016	2.43016	2.43016	2.43016	2.43016
334	0.659026	0.659026	0.659026	0.659026	0.659026	0.659026		334	0.954723	0.954723	0.954723	0.954723	0.954723	0.954723		334	1.16224	1.16224	1.16224	1.16224	1.16224	1.16224			1.61247	1.61247	1.61247	1.61247	1.61247	1.61247			2.52467	2.52467	2.52467	2.52467	2.52467	2.52467
335	0.478538	0.478538	0.478538	0.478538	0.478538	0.478538		335	1.16848	1.16848	1.16848	1.16848	1.16848	1.16848		335	1.29983	1.29983	1.29983	1.29983	1.29983	1.29983			1.65322	1.65322	1.65322	1.65322	1.65322	1.65322			3.31311	3.31311	3.31311	3.31311	3.31311	3.31311
336	0.424574	0.424574	0.424574	0.424574	0.424574	0.424574		336	1.03147	1.03147	1.03147	1.03147	1.03147	1.03147		336	0.999339	0.999339	0.999339	0.999339	0.999339	0.999339			2.54874	2.54874	2.54874	2.54874	2.54874	2.54874			3.20241	3.20241	3.20241	3.20241	3.20241	3.20241
337	0.7707	0.7707	0.7707	0.7707	0.7707	0.7707		337	1.04601	1.04601	1.04601	1.04601	1.04601	1.04601		337	0.98733	0.98733	0.98733	0.98733	0.98733	0.98733			2.20896	2.20896	2.20896	2.20896	2.20896	2.20896			2.77466	2.77466	2.77466	2.77466	2.77466	2.77466
338	0.655906	0.655906	0.655906	0.655906	0.655906	0.655906		338	1.11062	1.11062	1.11062	1.11062	1.11062	1.11062		338	1.56332	1.56332	1.56332	1.56332	1.56332	1.56332			1.73694	1.73694	1.73694	1.73694	1.73694	1.73694			3.73114	3.73114	3.73114	3.73114	3.73114	3.73114
339	0.455563	0.455563	0.455563	0.455563	0.455563	0.455563		339	0.893205	0.893205	0.893205	0.893205	0.893205	0.893205		339	0.747635	0.747635	0.747635	0.747635	0.747635	0.747635			2.06071	2.06071	2.06071	2.06071	2.06071	2.06071			3.78198	3.78198	3.78198	3.78198	3.78198	3.78198
340	0.610629	0.610629	0.610629	0.610629	0.610629	0.610629		340	1.18338	1.18338	1.18338	1.18338	1.18338	1.18338		340	1.20274	1.20274	1.20274	1.20274	1.20274	1.20274			1.97099	1.97099	1.97099	1.97099	1.97099	1.97099			2.57817	2.57817	2.57817	2.57817	2.57817	2.57817
341	0.625929	0.625929	0.625929	0.625929	0.625929	0.625929		341	0.802559	0.802559	0.802559	0.802559	0.802559	0.802559		341	1.17218	1.17218	1.17218	1.17218	1.17218	1.17218			1.8141	1.8141	1.8141	1.8141	1.8141	1.8141			2.90144	2.90144	2.90144	2.90144	2.90144	2.90144
342	0.479068	0.479068	0.479068	0.479068	0.479068	0.479068		342	0.810336	0.810336	0.810336	0.810336	0.810336	0.810336		342	1.419	1.419	1.419	1.419	1.419	1.419			1.49253	1.49253	1.49253	1.49253	1.49253	1.49253			4.56641	4.56641	4.56641	4.56641	4.56641	4.56641
343	0.904995	0.904995	0.904995	0.904995	0.904995	0.904995		343	0.696573	0.696573	0.696573	0.696573	0.696573	0.696573		343	1.6845	1.6845	1.6845	1.6845	1.6845	1.6845			2.43311	2.43311	2.43311	2.43311	2.43311	2.43311			3.66986	3.66986	3.66986	3.66986	3.66986	3.66986
344	0.424293	0.424293	0.424293	0.424293	0.424293	0.424293		344	0.627376	0.627376	0.627376	0.627376	0.627376	0.627376		344	1.29034	1.29034	1.29034	1.29034	1.29034	1.29034			2.03212	2.03212	2.03212	2.03212	2.03212	2.03212			3.59597	3.59597	3.59597	3.59597	3.59597	3.59597
345	0.793295	0.793295	0.793295	0.793295	0.793295	0.793295		345	1.14951	1.14951	1.14951	1.14951	1.14951	1.14951		345	1.46169	1.46169	1.46169	1.46169	1.46169	1.46169			1.48999	1.48999	1.48999	1.48999	1.48999	1.48999			2.63304	2.63304	2.63304	2.63304	2.63304	2.63304
346	0.446068	0.446068	0.446068	0.446068	0.446068	0.446068		346	1.33057	1.33057	1.33057	1.33057	1.33057	1.33057		346	1.08825	1.08825	1.08825	1.08825	1.08825	1.08825			1.71821	1.71821	1.71821	1.71821	1.71821	1.71821			3.56919	3.56919	3.56919	3.56919	3.56919	3.56919
347	0.490033	0.490033	0.490033	0.490033	0.490033	0.490033		347	0.67199	0.67199	0.67199	0.67199	0.67199	0.67199		347	1.16549	1.16549	1.16549	1.16549	1.16549	1.16549			1.50608	1.50608	1.50608	1.50608	1.50608	1.50608			2.84948	2.84948	2.84948	2.84948	2.84948	2.84948
348	0.919535	0.919535	0.919535	0.919535	0.919535	0.919535		348	0.711295	0.711295	0.711295	0.711295	0.711295	0.711295		348	1.21782	1.21782	1.21782	1.21782	1.21782	1.21782			1.8537	1.8537	1.8537	1.8537	1.8537	1.8537			3.30564	3.30564	3.30564	3.30564	3.30564	3.30564
349	0.663017	0.663017	0.663017	0.663017	0.663017	0.663017		349	1.11962	1.11962	1.11962	1.11962	1.11962	1.11962		349	1.17971	1.17971	1.17971	1.17971	1.17971	1.17971			1.41995	1.41995	1.41995	1.41995	1.41995	1.41995			2.6806	2.6806	2.6806	2.6806	2.6806	2.6806
350	0.573414	0.573414	0.573414	0.573414	0.573414	0.573414		350	0.667199	0.667199	0.667199	0.667199	0.667199	0.667199		350	1.11182	1.11182	1.11182	1.11182	1.11182	1.11182			2.66689	2.66689	2.66689	2.66689	2.66689	2.66689			4.3338	4.3338	4.3338	4.3338	4.3338	4.3338
351	0.790339	0.790339	0.790339	0.790339	0.790339	0.790339		351	0.636227	0.636227	0.636227	0.636227	0.636227	0.636227		351	1.02958	1.02958	1.02958	1.02958	1.02958	1.02958			1.91288	1.91288	1.91288	1.91288	1.91288	1.91288			2.23681	2.23681	2.23681	2.23681	2.23681	2.23681
352	0.693929	0.693929	0.693929	0.693929	0.693929	0.693929		352	0.736451	0.736451	0.736451	0.736451	0.736451	0.736451		352	1.21211	1.21211	1.21211	1.21211	1.21211	1.21211			1.30935	1.30935	1.30935	1.30935	1.30935	1.30935			2.91419	2.91419	2.91419	2.91419	2.91419	2.91419
353	0.433202	0.433202	0.433202	0.433202	0.433202	0.433202		353	0.796044	0.796044	0.796044	0.796044	0.796044	0.796044		353	1.73664	1.73664	1.73664	1.73664	1.73664	1.73664			1.30444	1.30444	1.30444	1.30444	1.30444	1.30444			2.88718	2.88718	2.88718	2.88718	2.88718	2.88718
354	0.517419	0.517419	0.517419	0.517419	0.517419	0.517419		354	0.76207	0.76207	0.76207	0.76207	0.76207	0.76207		354	1.62892	1.62892	1.62892	1.62892	1.62892	1.62892			1.39587	1.39587	1.39587	1.39587	1.39587	1.39587			3.21637	3.21637	3.21637	3.21637	3.21637	3.21637
355	0.608246	0.608246	0.608246	0.608246	0.608246	0.608246		355	0.716082	0.716082	0.716082	0.716082	0.716082	0.716082		355	1.34124	1.34124	1.34124	1.34124	1.34124	1.34124			1.4472	1.4472	1.4472	1.4472	1.4472	1.4472			3.69689	3.69689	3.69689	3.69689	3.69689	3.69689
356	0.501883	0.501883	0.501883	0.501883	0.501883	0.501883		356	0.616719	0.616719	0.616719	0.616719	0.616719	0.616719		356	1.0404	1.0404	1.0404	1.0404	1.0404	1.0404			1.90172	1.90172	1.90172	1.90172	1.90172	1.90172			2.59979	2.59979	2.59979	2.59979	2.59979	2.59979
357	0.702862	0.702862	0.702862	0.702862	0.702862	0.702862		357	1.8734	1.8734	1.8734	1.8734	1.8734	1.8734		357	1.14312	1.14312	1.14312	1.14312	1.14312	1.14312			1.53591	1.53591	1.53591	1.53591	1.53591	1.53591			3.18715	3.18715	3.18715	3.18715	3.18715	3.18715
358	0.561265	0.561265	0.561265	0.561265	0.561265	0.561265		358	1.06284	1.06284	1.06284	1.06284	1.06284	1.06284		358	0.896644	0.896644	0.896644	0.896644	0.896644	0.896644			1.93801	1.93801	1.93801	1.93801	1.93801	1.93801			3.47357	3.47357	3.47357	3.47357	3.47357	3.47357
359	0.47141	0.47141	0.47141	0.47141	0.47141	0.47141		359	0.847021	0.847021	0.847021	0.847021	0.847021	0.847021		359	0.965769	0.965769	0.965769	0.965769	0.965769	0.965769			2.7643	2.7643	2.7643	2.7643	2.7643	2.7643			2.6393	2.6393	2.6393	2.6393	2.6393	2.6393
360	0.773498	0.773498	0.773498	0.773498	0.773498	0.773498		360	0.554107	0.554107	0.554107	0.554107	0.554107	0.554107		360	1.19728	1.19728	1.19728	1.19728	1.19728	1.19728			1.45515	1.45515	1.45515	1.45515	1.45515	1.45515			4.1813	4.1813	4.1813	4.1813	4.1813	4.1813
361	0.548423	0.548423	0.548423	0.548423	0.548423	0.548423		361	0.842654	0.842654	0.842654	0.842654	0.842654	0.842654		361	1.58904	1.58904	1.58904	1.58904	1.58904	1.58904			1.76987	1.76987	1.76987	1.76987	1.76987	1.76987			2.67751	2.67751	2.67751	2.67751	2.67751	2.67751
362	0.376821	0.376821	0.376821	0.376821	0.376821	0.376821		362	0.6835	0.6835	0.6835	0.6835	0.6835	0.6835		362	1.12238	1.12238	1.12238	1.12238	1.12238	1.12238			1.28304	1.28304	1.28304	1.28304	1.28304	1.28304			1.89963	1.89963	1.89963	1.89963	1.89963	1.89963
363	0.523312	0.523312	0.523312	0.523312	0.523312	0.523312		363	0.787129	0.787129	0.787129	0.787129	0.787129	0.787129		363	1.30175	1.30175	1.30175	1.30175	1.30175	1.30175			1.60222	1.60222	1.60222	1.60222	1.60222	1.60222			2.65127	2.65127	2.65127	2.65127	2.65127	2.65127
364	0.425523	0.425523	0.425523	0.425523	0.425523	0.425523		364	0.448739	0.448739	0.448739	0.448739	0.448739	0.448739		364	1.2155	1.2155	1.2155	1.2155	1.2155	1.2155			2.10433	2.10433	2.10433	2.10433	2.10433	2.10433			3.05073	3.05073	3.05073	3.05073	3.05073	3.05073
365	0.627043	0.627043	0.627043	0.627043	0.627043	0.627043		365	1.36825	1.36825	1.36825	1.36825	1.36825	1.36825		365	0.499954	0.499954	0.499954	0.499954	0.499954	0.499954			2.06681	2.06681	2.06681	2.06681	2.06681	2.06681			4.55433	4.55433	4.55433	4.55433	4.55433	4.55433
366	0.629617	0.629617	0.629617	0.629617	0.629617	0.629617		366	1.65717	1.65717	1.65717	1.65717	1.65717	1.65717		366	1.433	1.433	1.433	1.433	1.433	1.433			1.68514	1.68514	1.68514	1.68514	1.68514	1.68514			1.85437	1.85437	1.85437	1.85437	1.85437	1.85437
367	0.651372	0.651372	0.651372	0.651372	0.651372	0.651372		367	1.37328	1.37328	1.37328	1.37328	1.37328	1.37328		367	1.56069	1.56069	1.56069	1.56069	1.56069	1.56069			2.08077	2.08077	2.08077	2.08077	2.08077	2.08077			3.0109	3.0109	3.0109	3.0109	3.0109	3.0109
368	0.620963	0.620963	0.620963	0.620963	0.620963	0.620963		368	0.626139	0.626139	0.626139	0.626139	0.626139	0.626139		368	1.17486	1.17486	1.17486	1.17486	1.17486	1.17486			2.50084	2.50084	2.50084	2.50084	2.50084	2.50084			3.29921	3.29921	3.29921	3.29921	3.29921	3.29921
369	0.802537	0.802537	0.802537	0.802537	0.802537	0.802537		369	0.755065	0.755065	0.755065	0.755065	0.755065	0.755065		369	1.23384	1.23384	1.23384	1.23384	1.23384	1.23384			1.98051	1.98051	1.98051	1.98051	1.98051	1.98051			4.14833	4.14833	4.14833	4.14833	4.14833	4.14833
370	0.719194	0.719194	0.719194	0.719194	0.719194	0.719194		370	1.02859	1.02859	1.02859	1.02859	1.02859	1.02859		370	0.868882	0.868882	0.868882	0.868882	0.868882	0.868882			1.47536	1.47536	1.47536	1.47536	1.47536	1.47536			1.63358	1.63358	1.63358	1.63358	1.63358	1.63358
371	0.697225	0.697225	0.697225	0.697225	0.697225	0.697225		371	0.861305	0.861305	0.861305	0.861305	0.861305	0.861305		371	1.12404	1.12404	1.12404	1.12404	1.12404	1.12404			1.3558	1.3558	1.3558	1.3558	1.3558	1.3558			2.26937	2.26937	2.26937	2.26937	2.26937	2.26937
372	0.685345	0.685345	0.685345	0.685345	0.685345	0.685345		372	0.694307	0.694307	0.694307	0.694307	0.694307	0.694307		372	1.62037	1.62037	1.62037	1.62037	1.62037	1.62037			2.08017	2.08017	2.08017	2.08017	2.08017	2.08017			3.18469	3.18469	3.18469	3.18469	3.18469	3.18469
373	0.596476	0.596476	0.596476	0.596476	0.596476	0.596476		373	1.22978	1.22978	1.22978	1.22978	1.22978	1.22978		373	1.91129	1.91129	1.91129	1.91129	1.91129	1.91129			0.880136	0.880136	0.880136	0.880136	0.880136	0.880136			2.33421	2.33421	2.33421	2.33421	2.33421	2.33421
374	0.837796	0.837796	0.837796	0.837796	0.837796	0.837796		374	0.974047	0.974047	0.974047	0.974047	0.974047	0.974047		374	1.28937	1.28937	1.28937	1.28937	1.28937	1.28937			1.81971	1.81971	1.81971	1.81971	1.81971	1.81971			2.59119	2.59119	2.59119	2.59119	2.59119	2.59119
375	0.509527	0.509527	0.509527	0.509527	0.509527	0.509527		375	1.38003	1.38003	1.38003	1.38003	1.38003	1.38003		375	1.34673	1.34673	1.34673	1.34673	1.34673	1.34673			1.88253	1.88253	1.88253	1.88253	1.88253	1.88253			2.59051	2.59051	2.59051	2.59051	2.59051	2.59051
376	0.580194	0.580194	0.580194	0.580194	0.580194	0.580194		376	0.703498	0.703498	0.703498	0.703498	0.703498	0.703498		376	1.14554	1.14554	1.14554	1.14554	1.14554	1.14554			1.90626	1.90626	1.90626	1.90626	1.90626	1.90626			3.48621	3.48621	3.48621	3.48621	3.48621	3.48621
377	0.481158	0.481158	0.481158	0.481158	0.481158	0.481158		377	1.53075	1.53075	1.53075	1.53075	1.53075	1.53075		377	0.79716	0.79716	0.79716	0.79716	0.79716	0.79716			2.03653	2.03653	2.03653	2.03653	2.03653	2.03653			2.3766	2.3766	2.3766	2.3766	2.3766	2.3766
378	0.519105	0.519105	0.519105	0.519105	0.519105	0.519105		378	1.02394	1.02394	1.02394	1.02394	1.02394	1.02394		378	1.02566	1.02566	1.02566	1.02566	1.02566	1.02566			1.86471	1.86471	1.86471	1.86471	1.86471	1.86471			2.77559	2.77559	2.77559	2.77559	2.77559	2.77559
379	0.459636	0.459636	0.459636	0.459636	0.459636	0.459636		379	1.20581	1.20581	1.20581	1.20581	1.20581	1.20581		379	1.07731	1.07731	1.07731	1.07731	1.07731	1.07731			1.42604	1.42604	1.42604	1.42604	1.42604	1.42604			2.64523	2.64523	2.64523	2.64523	2.64523	2.64523
380	0.570171	0.570171	0.570171	0.570171	0.570171	0.570171		380	0.978744	0.978744	0.978744	0.978744	0.978744	0.978744		380	0.876669	0.876669	0.876669	0.876669	0.876669	0.876669			1.75207	1.75207	1.75207	1.75207	1.75207	1.75207			1.72094	1.72094	1.72094	1.72094	1.72094	1.72094
381	0.508123	0.508123	0.508123	0.508123	0.508123	0.508123		381	0.725522	0.725522	0.725522	0.725522	0.725522	0.725522		381	1.43901	1.43901	1.43901	1.43901	1.43901	1.43901			2.05872	2.05872	2.05872	2.05872	2.05872	2.05872			3.26834	3.26834	3.26834	3.26834	3.26834	3.26834
382	0.494505	0.494505	0.494505	0.494505	0.494505	0.494505		382	0.672506	0.672506	0.672506	0.672506	0.672506	0.672506		382	0.678762	0.678762	0.678762	0.678762	0.678762	0.678762			2.32122	2.32122	2.32122	2.32122	2.32122	2.32122			2.75967	2.75967	2.75967	2.75967	2.75967	2.75967
383	0.424943	0.424943	0.424943	0.424943	0.424943	0.424943		383	1.00628	1.00628	1.00628	1.00628	1.00628	1.00628		383	1.76281	1.76281	1.76281	1.76281	1.76281	1.76281			2.15942	2.15942	2.15942	2.15942	2.15942	2.15942			3.35902	3.35902	3.35902	3.35902	3.35902	3.35902
384	0.519677	0.519677	0.519677	0.519677	0.519677	0.519677		384	0.981572	0.981572	0.981572	0.981572	0.981572	0.981572		384	0.971099	0.971099	0.971099	0.971099	0.971099	0.971099			1.36704	1.36704	1.36704	1.36704	1.36704	1.36704			1.76354	1.76354	1.76354	1.76354	1.76354	1.76354
385	0.594826	0.594826	0.594826	0.594826	0.594826	0.594826		385	0.784165	0.784165	0.784165	0.784165	0.784165	0.784165		385	1.0191	1.0191	1.0191	1.0191	1.0191	1.0191			1.45942	1.45942	1.45942	1.45942	1.45942	1.45942			3.30035	3.30035	3.30035	3.30035	3.30035	3.30035
386	0.553199	0.553199	0.553199	0.553199	0.553199	0.553199		386	0.783201	0.783201	0.783201	0.783201	0.783201	0.783201		386	1.35048	1.35048	1.35048	1.35048	1.35048	1.35048			2.12175	2.12175	2.12175	2.12175	2.12175	2.12175			2.45196	2.45196	2.45196	2.45196	2.45196	2.45196
387	0.499085	0.499085	0.499085	0.499085	0.499085	0.499085		387	0.883498	0.883498	0.883498	0.883498	0.883498	0.883498		387	0.69831	0.69831	0.69831	0.69831	0.69831	0.69831			2.26407	2.26407	2.26407	2.26407	2.26407	2.26407			1.99513	1.99513	1.99513	1.99513	1.99513	1.99513
388	0.385638	0.385638	0.385638	0.385638	0.385638	0.385638		388	0.908988	0.908988	0.908988	0.908988	0.908988	0.908988		388	1.22933	1.22933	1.22933	1.22933	1.22933	1.22933			1.52804	1.52804	1.52804	1.52804	1.52804	1.52804			4.6376	4.6376	4.6376	4.6376	4.6376	4.6376
389	0.59495	0.59495	0.59495	0.59495	0.59495	0.59495		389	0.85405	0.85405	0.85405	0.85405	0.85405	0.85405		389	1.23395	1.23395	1.23395	1.23395	1.23395	1.23395			2.04607	2.04607	2.04607	2.04607	2.04607	2.04607			2.94843	2.94843	2.94843	2.94843	2.94843	2.94843
390	0.534876	0.534876	0.534876	0.534876	0.534876	0.534876		390	0.764801	0.764801	0.764801	0.764801	0.764801	0.764801		390	0.834192	0.834192	0.834192	0.834192	0.834192	0.834192			2.00896	2.00896	2.00896	2.00896	2.00896	2.00896			3.28917	3.28917	3.28917	3.28917	3.28917	3.28917
391	0.664625	0.664625	0.664625	0.664625	0.664625	0.664625		391	1.31669	1.31669	1.31669	1.31669	1.31669	1.31669		391	1.57386	1.57386	1.57386	1.57386	1.57386	1.57386			1.61019	1.61019	1.61019	1.61019	1.61019	1.61019			2.92532	2.92532	2.92532	2.92532	2.92532	2.92532
392	0.481358	0.481358	0.481358	0.481358	0.481358	0.481358		392	0.772306	0.772306	0.772306	0.772306	0.772306	0.772306		392	0.818321	0.818321	0.818321	0.818321	0.818321	0.818321			1.35172	1.35172	1.35172	1.35172	1.35172	1.35172			1.95442	1.95442	1.95442	1.95442	1.95442	1.95442
393	0.653785	0.653785	0.653785	0.653785	0.653785	0.653785		393	0.878253	0.878253	0.878253	0.878253	0.878253	0.878253		393	1.93402	1.93402	1.93402	1.93402	1.93402	1.93402			1.65731	1.65731	1.65731	1.65731	1.65731	1.65731			5.07767	5.07767	5.07767	5.07767	5.07767	5.07767
394	0.446968	0.446968	0.446968	0.446968	0.446968	0.446968		394	0.765489	0.765489	0.765489	0.765489	0.765489	0.765489		394	0.942087	0.942087	0.942087	0.942087	0.942087	0.942087			1.64839	1.64839	1.64839	1.64839	1.64839	1.64839			4.12954	4.12954	4.12954	4.12954	4.12954	4.12954
395	0.8643	0.8643	0.8643	0.8643	0.8643	0.8643		395	0.783467	0.783467	0.783467	0.783467	0.783467	0.783467		395	1.10521	1.10521	1.10521	1.10521	1.10521	1.10521			1.7739	1.7739	1.7739	1.7739	1.7739	1.7739			2.31239	2.31239	2.31239	2.31239	2.31239	2.31239
396	0.483083	0.483083	0.483083	0.483083	0.483083	0.483083		396	0.830548	0.830548	0.830548	0.830548	0.830548	0.830548		396	1.58678	1.58678	1.58678	1.58678	1.58678	1.58678			1.53253	1.53253	1.53253	1.53253	1.53253	1.53253			2.23119	2.23119	2.23119	2.23119	2.23119	2.23119
397	0.383668	0.383668	0.383668	0.383668	0.383668	0.383668		397	0.620013	0.620013	0.620013	0.620013	0.620013	0.620013		397	1.5545	1.5545	1.5545	1.5545	1.5545	1.5545			1.90747	1.90747	1.90747	1.90747	1.90747	1.90747			3.32518	3.32518	3.32518	3.32518	3.32518	3.32518
398	0.529037	0.529037	0.529037	0.529037	0.529037	0.529037		398	1.1726	1.1726	1.1726	1.1726	1.1726	1.1726		398	0.93188	0.93188	0.93188	0.93188	0.93188	0.93188			2.11921	2.11921	2.11921	2.11921	2.11921	2.11921			2.29898	2.29898	2.29898	2.29898	2.29898	2.29898
399	0.680958	0.680958	0.680958	0.680958	0.680958	0.680958		399	0.88661	0.88661	0.88661	0.88661	0.88661	0.88661		399	1.46012	1.46012	1.46012	1.46012	1.46012	1.46012			1.42029	1.42029	1.42029	1.42029	1.42029	1.42029			3.43885	3.43885	3.43885	3.43885	3.43885	3.43885
400	0.474074	0.474074	0.474074	0.474074	0.474074	0.474074		400	1.22238	1.22238	1.22238	1.22238	1.22238	1.22238		400	1.98935	1.98935	1.98935	1.98935	1.98935	1.98935			1.90529	1.90529	1.90529	1.90529	1.90529	1.90529			4.09049	4.09049	4.09049	4.09049	4.09049	4.09049
401	0.530443	0.530443	0.530443	0.530443	0.530443	0.530443		401	0.666857	0.666857	0.666857	0.666857	0.666857	0.666857		401	1.18909	1.18909	1.18909	1.18909	1.18909	1.18909			1.93092	1.93092	1.93092	1.93092	1.93092	1.93092			3.07483	3.07483	3.07483	3.07483	3.07483	3.07483
402	0.470111	0.470111	0.470111	0.470111	0.470111	0.470111		402	0.566485	0.566485	0.566485	0.566485	0.566485	0.566485		402	1.11487	1.11487	1.11487	1.11487	1.11487	1.11487			2.29005	2.29005	2.29005	2.29005	2.29005	2.29005			2.49704	2.49704	2.49704	2.49704	2.49704	2.49704
403	0.776236	0.776236	0.776236	0.776236	0.776236	0.776236		403	0.862693	0.862693	0.862693	0.862693	0.862693	0.862693		403	0.928273	0.928273	0.928273	0.928273	0.928273	0.928273			1.87096	1.87096	1.87096	1.87096	1.87096	1.87096			2.02392	2.02392	2.02392	2.02392	2.02392	2.02392
404	0.652409	0.652409	0.652409	0.652409	0.652409	0.652409		404	1.21093	1.21093	1.21093	1.21093	1.21093	1.21093		404	1.46908	1.46908	1.46908	1.46908	1.46908	1.46908			1.77305	1.77305	1.77305	1.77305	1.77305	1.77305			4.19528	4.19528	4.19528	4.19528	4.19528	4.19528
405	0.343657	0.343657	0.343657	0.343657	0.343657	0.343657		405	0.84168	0.84168	0.84168	0.84168	0.84168	0.84168		405	1.47402	1.47402	1.47402	1.47402	1.47402	1.47402			1.79038	1.79038	1.79038	1.79038	1.79038	1.79038			3.86668	3.86668	3.86668	3.86668	3.86668	3.86668
406	0.476704	0.476704	0.476704	0.476704	0.476704	0.476704		406	1.16524	1.16524	1.16524	1.16524	1.16524	1.16524		406	0.93696	0.93696	0.93696	0.93696	0.93696	0.93696			1.18818	1.18818	1.18818	1.18818	1.18818	1.18818			2.50676	2.50676	2.50676	2.50676	2.50676	2.50676
407	0.660476	0.660476	0.660476	0.660476	0.660476	0.660476		407	0.471647	0.471647	0.471647	0.471647	0.471647	0.471647		407	1.32433	1.32433	1.32433	1.32433	1.32433	1.32433			1.87256	1.87256	1.87256	1.87256	1.87256	1.87256			2.82354	2.82354	2.82354	2.82354	2.82354	2.82354
408	0.458703	0.458703	0.458703	0.458703	0.458703	0.458703		408	0.521796	0.521796	0.521796	0.521796	0.521796	0.521796		408	0.997672	0.997672	0.997672	0.997672	0.997672	0.997672			2.55424	2.55424	2.55424	2.55424	2.55424	2.55424			4.12905	4.12905	4.12905	4.12905	4.12905	4.12905
409	0.64757	0.64757	0.64757	0.64757	0.64757	0.64757		409	0.851671	0.851671	0.851671	0.851671	0.851671	0.851671		409	1.30034	1.30034	1.30034	1.30034	1.30034	1.30034			1.6346	1.6346	1.6346	1.6346	1.6346	1.6346			1.93345	1.93345	1.93345	1.93345	1.93345	1.93345
410	0.648502	0.648502	0.648502	0.648502	0.648502	0.648502		410	0.970429	0.970429	0.970429	0.970429	0.970429	0.970429		410	0.9715	0.9715	0.9715	0.9715	0.9715	0.9715			1.35418	1.35418	1.35418	1.35418	1.35418	1.35418			2.69919	2.69919	2.69919	2.69919	2.69919	2.69919
411	0.576338	0.576338	0.576338	0.576338	0.576338	0.576338		411	1.29237	1.29237	1.29237	1.29237	1.29237	1.29237		411	1.1336	1.1336	1.1336	1.1336	1.1336	1.1336			2.17032	2.17032	2.17032	2.17032	2.17032	2.17032			3.31709	3.31709	3.31709	3.31709	3.31709	3.31709
412	0.559284	0.559284	0.559284	0.559284	0.559284	0.559284		412	0.9142	0.9142	0.9142	0.9142	0.9142	0.9142		412	1.06516	1.06516	1.06516	1.06516	1.06516	1.06516			2.06596	2.06596	2.06596	2.06596	2.06596	2.06596			3.49194	3.49194	3.49194	3.49194	3.49194	3.49194
413	0.646964	0.646964	0.646964	0.646964	0.646964	0.646964		413	0.817009	0.817009	0.817009	0.817009	0.817009	0.817009		413	1.01666	1.01666	1.01666	1.01666	1.01666	1.01666			2.30644	2.30644	2.30644	2.30644	2.30644	2.30644			3.73967	3.73967	3.73967	3.73967	3.73967	3.73967
414	0.481693	0.481693	0.481693	0.481693	0.481693	0.481693		414	1.28328	1.28328	1.28328	1.28328	1.28328	1.28328		414	1.43286	1.43286	1.43286	1.43286	1.43286	1.43286			2.13064	2.13064	2.13064	2.13064	2.13064	2.13064			2.48939	2.48939	2.48939	2.48939	2.48939	2.48939
415	0.88095	0.88095	0.88095	0.88095	0.88095	0.88095		415	0.922703	0.922703	0.922703	0.922703	0.922703	0.922703		415	1.03107	1.03107	1.03107	1.03107	1.03107	1.03107			2.48622	2.48622	2.48622	2.48622	2.48622	2.48622			3.32588	3.32588	3.32588	3.32588	3.32588	3.32588
416	0.546136	0.546136	0.546136	0.546136	0.546136	0.546136		416	0.643508	0.643508	0.643508	0.643508	0.643508	0.643508		416	1.58357	1.58357	1.58357	1.58357	1.58357	1.58357			2.53572	2.53572	2.53572	2.53572	2.53572	2.53572			2.14863	2.14863	2.14863	2.14863	2.14863	2.14863
417	0.626247	0.626247	0.626247	0.626247	0.626247	0.626247		417	0.95655	0.95655	0.95655	0.95655	0.95655	0.95655		417	1.25082	1.25082	1.25082	1.25082	1.25082	1.25082			2.14177	2.14177	2.14177	2.14177	2.14177	2.14177			2.62389	2.62389	2.62389	2.62389	2.62389	2.62389
418	0.705611	0.705611	0.705611	0.705611	0.705611	0.705611		418	1.11584	1.11584	1.11584	1.11584	1.11584	1.11584		418	0.98313	0.98313	0.98313	0.98313	0.98313	0.98313			2.06317	2.06317	2.06317	2.06317	2.06317	2.06317			2.54654	2.54654	2.54654	2.54654	2.54654	2.54654
419	0.440387	0.440387	0.440387	0.440387	0.440387	0.440387		419	0.695274	0.695274	0.695274	0.695274	0.695274	0.695274		419	0.777879	0.777879	0.777879	0.777879	0.777879	0.777879			2.38946	2.38946	2.38946	2.38946	2.38946	2.38946			3.32332	3.32332	3.32332	3.32332	3.32332	3.32332
420	0.446096	0.446096	0.446096	0.446096	0.446096	0.446096		420	0.890179	0.890179	0.890179	0.890179	0.890179	0.890179		420	0.977728	0.977728	0.977728	0.977728	0.977728	0.977728			2.10701	2.10701	2.10701	2.10701	2.10701	2.10701			2.23458	2.23458	2.23458	2.23458	2.23458	2.23458
421	0.506744	0.506744	0.506744	0.506744	0.506744	0.506744		421	0.71816	0.71816	0.71816	0.71816	0.71816	0.71816		421	1.19857	1.19857	1.19857	1.19857	1.19857	1.19857			1.79144	1.79144	1.79144	1.79144	1.79144	1.79144			2.51313	2.51313	2.51313	2.51313	2.51313	2.51313
422	0.587577	0.587577	0.587577	0.587577	0.587577	0.587577		422	1.05412	1.05412	1.05412	1.05412	1.05412	1.05412		422	1.13421	1.13421	1.13421	1.13421	1.13421	1.13421			1.77712	1.77712	1.77712	1.77712	1.77712	1.77712			3.90584	3.90584	3.90584	3.90584	3.90584	3.90584
423	0.665783	0.665783	0.665783	0.665783	0.665783	0.665783		423	0.726015	0.726015	0.726015	0.726015	0.726015	0.726015		423	1.15901	1.15901	1.15901	1.15901	1.15901	1.15901			1.04376	1.04376	1.04376	1.04376	1.04376	1.04376			4.24422	4.24422	4.24422	4.24422	4.24422	4.24422
424	0.687666	0.687666	0.687666	0.687666	0.687666	0.687666		424	0.872167	0.872167	0.872167	0.872167	0.872167	0.872167		424	2.01729	2.01729	2.01729	2.01729	2.01729	2.01729			1.74607	1.74607	1.74607	1.74607	1.74607	1.74607			2.36459	2.36459	2.36459	2.36459	2.36459	2.36459
425	0.751799	0.751799	0.751799	0.751799	0.751799	0.751799		425	0.736609	0.736609	0.736609	0.736609	0.736609	0.736609		425	0.967382	0.967382	0.967382	0.967382	0.967382	0.967382			1.82703	1.82703	1.82703	1.82703	1.82703	1.82703			3.30265	3.30265	3.30265	3.30265	3.30265	3.30265
426	0.516458	0.516458	0.516458	0.516458	0.516458	0.516458		426	1.15892	1.15892	1.15892	1.15892	1.15892	1.15892		426	0.665865	0.665865	0.665865	0.665865	0.665865	0.665865			2.55222	2.55222	2.55222	2.55222	2.55222	2.55222			2.2131	2.2131	2.2131	2.2131	2.2131	2.2131
427	0.525844	0.525844	0.525844	0.525844	0.525844	0.525844		427	0.622986	0.622986	0.622986	0.622986	0.622986	0.622986		427	1.19216	1.19216	1.19216	1.19216	1.19216	1.19216			1.63376	1.63376	1.63376	1.63376	1.63376	1.63376			4.17473	4.17473	4.17473	4.17473	4.17473	4.17473
428	0.874532	0.874532	0.874532	0.874532	0.874532	0.874532		428	0.79759	0.79759	0.79759	0.79759	0.79759	0.79759		428	0.618721	0.618721	0.618721	0.618721	0.618721	0.618721			1.65229	1.65229	1.65229	1.65229	1.65229	1.65229			2.30908	2.30908	2.30908	2.30908	2.30908	2.30908
429	0.669861	0.669861	0.669861	0.669861	0.669861	0.669861		429	0.648195	0.648195	0.648195	0.648195	0.648195	0.648195		429	1.13101	1.13101	1.13101	1.13101	1.13101	1.13101			2.29343	2.29343	2.29343	2.29343	2.29343	2.29343			3.10484	3.10484	3.10484	3.10484	3.10484	3.10484
430	0.523148	0.523148	0.523148	0.523148	0.523148	0.523148		430	0.773563	0.773563	0.773563	0.773563	0.773563	0.773563		430	1.30751	1.30751	1.30751	1.30751	1.30751	1.30751			1.16278	1.16278	1.16278	1.16278	1.16278	1.16278			4.19723	4.19723	4.19723	4.19723	4.19723	4.19723
431	0.495101	0.495101	0.495101	0.495101	0.495101	0.495101		431	1.01286	1.01286	1.01286	1.01286	1.01286	1.01286		431	0.863816	0.863816	0.863816	0.863816	0.863816	0.863816			1.44262	1.44262	1.44262	1.44262	1.44262	1.44262			3.7273	3.7273	3.7273	3.7273	3.7273	3.7273
432	0.799619	0.799619	0.799619	0.799619	0.799619	0.799619		432	1.08429	1.08429	1.08429	1.08429	1.08429	1.08429		432	0.607333	0.607333	0.607333	0.607333	0.607333	0.607333			1.70951	1.70951	1.70951	1.70951	1.70951	1.70951			3.59637	3.59637	3.59637	3.59637	3.59637	3.59637
433	0.343721	0.343721	0.343721	0.343721	0.343721	0.343721		433	0.82245	0.82245	0.82245	0.82245	0.82245	0.82245		433	1.47644	1.47644	1.47644	1.47644	1.47644	1.47644			2.26318	2.26318	2.26318	2.26318	2.26318	2.26318			3.84599	3.84599	3.84599	3.84599	3.84599	3.84599
434	0.544556	0.544556	0.544556	0.544556	0.544556	0.544556		434	0.684838	0.684838	0.684838	0.684838	0.684838	0.684838		434	1.27129	1.27129	1.27129	1.27129	1.27129	1.27129			1.48527	1.48527	1.48527	1.48527	1.48527	1.48527			1.47739	1.47739	1.47739	1.47739	1.47739	1.47739
435	0.401072	0.401072	0.401072	0.401072	0.401072	0.401072		435	0.816241	0.816241	0.816241	0.816241	0.816241	0.816241		435	0.869844	0.869844	0.869844	0.869844	0.869844	0.869844			1.85274	1.85274	1.85274	1.85274	1.85274	1.85274			3.78539	3.78539	3.78539	3.78539	3.78539	3.78539
436	0.533287	0.533287	0.533287	0.533287	0.533287	0.533287		436	1.36041	1.36041	1.36041	1.36041	1.36041	1.36041		436	1.07544	1.07544	1.07544	1.07544	1.07544	1.07544			1.93572	1.93572	1.93572	1.93572	1.93572	1.93572			2.57598	2.57598	2.57598	2.57598	2.57598	2.57598
437	0.526969	0.526969	0.526969	0.526969	0.526969	0.526969		437	0.92279	0.92279	0.92279	0.92279	0.92279	0.92279		437	1.48518	1.48518	1.48518	1.48518	1.48518	1.48518			2.02417	2.02417	2.02417	2.02417	2.02417	2.02417			3.96917	3.96917	3.96917	3.96917	3.96917	3.96917
438	0.448083	0.448083	0.448083	0.448083	0.448083	0.448083		438	1.08185	1.08185	1.08185	1.08185	1.08185	1.08185		438	0.859708	0.859708	0.859708	0.859708	0.859708	0.859708			1.72515	1.72515	1.72515	1.72515	1.72515	1.72515			3.59454	3.59454	3.59454	3.59454	3.59454	3.59454
439	0.456184	0.456184	0.456184	0.456184	0.456184	0.456184		439	1.01034	1.01034	1.01034	1.01034	1.01034	1.01034		439	1.06171	1.06171	1.06171	1.06171	1.06171	1.06171			2.21345	2.21345	2.21345	2.21345	2.21345	2.21345			4.37762	4.37762	4.37762	4.37762	4.37762	4.37762
440	0.53102	0.53102	0.53102	0.53102	0.53102	0.53102		440	0.900936	0.900936	0.900936	0.900936	0.900936	0.900936		440	0.746342	0.746342	0.746342	0.746342	0.746342	0.746342			2.0671	2.0671	2.0671	2.0671	2.0671	2.0671			2.41969	2.41969	2.41969	2.41969	2.41969	2.41969
441	0.437594	0.437594	0.437594	0.437594	0.437594	0.437594		441	0.80783	0.80783	0.80783	0.80783	0.80783	0.80783		441	1.58989	1.58989	1.58989	1.58989	1.58989	1.58989			1.68774	1.68774	1.68774	1.68774	1.68774	1.68774			3.14006	3.14006	3.14006	3.14006	3.14006	3.14006
442	0.674348	0.674348	0.674348	0.674348	0.674348	0.674348		442	1.49439	1.49439	1.49439	1.49439	1.49439	1.49439		442	1.38237	1.38237	1.38237	1.38237	1.38237	1.38237			1.56214	1.56214	1.56214	1.56214	1.56214	1.56214			4.24505	4.24505	4.24505	4.24505	4.24505	4.24505
443	0.451441	0.451441	0.451441	0.451441	0.451441	0.451441		443	0.9761	0.9761	0.9761	0.9761	0.9761	0.9761		443	0.870115	0.870115	0.870115	0.870115	0.870115	0.870115			1.74457	1.74457	1.74457	1.74457	1.74457	1.74457			3.18927	3.18927	3.18927	3.18927	3.18927	3.18927
444	0.628866	0.628866	0.628866	0.628866	0.628866	0.628866		444	0.603386	0.603386	0.603386	0.603386	0.603386	0.603386		444	1.08192	1.08192	1.08192	1.08192	1.08192	1.08192			1.4234	1.4234	1.4234	1.4234	1.4234	1.4234			2.53959	2.53959	2.53959	2.53959	2.53959	2.53959
445	0.55253	0.55253	0.55253	0.55253	0.55253	0.55253		445	0.821042	0.821042	0.821042	0.821042	0.821042	0.821042		445	1.30638	1.30638	1.30638	1.30638	1.30638	1.30638			2.04411	2.04411	2.04411	2.04411	2.04411	2.04411			3.68306	3.68306	3.68306	3.68306	3.68306	3.68306
446	0.411616	0.411616	0.411616	0.411616	0.411616	0.411616		446	0.915688	0.915688	0.915688	0.915688	0.915688	0.915688		446	1.56466	1.56466	1.56466	1.56466	1.56466	1.56466			1.86887	1.86887	1.86887	1.86887	1.86887	1.86887			2.75338	2.75338	2.75338	2.75338	2.75338	2.75338
447	0.486376	0.486376	0.486376	0.486376	0.486376	0.486376		447	0.804059	0.804059	0.804059	0.804059	0.804059	0.804059		447	0.79974	0.79974	0.79974	0.79974	0.79974	0.79974			1.71206	1.71206	1.71206	1.71206	1.71206	1.71206			2.59266	2.59266	2.59266	2.59266	2.59266	2.59266
448	0.955342	0.955342	0.955342	0.955342	0.955342	0.955342		448	1.12719	1.12719	1.12719	1.12719	1.12719	1.12719		448	0.921992	0.921992	0.921992	0.921992	0.921992	0.921992			1.74038	1.74038	1.74038	1.74038	1.74038	1.74038			2.5696	2.5696	2.5696	2.5696	2.5696	2.5696
449	0.447382	0.447382	0.447382	0.447382	0.447382	0.447382		449	1.13103	1.13103	1.13103	1.13103	1.13103	1.13103		449	1.95675	1.95675	1.95675	1.95675	1.95675	1.95675			2.13431	2.13431	2.13431	2.13431	2.13431	2.13431			2.92779	2.92779	2.92779	2.92779	2.92779	2.92779
450	0.494675	0.494675	0.494675	0.494675	0.494675	0.494675		450	0.795339	0.795339	0.795339	0.795339	0.795339	0.795339		450	1.70936	1.70936	1.70936	1.70936	1.70936	1.70936			1.91368	1.91368	1.91368	1.91368	1.91368	1.91368			3.33846	3.33846	3.33846	3.33846	3.33846	3.33846
451	0.623964	0.623964	0.623964	0.623964	0.623964	0.623964		451	0.686213	0.686213	0.686213	0.686213	0.686213	0.686213		451	1.25024	1.25024	1.25024	1.25024	1.25024	1.25024			1.58539	1.58539	1.58539	1.58539	1.58539	1.58539			3.02723	3.02723	3.02723	3.02723	3.02723	3.02723
452	0.459363	0.459363	0.459363	0.459363	0.459363	0.459363		452	1.0041	1.0041	1.0041	1.0041	1.0041	1.0041		452	1.00228	1.00228	1.00228	1.00228	1.00228	1.00228			1.4545	1.4545	1.4545	1.4545	1.4545	1.4545			2.76241	2.76241	2.76241	2.76241	2.76241	2.76241
453	0.640092	0.640092	0.640092	0.640092	0.640092	0.640092		453	0.992354	0.992354	0.992354	0.992354	0.992354	0.992354		453	0.968181	0.968181	0.968181	0.968181	0.968181	0.968181			1.5198	1.5198	1.5198	1.5198	1.5198	1.5198			3.13885	3.13885	3.13885	3.13885	3.13885	3.13885
454	0.510027	0.510027	0.510027	0.510027	0.510027	0.510027		454	0.940536	0.940536	0.940536	0.940536	0.940536	0.940536		454	1.1373	1.1373	1.1373	1.1373	1.1373	1.1373			1.84112	1.84112	1.84112	1.84112	1.84112	1.84112			3.06005	3.06005	3.06005	3.06005	3.06005	3.06005
455	0.693059	0.693059	0.693059	0.693059	0.693059	0.693059		455	0.835519	0.835519	0.835519	0.835519	0.835519	0.835519		455	1.43844	1.43844	1.43844	1.43844	1.43844	1.43844			1.38573	1.38573	1.38573	1.38573	1.38573	1.38573			2.81732	2.81732	2.81732	2.81732	2.81732	2.81732
456	0.630187	0.630187	0.630187	0.630187	0.630187	0.630187		456	0.515577	0.515577	0.515577	0.515577	0.515577	0.515577		456	1.10147	1.10147	1.10147	1.10147	1.10147	1.10147			2.24078	2.24078	2.24078	2.24078	2.24078	2.24078			2.54643	2.54643	2.54643	2.54643	2.54643	2.54643
457	0.667626	0.667626	0.667626	0.667626	0.667626	0.667626		457	0.861109	0.861109	0.861109	0.861109	0.861109	0.861109		457	1.55847	1.55847	1.55847	1.55847	1.55847	1.55847			1.86009	1.86009	1.86009	1.86009	1.86009	1.86009			2.84339	2.84339	2.84339	2.84339	2.84339	2.84339
458	0.770148	0.770148	0.770148	0.770148	0.770148	0.770148		458	1.01858	1.01858	1.01858	1.01858	1.01858	1.01858		458	1.2414	1.2414	1.2414	1.2414	1.2414	1.2414			1.95262	1.95262	1.95262	1.95262	1.95262	1.95262			3.65894	3.65894	3.65894	3.65894	3.65894	3.65894
459	0.578667	0.578667	0.578667	0.578667	0.578667	0.578667		459	0.632255	0.632255	0.632255	0.632255	0.632255	0.632255		459	0.965466	0.965466	0.965466	0.965466	0.965466	0.965466			2.27324	2.27324	2.27324	2.27324	2.27324	2.27324			2.7654	2.7654	2.7654	2.7654	2.7654	2.7654
460	0.443792	0.443792	0.443792	0.443792	0.443792	0.443792		460	0.74908	0.74908	0.74908	0.74908	0.74908	0.74908		460	0.819163	0.819163	0.819163	0.819163	0.819163	0.819163			2.45251	2.45251	2.45251	2.45251	2.45251	2.45251			2.26671	2.26671	2.26671	2.26671	2.26671	2.26671
461	0.505616	0.505616	0.505616	0.505616	0.505616	0.505616		461	0.834467	0.834467	0.834467	0.834467	0.834467	0.834467		461	1.48854	1.48854	1.48854	1.48854	1.48854	1.48854			1.50617	1.50617	1.50617	1.50617	1.50617	1.50617			3.58977	3.58977	3.58977	3.58977	3.58977	3.58977
462	1.01716	1.01716	1.01716	1.01716	1.01716	1.01716		462	0.558939	0.558939	0.558939	0.558939	0.558939	0.558939		462	1.41187	1.41187	1.41187	1.41187	1.41187	1.41187			1.83625	1.83625	1.83625	1.83625	1.83625	1.83625			4.08835	4.08835	4.08835	4.08835	4.08835	4.08835
463	0.682797	0.682797	0.682797	0.682797	0.682797	0.682797		463	0.839902	0.839902	0.839902	0.839902	0.839902	0.839902		463	0.894925	0.894925	0.894925	0.894925	0.894925	0.894925			1.94254	1.94254	1.94254	1.94254	1.94254	1.94254			4.53204	4.53204	4.53204	4.53204	4.53204	4.53204
464	0.898308	0.898308	0.898308	0.898308	0.898308	0.898308		464	0.90702	0.90702	0.90702	0.90702	0.90702	0.90702		464	0.763126	0.763126	0.763126	0.763126	0.763126	0.763126			2.73096	2.73096	2.73096	2.73096	2.73096	2.73096			3.67542	3.67542	3.67542	3.67542	3.67542	3.67542
465	0.615717	0.615717	0.615717	0.615717	0.615717	0.615717		465	0.613848	0.613848	0.613848	0.613848	0.613848	0.613848		465	1.31918	1.31918	1.31918	1.31918	1.31918	1.31918			1.69762	1.69762	1.69762	1.69762	1.69762	1.69762			2.51917	2.51917	2.51917	2.51917	2.51917	2.51917
466	0.614128	0.614128	0.614128	0.614128	0.614128	0.614128		466	1.08842	1.08842	1.08842	1.08842	1.08842	1.08842		466	1.35754	1.35754	1.35754	1.35754	1.35754	1.35754			2.40732	2.40732	2.40732	2.40732	2.40732	2.40732			5.41418	5.41418	5.41418	5.41418	5.41418	5.41418
467	0.619325	0.619325	0.619325	0.619325	0.619325	0.619325		467	0.929214	0.929214	0.929214	0.929214	0.929214	0.929214		467	0.874777	0.874777	0.874777	0.874777	0.874777	0.874777			1.72997	1.72997	1.72997	1.72997	1.72997	1.72997			2.48146	2.48146	2.48146	2.48146	2.48146	2.48146
468	0.559944	0.559944	0.559944	0.559944	0.559944	0.559944		468	0.757533	0.757533	0.757533	0.757533	0.757533	0.757533		468	1.09184	1.09184	1.09184	1.09184	1.09184	1.09184			1.33466	1.33466	1.33466	1.33466	1.33466	1.33466			1.96156	1.96156	1.96156	1.96156	1.96156	1.96156
469	0.513381	0.513381	0.513381	0.513381	0.513381	0.513381		469	1.01221	1.01221	1.01221	1.01221	1.01221	1.01221		469	1.19384	1.19384	1.19384	1.19384	1.19384	1.19384			1.51778	1.51778	1.51778	1.51778	1.51778	1.51778			2.4479	2.4479	2.4479	2.4479	2.4479	2.4479
470	0.722407	0.722407	0.722407	0.722407	0.722407	0.722407		470	0.705921	0.705921	0.705921	0.705921	0.705921	0.705921		470	0.9093	0.9093	0.9093	0.9093	0.9093	0.9093			1.71273	1.71273	1.71273	1.71273	1.71273	1.71273			4.55363	4.55363	4.55363	4.55363	4.55363	4.55363
471	0.596261	0.596261	0.596261	0.596261	0.596261	0.596261		471	1.22008	1.22008	1.22008	1.22008	1.22008	1.22008		471	1.54742	1.54742	1.54742	1.54742	1.54742	1.54742			1.85767	1.85767	1.85767	1.85767	1.85767	1.85767			2.63949	2.63949	2.63949	2.63949	2.63949	2.63949
472	0.857694	0.857694	0.857694	0.857694	0.857694	0.857694		472	0.862012	0.862012	0.862012	0.862012	0.862012	0.862012		472	0.937905	0.937905	0.937905	0.937905	0.937905	0.937905			3.31257	3.31257	3.31257	3.31257	3.31257	3.31257			3.19058	3.19058	3.19058	3.19058	3.19058	3.19058
473	0.690771	0.690771	0.690771	0.690771	0.690771	0.690771		473	0.708144	0.708144	0.708144	0.708144	0.708144	0.708144		473	1.55708	1.55708	1.55708	1.55708	1.55708	1.55708			1.96521	1.96521	1.96521	1.96521	1.96521	1.96521			2.99812	2.99812	2.99812	2.99812	2.99812	2.99812
474	0.520787	0.520787	0.520787	0.520787	0.520787	0.520787		474	1.11516	1.11516	1.11516	1.11516	1.11516	1.11516		474	1.27203	1.27203	1.27203	1.27203	1.27203	1.27203			2.76359	2.76359	2.76359	2.76359	2.76359	2.76359			2.67631	2.67631	2.67631	2.67631	2.67631	2.67631
475	0.696659	0.696659	0.696659	0.696659	0.696659	0.696659		475	2.02628	2.02628	2.02628	2.02628	2.02628	2.02628		475	1.04634	1.04634	1.04634	1.04634	1.04634	1.04634			1.38252	1.38252	1.38252	1.38252	1.38252	1.38252			2.42815	2.42815	2.42815	2.42815	2.42815	2.42815
476	0.407327	0.407327	0.407327	0.407327	0.407327	0.407327		476	0.690201	0.690201	0.690201	0.690201	0.690201	0.690201		476	1.19118	1.19118	1.19118	1.19118	1.19118	1.19118			2.29265	2.29265	2.29265	2.29265	2.29265	2.29265			4.48148	4.48148	4.48148	4.48148	4.48148	4.48148
477	0.653613	0.653613	0.653613	0.653613	0.653613	0.653613		477	0.610683	0.610683	0.610683	0.610683	0.610683	0.610683		477	1.44684	1.44684	1.44684	1.44684	1.44684	1.44684			1.8682	1.8682	1.8682	1.8682	1.8682	1.8682			3.43207	3.43207	3.43207	3.43207	3.43207	3.43207
478	0.386984	0.386984	0.386984	0.386984	0.386984	0.386984		478	0.751595	0.751595	0.751595	0.751595	0.751595	0.751595		478	0.874351	0.874351	0.874351	0.874351	0.874351	0.874351			1.9789	1.9789	1.9789	1.9789	1.9789	1.9789			2.0045	2.0045	2.0045	2.0045	2.0045	2.0045
479	0.396187	0.396187	0.396187	0.396187	0.396187	0.396187		479	0.793325	0.793325	0.793325	0.793325	0.793325	0.793325		479	1.12543	1.12543	1.12543	1.12543	1.12543	1.12543			2.14377	2.14377	2.14377	2.14377	2.14377	2.14377			3.43033	3.43033	3.43033	3.43033	3.43033	3.43033
480	0.742642	0.742642	0.742642	0.742642	0.742642	0.742642		480	0.849413	0.849413	0.849413	0.849413	0.849413	0.849413		480	0.789359	0.789359	0.789359	0.789359	0.789359	0.789359			1.65019	1.65019	1.65019	1.65019	1.65019	1.65019			3.56239	3.56239	3.56239	3.56239	3.56239	3.56239
481	0.906288	0.906288	0.906288	0.906288	0.906288	0.906288		481	0.946938	0.946938	0.946938	0.946938	0.946938	0.946938		481	1.33725	1.33725	1.33725	1.33725	1.33725	1.33725			2.19909	2.19909	2.19909	2.19909	2.19909	2.19909			2.6339	2.6339	2.6339	2.6339	2.6339	2.6339
482	0.467503	0.467503	0.467503	0.467503	0.467503	0.467503		482	0.668358	0.668358	0.668358	0.668358	0.668358	0.668358		482	1.31086	1.31086	1.31086	1.31086	1.31086	1.31086			1.80863	1.80863	1.80863	1.80863	1.80863	1.80863			3.65616	3.65616	3.65616	3.65616	3.65616	3.65616
483	0.708689	0.708689	0.708689	0.708689	0.708689	0.708689		483	0.883362	0.883362	0.883362	0.883362	0.883362	0.883362		483	1.38739	1.38739	1.38739	1.38739	1.38739	1.38739			1.08324	1.08324	1.08324	1.08324	1.08324	1.08324			2.08545	2.08545	2.08545	2.08545	2.08545	2.08545
484	0.718385	0.718385	0.718385	0.718385	0.718385	0.718385		484	1.06565	1.06565	1.06565	1.06565	1.06565	1.06565		484	1.10668	1.10668	1.10668	1.10668	1.10668	1.10668			1.89754	1.89754	1.89754	1.89754	1.89754	1.89754			3.30828	3.30828	3.30828	3.30828	3.30828	3.30828
485	0.764356	0.764356	0.764356	0.764356	0.764356	0.764356		485	0.548156	0.548156	0.548156	0.548156	0.548156	0.548156		485	1.27322	1.27322	1.27322	1.27322	1.27322	1.27322			2.32666	2.32666	2.32666	2.32666	2.32666	2.32666			2.26813	2.26813	2.26813	2.26813	2.26813	2.26813
486	0.749122	0.749122	0.749122	0.749122	0.749122	0.749122		486	0.815527	0.815527	0.815527	0.815527	0.815527	0.815527		486	1.14524	1.14524	1.14524	1.14524	1.14524	1.14524			1.99674	1.99674	1.99674	1.99674	1.99674	1.99674			2.64484	2.64484	2.64484	2.64484	2.64484	2.64484
487	0.731277	0.731277	0.731277	0.731277	0.731277	0.731277		487	1.00846	1.00846	1.00846	1.00846	1.00846	1.00846		487	1.11579	1.11579	1.11579	1.11579	1.11579	1.11579			2.76063	2.76063	2.76063	2.76063	2.76063	2.76063			2.95137	2.95137	2.95137	2.95137	2.95137	2.95137
488	0.586654	0.586654	0.586654	0.586654	0.586654	0.586654		488	0.635809	0.635809	0.635809	0.635809	0.635809	0.635809		488	0.991794	0.991794	0.991794	0.991794	0.991794	0.991794			1.48911	1.48911	1.48911	1.48911	1.48911	1.48911			4.23044	4.23044	4.23044	4.23044	4.23044	4.23044
489	0.574867	0.574867	0.574867	0.574867	0.574867	0.574867		489	1.05108	1.05108	1.05108	1.05108	1.05108	1.05108		489	0.969714	0.969714	0.969714	0.969714	0.969714	0.969714			1.39214	1.39214	1.39214	1.39214	1.39214	1.39214			2.31209	2.31209	2.31209	2.31209	2.31209	2.31209
490	0.69503	0.69503	0.69503	0.69503	0.69503	0.69503		490	0.800179	0.800179	0.800179	0.800179	0.800179	0.800179		490	1.18939	1.18939	1.18939	1.18939	1.18939	1.18939			1.01839	1.01839	1.01839	1.01839	1.01839	1.01839			2.71061	2.71061	2.71061	2.71061	2.71061	2.71061
491	0.321072	0.321072	0.321072	0.321072	0.321072	0.321072		491	0.666702	0.666702	0.666702	0.666702	0.666702	0.666702		491	0.933175	0.933175	0.933175	0.933175	0.933175	0.933175			1.70596	1.70596	1.70596	1.70596	1.70596	1.70596			4.34316	4.34316	4.34316	4.34316	4.34316	4.34316
492	0.645004	0.645004	0.645004	0.645004	0.645004	0.645004		492	0.790719	0.790719	0.790719	0.790719	0.790719	0.790719		492	1.37298	1.37298	1.37298	1.37298	1.37298	1.37298			2.06008	2.06008	2.06008	2.06008	2.06008	2.06008			2.2595	2.2595	2.2595	2.2595	2.2595	2.2595
493	0.486263	0.486263	0.486263	0.486263	0.486263	0.486263		493	1.00959	1.00959	1.00959	1.00959	1.00959	1.00959		493	1.39353	1.39353	1.39353	1.39353	1.39353	1.39353			0.829392	0.829392	0.829392	0.829392	0.829392	0.829392			3.22517	3.22517	3.22517	3.22517	3.22517	3.22517
494	0.382162	0.382162	0.382162	0.382162	0.382162	0.382162		494	1.10052	1.10052	1.10052	1.10052	1.10052	1.10052		494	0.868584	0.868584	0.868584	0.868584	0.868584	0.868584			1.68348	1.68348	1.68348	1.68348	1.68348	1.68348			2.56407	2.56407	2.56407	2.56407	2.56407	2.56407
495	0.5145	0.5145	0.5145	0.5145	0.5145	0.5145		495	0.469577	0.469577	0.469577	0.469577	0.469577	0.469577		495	1.28826	1.28826	1.28826	1.28826	1.28826	1.28826			1.63575	1.63575	1.63575	1.63575	1.63575	1.63575			2.81197	2.81197	2.81197	2.81197	2.81197	2.81197
496	0.619038	0.619038	0.619038	0.619038	0.619038	0.619038		496	0.838399	0.838399	0.838399	0.838399	0.838399	0.838399		496	1.66758	1.66758	1.66758	1.66758	1.66758	1.66758			1.8155	1.8155	1.8155	1.8155	1.8155	1.8155			2.50314	2.50314	2.50314	2.50314	2.50314	2.50314
497	0.621479	0.621479	0.621479	0.621479	0.621479	0.621479		497	0.705536	0.705536	0.705536	0.705536	0.705536	0.705536		497	1.33734	1.33734	1.33734	1.33734	1.33734	1.33734			1.87768	1.87768	1.87768	1.87768	1.87768	1.87768			2.81578	2.81578	2.81578	2.81578	2.81578	2.81578
498	0.739059	0.739059	0.739059	0.739059	0.739059	0.739059		498	1.11577	1.11577	1.11577	1.11577	1.11577	1.11577		498	1.02039	1.02039	1.02039	1.02039	1.02039	1.02039			1.64195	1.64195	1.64195	1.64195	1.64195	1.64195			3.12781	3.12781	3.12781	3.12781	3.12781	3.12781
499	0.356661	0.356661	0.356661	0.356661	0.356661	0.356661		499	1.15093	1.15093	1.15093	1.15093	1.15093	1.15093		499	1.36854	1.36854	1.36854	1.36854	1.36854	1.36854			2.20862	2.20862	2.20862	2.20862	2.20862	2.20862			4.32795	4.32795	4.32795	4.32795	4.32795	4.32795
500	0.896146	0.896146	0.896146	0.896146	0.896146	0.896146		500	0.829555	0.829555	0.829555	0.829555	0.829555	0.829555		500	1.606	1.606	1.606	1.606	1.606	1.606			1.95603	1.95603	1.95603	1.95603	1.95603	1.95603			3.4033	3.4033	3.4033	3.4033	3.4033	3.4033
501	0.781644	0.781644	0.781644	0.781644	0.781644	0.781644		501	1.04446	1.04446	1.04446	1.04446	1.04446	1.04446		501	0.861588	0.861588	0.861588	0.861588	0.861588	0.861588			1.6066	1.6066	1.6066	1.6066	1.6066	1.6066			3.14163	3.14163	3.14163	3.14163	3.14163	3.14163
502	0.708332	0.708332	0.708332	0.708332	0.708332	0.708332		502	1.00094	1.00094	1.00094	1.00094	1.00094	1.00094		502	0.572045	0.572045	0.572045	0.572045	0.572045	0.572045			2.54036	2.54036	2.54036	2.54036	2.54036	2.54036			1.98312	1.98312	1.98312	1.98312	1.98312	1.98312
503	0.734834	0.734834	0.734834	0.734834	0.734834	0.734834		503	0.492697	0.492697	0.492697	0.492697	0.492697	0.492697		503	1.56956	1.56956	1.56956	1.56956	1.56956	1.56956			1.33708	1.33708	1.33708	1.33708	1.33708	1.33708			3.255	3.255	3.255	3.255	3.255	3.255
504	0.414776	0.414776	0.414776	0.414776	0.414776	0.414776		504	1.1557	1.1557	1.1557	1.1557	1.1557	1.1557		504	1.33466	1.33466	1.33466	1.33466	1.33466	1.33466			1.80264	1.80264	1.80264	1.80264	1.80264	1.80264			3.70473	3.70473	3.70473	3.70473	3.70473	3.70473
505	0.629444	0.629444	0.629444	0.629444	0.629444	0.629444		505	1.27628	1.27628	1.27628	1.27628	1.27628	1.27628		505	0.92685	0.92685	0.92685	0.92685	0.92685	0.92685			0.812097	0.812097	0.812097	0.812097	0.812097	0.812097			2.77091	2.77091	2.77091	2.77091	2.77091	2.77091
506	0.550412	0.550412	0.550412	0.550412	0.550412	0.550412		506	1.16455	1.16455	1.16455	1.16455	1.16455	1.16455		506	1.10911	1.10911	1.10911	1.10911	1.10911	1.10911			2.74221	2.74221	2.74221	2.74221	2.74221	2.74221			2.82794	2.82794	2.82794	2.82794	2.82794	2.82794
507	0.465558	0.465558	0.465558	0.465558	0.465558	0.465558		507	0.851087	0.851087	0.851087	0.851087	0.851087	0.851087		507	1.44715	1.44715	1.44715	1.44715	1.44715	1.44715			2.66767	2.66767	2.66767	2.66767	2.66767	2.66767			4.50572	4.50572	4.50572	4.50572	4.50572	4.50572
508	0.668497	0.668497	0.668497	0.668497	0.668497	0.668497		508	1.15281	1.15281	1.15281	1.15281	1.15281	1.15281		508	1.36705	1.36705	1.36705	1.36705	1.36705	1.36705			2.80362	2.80362	2.80362	2.80362	2.80362	2.80362			2.38264	2.38264	2.38264	2.38264	2.38264	2.38264
509	0.711929	0.711929	0.711929	0.711929	0.711929	0.711929		509	0.841369	0.841369	0.841369	0.841369	0.841369	0.841369		509	1.02908	1.02908	1.02908	1.02908	1.02908	1.02908			1.96294	1.96294	1.96294	1.96294	1.96294	1.96294			4.52001	4.52001	4.52001	4.52001	4.52001	4.52001
510	0.594301	0.594301	0.594301	0.594301	0.594301	0.594301		510	0.974293	0.974293	0.974293	0.974293	0.974293	0.974293		510	1.20213	1.20213	1.20213	1.20213	1.20213	1.20213			1.75443	1.75443	1.75443	1.75443	1.75443	1.75443			2.409	2.409	2.409	2.409	2.409	2.409
511	0.427038	0.427038	0.427038	0.427038	0.427038	0.427038		511	0.874519	0.874519	0.874519	0.874519	0.874519	0.874519		511	0.773383	0.773383	0.773383	0.773383	0.773383	0.773383			2.024	2.024	2.024	2.024	2.024	2.024			2.94017	2.94017	2.94017	2.94017	2.94017	2.94017
512	0.628329	0.628329	0.628329	0.628329	0.628329	0.628329		512	0.813618	0.813618	0.813618	0.813618	0.813618	0.813618		512	1.1977	1.1977	1.1977	1.1977	1.1977	1.1977			1.76897	1.76897	1.76897	1.76897	1.76897	1.76897			4.83496	4.83496	4.83496	4.83496	4.83496	4.83496
513	0.527985	0.527985	0.527985	0.527985	0.527985	0.527985		513	1.06373	1.06373	1.06373	1.06373	1.06373	1.06373		513	1.16312	1.16312	1.16312	1.16312	1.16312	1.16312			2.08864	2.08864	2.08864	2.08864	2.08864	2.08864			2.29116	2.29116	2.29116	2.29116	2.29116	2.29116
514	0.749459	0.749459	0.749459	0.749459	0.749459	0.749459		514	0.589293	0.589293	0.589293	0.589293	0.589293	0.589293		514	1.37621	1.37621	1.37621	1.37621	1.37621	1.37621			1.47708	1.47708	1.47708	1.47708	1.47708	1.47708			1.35326	1.35326	1.35326	1.35326	1.35326	1.35326
515	0.80198	0.80198	0.80198	0.80198	0.80198	0.80198		515	0.705481	0.705481	0.705481	0.705481	0.705481	0.705481		515	0.74323	0.74323	0.74323	0.74323	0.74323	0.74323			2.14592	2.14592	2.14592	2.14592	2.14592	2.14592			3.42272	3.42272	3.42272	3.42272	3.42272	3.42272
516	0.61047	0.61047	0.61047	0.61047	0.61047	0.61047		516	0.83285	0.83285	0.83285	0.83285	0.83285	0.83285		516	1.60805	1.60805	1.60805	1.60805	1.60805	1.60805			2.18733	2.18733	2.18733	2.18733	2.18733	2.18733			3.39906	3.39906	3.39906	3.39906	3.39906	3.39906
517	0.722243	0.722243	0.722243	0.722243	0.722243	0.722243		517	0.71986	0.71986	0.71986	0.71986	0.71986	0.71986		517	1.0469	1.0469	1.0469	1.0469	1.0469	1.0469			1.36659	1.36659	1.36659	1.36659	1.36659	1.36659			4.69276	4.69276	4.69276	4.69276	4.69276	4.69276
518	0.639908	0.639908	0.639908	0.639908	0.639908	0.639908		518	1.02466	1.02466	1.02466	1.02466	1.02466	1.02466		518	0.88916	0.88916	0.88916	0.88916	0.88916	0.88916			1.84544	1.84544	1.84544	1.84544	1.84544	1.84544			2.34368	2.34368	2.34368	2.34368	2.34368	2.34368
519	0.55712	0.55712	0.55712	0.55712	0.55712	0.55712		519	1.23037	1.23037	1.23037	1.23037	1.23037	1.23037		519	1.29013	1.29013	1.29013	1.29013	1.29013	1.29013			1.57867	1.57867	1.57867	1.57867	1.57867	1.57867			2.56174	2.56174	2.56174	2.56174	2.56174	2.56174
520	0.641994	0.641994	0.641994	0.641994	0.641994	0.641994		520	0.6044	0.6044	0.6044	0.6044	0.6044	0.6044		520	0.81107	0.81107	0.81107	0.81107	0.81107	0.81107			1.42905	1.42905	1.42905	1.42905	1.42905	1.42905			1.55737	1.55737	1.55737	1.55737	1.55737	1.55737
521	0.25178	0.25178	0.25178	0.25178	0.25178	0.25178		521	0.680997	0.680997	0.680997	0.680997	0.680997	0.680997		521	0.788666	0.788666	0.788666	0.788666	0.788666	0.788666			1.91719	1.91719	1.91719	1.91719	1.91719	1.91719			1.75501	1.75501	1.75501	1.75501	1.75501	1.75501
522	0.495163	0.495163	0.495163	0.495163	0.495163	0.495163		522	0.982363	0.982363	0.982363	0.982363	0.982363	0.982363		522	1.33711	1.33711	1.33711	1.33711	1.33711	1.33711			1.74534	1.74534	1.74534	1.74534	1.74534	1.74534			3.23504	3.23504	3.23504	3.23504	3.23504	3.23504
523	0.374812	0.374812	0.374812	0.374812	0.374812	0.374812		523	0.847361	0.847361	0.847361	0.847361	0.847361	0.847361		523	1.45108	1.45108	1.45108	1.45108	1.45108	1.45108			1.56722	1.56722	1.56722	1.56722	1.56722	1.56722			1.92193	1.92193	1.92193	1.92193	1.92193	1.92193
524	0.545721	0.545721	0.545721	0.545721	0.545721	0.545721		524	0.913395	0.913395	0.913395	0.913395	0.913395	0.913395		524	1.02375	1.02375	1.02375	1.02375	1.02375	1.02375			1.48828	1.48828	1.48828	1.48828	1.48828	1.48828			1.84755	1.84755	1.84755	1.84755	1.84755	1.84755
525	0.716714	0.716714	0.716714	0.716714	0.716714	0.716714		525	0.925249	0.925249	0.925249	0.925249	0.925249	0.925249		525	1.3097	1.3097	1.3097	1.3097	1.3097	1.3097			2.47995	2.47995	2.47995	2.47995	2.47995	2.47995			2.72467	2.72467	2.72467	2.72467	2.72467	2.72467
526	0.408257	0.408257	0.408257	0.408257	0.408257	0.408257		526	0.906843	0.906843	0.906843	0.906843	0.906843	0.906843		526	1.28749	1.28749	1.28749	1.28749	1.28749	1.28749			2.235	2.235	2.235	2.235	2.235	2.235			1.97108	1.97108	1.97108	1.97108	1.97108	1.97108
527	0.667201	0.667201	0.667201	0.667201	0.667201	0.667201		527	0.643159	0.643159	0.643159	0.643159	0.643159	0.643159		527	1.32082	1.32082	1.32082	1.32082	1.32082	1.32082			1.78391	1.78391	1.78391	1.78391	1.78391	1.78391			2.32543	2.32543	2.32543	2.32543	2.32543	2.32543
528	0.494384	0.494384	0.494384	0.494384	0.494384	0.494384		528	1.02436	1.02436	1.02436	1.02436	1.02436	1.02436		528	1.22462	1.22462	1.22462	1.22462	1.22462	1.22462			1.8692	1.8692	1.8692	1.8692	1.8692	1.8692			2.71401	2.71401	2.71401	2.71401	2.71401	2.71401
529	0.502036	0.502036	0.502036	0.502036	0.502036	0.502036		529	0.791972	0.791972	0.791972	0.791972	0.791972	0.791972		529	1.25554	1.25554	1.25554	1.25554	1.25554	1.25554			1.55266	1.55266	1.55266	1.55266	1.55266	1.55266			4.60245	4.60245	4.60245	4.60245	4.60245	4.60245
530	0.436432	0.436432	0.436432	0.436432	0.436432	0.436432		530	1.5368	1.5368	1.5368	1.5368	1.5368	1.5368		530	0.812064	0.812064	0.812064	0.812064	0.812064	0.812064			1.67709	1.67709	1.67709	1.67709	1.67709	1.67709			2.02172	2.02172	2.02172	2.02172	2.02172	2.02172
531	0.494596	0.494596	0.494596	0.494596	0.494596	0.494596		531	0.927463	0.927463	0.927463	0.927463	0.927463	0.927463		531	0.842226	0.842226	0.842226	0.842226	0.842226	0.842226			1.64161	1.64161	1.64161	1.64161	1.64161	1.64161			2.83837	2.83837	2.83837	2.83837	2.83837	2.83837
532	0.439495	0.439495	0.439495	0.439495	0.439495	0.439495		532	1.29317	1.29317	1.29317	1.29317	1.29317	1.29317		532	1.19688	1.19688	1.19688	1.19688	1.19688	1.19688			1.77479	1.77479	1.77479	1.77479	1.77479	1.77479			3.23988	3.23988	3.23988	3.23988	3.23988	3.23988
533	0.41224	0.41224	0.41224	0.41224	0.41224	0.41224		533	1.0707	1.0707	1.0707	1.0707	1.0707	1.0707		533	0.956482	0.956482	0.956482	0.956482	0.956482	0.956482			1.53398	1.53398	1.53398	1.53398	1.53398	1.53398			3.02662	3.02662	3.02662	3.02662	3.02662	3.02662
534	0.643447	0.643447	0.643447	0.643447	0.643447	0.643447		534	1.10208	1.10208	1.10208	1.10208	1.10208	1.10208		534	2.01555	2.01555	2.01555	2.01555	2.01555	2.01555			1.54527	1.54527	1.54527	1.54527	1.54527	1.54527			2.18285	2.18285	2.18285	2.18285	2.18285	2.18285
535	0.507528	0.507528	0.507528	0.507528	0.507528	0.507528		535	0.644454	0.644454	0.644454	0.644454	0.644454	0.644454		535	1.25787	1.25787	1.25787	1.25787	1.25787	1.25787			1.64484	1.64484	1.64484	1.64484	1.64484	1.64484			4.49442	4.49442	4.49442	4.49442	4.49442	4.49442
536	0.477371	0.477371	0.477371	0.477371	0.477371	0.477371		536	0.707577	0.707577	0.707577	0.707577	0.707577	0.707577		536	1.33088	1.33088	1.33088	1.33088	1.33088	1.33088			1.5266	1.5266	1.5266	1.5266	1.5266	1.5266			2.80115	2.80115	2.80115	2.80115	2.80115	2.80115
537	0.574118	0.574118	0.574118	0.574118	0.574118	0.574118		537	0.739133	0.739133	0.739133	0.739133	0.739133	0.739133		537	1.15447	1.15447	1.15447	1.15447	1.15447	1.15447			2.36743	2.36743	2.36743	2.36743	2.36743	2.36743			3.26285	3.26285	3.26285	3.26285	3.26285	3.26285
538	0.736198	0.736198	0.736198	0.736198	0.736198	0.736198		538	1.34751	1.34751	1.34751	1.34751	1.34751	1.34751		538	2.08248	2.08248	2.08248	2.08248	2.08248	2.08248			2.53908	2.53908	2.53908	2.53908	2.53908	2.53908			1.95434	1.95434	1.95434	1.95434	1.95434	1.95434
539	0.386566	0.386566	0.386566	0.386566	0.386566	0.386566		539	0.929651	0.929651	0.929651	0.929651	0.929651	0.929651		539	1.05123	1.05123	1.05123	1.05123	1.05123	1.05123			3.36206	3.36206	3.36206	3.36206	3.36206	3.36206			2.8502	2.8502	2.8502	2.8502	2.8502	2.8502
540	0.488007	0.488007	0.488007	0.488007	0.488007	0.488007		540	0.493812	0.493812	0.493812	0.493812	0.493812	0.493812		540	1.58815	1.58815	1.58815	1.58815	1.58815	1.58815			1.17671	1.17671	1.17671	1.17671	1.17671	1.17671			3.74398	3.74398	3.74398	3.74398	3.74398	3.74398
541	0.500858	0.500858	0.500858	0.500858	0.500858	0.500858		541	0.937788	0.937788	0.937788	0.937788	0.937788	0.937788		541	0.777309	0.777309	0.777309	0.777309	0.777309	0.777309			1.7586	1.7586	1.7586	1.7586	1.7586	1.7586			2.38513	2.38513	2.38513	2.38513	2.38513	2.38513
542	0.717616	0.717616	0.717616	0.717616	0.717616	0.717616		542	1.0399	1.0399	1.0399	1.0399	1.0399	1.0399		542	1.43282	1.43282	1.43282	1.43282	1.43282	1.43282			2.07923	2.07923	2.07923	2.07923	2.07923	2.07923			3.23018	3.23018	3.23018	3.23018	3.23018	3.23018
543	0.56812	0.56812	0.56812	0.56812	0.56812	0.56812		543	0.765339	0.765339	0.765339	0.765339	0.765339	0.765339		543	1.57025	1.57025	1.57025	1.57025	1.57025	1.57025			2.23977	2.23977	2.23977	2.23977	2.23977	2.23977			3.8662	3.8662	3.8662	3.8662	3.8662	3.8662
544	0.637293	0.637293	0.637293	0.637293	0.637293	0.637293		544	0.632821	0.632821	0.632821	0.632821	0.632821	0.632821		544	1.23963	1.23963	1.23963	1.23963	1.23963	1.23963			2.32943	2.32943	2.32943	2.32943	2.32943	2.32943			2.94847	2.94847	2.94847	2.94847	2.94847	2.94847
545	0.710256	0.710256	0.710256	0.710256	0.710256	0.710256		545	1.31873	1.31873	1.31873	1.31873	1.31873	1.31873		545	1.25886	1.25886	1.25886	1.25886	1.25886	1.25886			1.99456	1.99456	1.99456	1.99456	1.99456	1.99456			3.35313	3.35313	3.35313	3.35313	3.35313	3.35313
546	0.564899	0.564899	0.564899	0.564899	0.564899	0.564899		546	0.997616	0.997616	0.997616	0.997616	0.997616	0.997616		546	1.04732	1.04732	1.04732	1.04732	1.04732	1.04732			2.37354	2.37354	2.37354	2.37354	2.37354	2.37354			1.75215	1.75215	1.75215	1.75215	1.75215	1.75215
547	0.337702	0.337702	0.337702	0.337702	0.337702	0.337702		547	0.863873	0.863873	0.863873	0.863873	0.863873	0.863873		547	0.948457	0.948457	0.948457	0.948457	0.948457	0.948457			1.33659	1.33659	1.33659	1.33659	1.33659	1.33659			2.78271	2.78271	2.78271	2.78271	2.78271	2.78271
548	0.902218	0.902218	0.902218	0.902218	0.902218	0.902218		548	0.580532	0.580532	0.580532	0.580532	0.580532	0.580532		548	0.661724	0.661724	0.661724	0.661724	0.661724	0.661724			1.79182	1.79182	1.79182	1.79182	1.79182	1.79182			3.37086	3.37086	3.37086	3.37086	3.37086	3.37086
549	0.440324	0.440324	0.440324	0.440324	0.440324	0.440324		549	0.758728	0.758728	0.758728	0.758728	0.758728	0.758728		549	1.26833	1.26833	1.26833	1.26833	1.26833	1.26833			1.80952	1.80952	1.80952	1.80952	1.80952	1.80952			3.01509	3.01509	3.01509	3.01509	3.01509	3.01509
550	0.539044	0.539044	0.539044	0.539044	0.539044	0.539044		550	1.22083	1.22083	1.22083	1.22083	1.22083	1.22083		550	1.42023	1.42023	1.42023	1.42023	1.42023	1.42023			2.37387	2.37387	2.37387	2.37387	2.37387	2.37387			1.96004	1.96004	1.96004	1.96004	1.96004	1.96004
551	0.678693	0.678693	0.678693	0.678693	0.678693	0.678693		551	0.982302	0.982302	0.982302	0.982302	0.982302	0.982302		551	0.768169	0.768169	0.768169	0.768169	0.768169	0.768169			2.65567	2.65567	2.65567	2.65567	2.65567	2.65567			3.04479	3.04479	3.04479	3.04479	3.04479	3.04479
552	0.444564	0.444564	0.444564	0.444564	0.444564	0.444564		552	0.731917	0.731917	0.731917	0.731917	0.731917	0.731917		552	1.00957	1.00957	1.00957	1.00957	1.00957	1.00957			1.3094	1.3094	1.3094	1.3094	1.3094	1.3094			3.15877	3.15877	3.15877	3.15877	3.15877	3.15877
553	0.459132	0.459132	0.459132	0.459132	0.459132	0.459132		553	0.690391	0.690391	0.690391	0.690391	0.690391	0.690391		553	1.03637	1.03637	1.03637	1.03637	1.03637	1.03637			1.84532	1.84532	1.84532	1.84532	1.84532	1.84532			3.36605	3.36605	3.36605	3.36605	3.36605	3.36605
554	0.398059	0.398059	0.398059	0.398059	0.398059	0.398059		554	0.675308	0.675308	0.675308	0.675308	0.675308	0.675308		554	1.00213	1.00213	1.00213	1.00213	1.00213	1.00213			1.63491	1.63491	1.63491	1.63491	1.63491	1.63491			3.56758	3.56758	3.56758	3.56758	3.56758	3.56758
555	0.808377	0.808377	0.808377	0.808377	0.808377	0.808377		555	0.922018	0.922018	0.922018	0.922018	0.922018	0.922018		555	1.58251	1.58251	1.58251	1.58251	1.58251	1.58251			1.93791	1.93791	1.93791	1.93791	1.93791	1.93791			3.91561	3.91561	3.91561	3.91561	3.91561	3.91561
556	0.457654	0.457654	0.457654	0.457654	0.457654	0.457654		556	1.13819	1.13819	1.13819	1.13819	1.13819	1.13819		556	1.14686	1.14686	1.14686	1.14686	1.14686	1.14686			1.82928	1.82928	1.82928	1.82928	1.82928	1.82928			2.83326	2.83326	2.83326	2.83326	2.83326	2.83326
557	0.897867	0.897867	0.897867	0.897867	0.897867	0.897867		557	0.565635	0.565635	0.565635	0.565635	0.565635	0.565635		557	1.23976	1.23976	1.23976	1.23976	1.23976	1.23976			1.45182	1.45182	1.45182	1.45182	1.45182	1.45182			2.97714	2.97714	2.97714	2.97714	2.97714	2.97714
558	0.579338	0.579338	0.579338	0.579338	0.579338	0.579338		558	0.676192	0.676192	0.676192	0.676192	0.676192	0.676192		558	0.967726	0.967726	0.967726	0.967726	0.967726	0.967726			1.98671	1.98671	1.98671	1.98671	1.98671	1.98671			2.28434	2.28434	2.28434	2.28434	2.28434	2.28434
559	0.864326	0.864326	0.864326	0.864326	0.864326	0.864326		559	0.889363	0.889363	0.889363	0.889363	0.889363	0.889363		559	1.45554	1.45554	1.45554	1.45554	1.45554	1.45554			1.77489	1.77489	1.77489	1.77489	1.77489	1.77489			2.60133	2.60133	2.60133	2.60133	2.60133	2.60133
560	0.458737	0.458737	0.458737	0.458737	0.458737	0.458737		560	1.05384	1.05384	1.05384	1.05384	1.05384	1.05384		560	1.06714	1.06714	1.06714	1.06714	1.06714	1.06714			1.43663	1.43663	1.43663	1.43663	1.43663	1.43663			3.78786	3.78786	3.78786	3.78786	3.78786	3.78786
561	0.722879	0.722879	0.722879	0.722879	0.722879	0.722879		561	0.603055	0.603055	0.603055	0.603055	0.603055	0.603055		561	1.19351	1.19351	1.19351	1.19351	1.19351	1.19351			1.65913	1.65913	1.65913	1.65913	1.65913	1.65913			2.90255	2.90255	2.90255	2.90255	2.90255	2.90255
562	0.616967	0.616967	0.616967	0.616967	0.616967	0.616967		562	0.696869	0.696869	0.696869	0.696869	0.696869	0.696869		562	1.7024	1.7024	1.7024	1.7024	1.7024	1.7024			2.70779	2.70779	2.70779	2.70779	2.70779	2.70779			2.64837	2.64837	2.64837	2.64837	2.64837	2.64837
563	0.886092	0.886092	0.886092	0.886092	0.886092	0.886092		563	0.846624	0.846624	0.846624	0.846624	0.846624	0.846624		563	2.0661	2.0661	2.0661	2.0661	2.0661	2.0661			2.22082	2.22082	2.22082	2.22082	2.22082	2.22082			1.95186	1.95186	1.95186	1.95186	1.95186	1.95186
564	0.742326	0.742326	0.742326	0.742326	0.742326	0.742326		564	0.942479	0.942479	0.942479	0.942479	0.942479	0.942479		564	1.32889	1.32889	1.32889	1.32889	1.32889	1.32889			3.05838	3.05838	3.05838	3.05838	3.05838	3.05838			2.10622	2.10622	2.10622	2.10622	2.10622	2.10622
565	0.644717	0.644717	0.644717	0.644717	0.644717	0.644717		565	0.878687	0.878687	0.878687	0.878687	0.878687	0.878687		565	0.996485	0.996485	0.996485	0.996485	0.996485	0.996485			1.76133	1.76133	1.76133	1.76133	1.76133	1.76133			5.01485	5.01485	5.01485	5.01485	5.01485	5.01485
566	0.756069	0.756069	0.756069	0.756069	0.756069	0.756069		566	0.782751	0.782751	0.782751	0.782751	0.782751	0.782751		566	0.776551	0.776551	0.776551	0.776551	0.776551	0.776551			1.78888	1.78888	1.78888	1.78888	1.78888	1.78888			1.41083	1.41083	1.41083	1.41083	1.41083	1.41083
567	0.838088	0.838088	0.838088	0.838088	0.838088	0.838088		567	0.942836	0.942836	0.942836	0.942836	0.942836	0.942836		567	0.902879	0.902879	0.902879	0.902879	0.902879	0.902879			1.30481	1.30481	1.30481	1.30481	1.30481	1.30481			2.91059	2.91059	2.91059	2.91059	2.91059	2.91059
568	0.402358	0.402358	0.402358	0.402358	0.402358	0.402358		568	0.569206	0.569206	0.569206	0.569206	0.569206	0.569206		568	0.994508	0.994508	0.994508	0.994508	0.994508	0.994508			2.55595	2.55595	2.55595	2.55595	2.55595	2.55595			2.28739	2.28739	2.28739	2.28739	2.28739	2.28739
569	0.461936	0.461936	0.461936	0.461936	0.461936	0.461936		569	1.17708	1.17708	1.17708	1.17708	1.17708	1.17708		569	1.03242	1.03242	1.03242	1.03242	1.03242	1.03242			1.52108	1.52108	1.52108	1.52108	1.52108	1.52108			1.99057	1.99057	1.99057	1.99057	1.99057	1.99057
570	0.58491	0.58491	0.58491	0.58491	0.58491	0.58491		570	1.03637	1.03637	1.03637	1.03637	1.03637	1.03637		570	1.28062	1.28062	1.28062	1.28062	1.28062	1.28062			1.98436	1.98436	1.98436	1.98436	1.98436	1.98436			2.26894	2.26894	2.26894	2.26894	2.26894	2.26894
571	0.723271	0.723271	0.723271	0.723271	0.723271	0.723271		571	1.10658	1.10658	1.10658	1.10658	1.10658	1.10658		571	1.12273	1.12273	1.12273	1.12273	1.12273	1.12273			1.62107	1.62107	1.62107	1.62107	1.62107	1.62107			2.59664	2.59664	2.59664	2.59664	2.59664	2.59664
572	0.520626	0.520626	0.520626	0.520626	0.520626	0.520626		572	0.88827	0.88827	0.88827	0.88827	0.88827	0.88827		572	0.864673	0.864673	0.864673	0.864673	0.864673	0.864673			1.61082	1.61082	1.61082	1.61082	1.61082	1.61082			3.54973	3.54973	3.54973	3.54973	3.54973	3.54973
573	0.797118	0.797118	0.797118	0.797118	0.797118	0.797118		573	0.975765	0.975765	0.975765	0.975765	0.975765	0.975765		573	1.23598	1.23598	1.23598	1.23598	1.23598	1.23598			1.54881	1.54881	1.54881	1.54881	1.54881	1.54881			3.02792	3.02792	3.02792	3.02792	3.02792	3.02792
574	0.510163	0.510163	0.510163	0.510163	0.510163	0.510163		574	1.08995	1.08995	1.08995	1.08995	1.08995	1.08995		574	1.04933	1.04933	1.04933	1.04933	1.04933	1.04933			1.17456	1.17456	1.17456	1.17456	1.17456	1.17456			2.15422	2.15422	2.15422	2.15422	2.15422	2.15422
575	0.488568	0.488568	0.488568	0.488568	0.488568	0.488568		575	0.591157	0.591157	0.591157	0.591157	0.591157	0.591157		575	1.43118	1.43118	1.43118	1.43118	1.43118	1.43118			1.73778	1.73778	1.73778	1.73778	1.73778	1.73778			2.53651	2.53651	2.53651	2.53651	2.53651	2.53651
576	0.598021	0.598021	0.598021	0.598021	0.598021	0.598021		576	0.525847	0.525847	0.525847	0.525847	0.525847	0.525847		576	1.20656	1.20656	1.20656	1.20656	1.20656	1.20656			2.09383	2.09383	2.09383	2.09383	2.09383	2.09383			2.76065	2.76065	2.76065	2.76065	2.76065	2.76065
577	0.593588	0.593588	0.593588	0.593588	0.593588	0.593588		577	0.704459	0.704459	0.704459	0.704459	0.704459	0.704459		577	1.12401	1.12401	1.12401	1.12401	1.12401	1.12401			2.27571	2.27571	2.27571	2.27571	2.27571	2.27571			2.65896	2.65896	2.65896	2.65896	2.65896	2.65896
578	0.380076	0.380076	0.380076	0.380076	0.380076	0.380076		578	0.88908	0.88908	0.88908	0.88908	0.88908	0.88908		578	0.785013	0.785013	0.785013	0.785013	0.785013	0.785013			2.24261	2.24261	2.24261	2.24261	2.24261	2.24261			2.24793	2.24793	2.24793	2.24793	2.24793	2.24793
579	0.805577	0.805577	0.805577	0.805577	0.805577	0.805577		579	0.919497	0.919497	0.919497	0.919497	0.919497	0.919497		579	1.58903	1.58903	1.58903	1.58903	1.58903	1.58903			1.74597	1.74597	1.74597	1.74597	1.74597	1.74597			3.03268	3.03268	3.03268	3.03268	3.03268	3.03268
580	0.576843	0.576843	0.576843	0.576843	0.576843	0.576843		580	0.87076	0.87076	0.87076	0.87076	0.87076	0.87076		580	1.77605	1.77605	1.77605	1.77605	1.77605	1.77605			1.5926	1.5926	1.5926	1.5926	1.5926	1.5926			3.75985	3.75985	3.75985	3.75985	3.75985	3.75985
581	0.432761	0.432761	0.432761	0.432761	0.432761	0.432761		581	1.67097	1.67097	1.67097	1.67097	1.67097	1.67097		581	1.26078	1.26078	1.26078	1.26078	1.26078	1.26078			1.58256	1.58256	1.58256	1.58256	1.58256	1.58256			2.83475	2.83475	2.83475	2.83475	2.83475	2.83475
582	0.66148	0.66148	0.66148	0.66148	0.66148	0.66148		582	1.21614	1.21614	1.21614	1.21614	1.21614	1.21614		582	0.841877	0.841877	0.841877	0.841877	0.841877	0.841877			2.80416	2.80416	2.80416	2.80416	2.80416	2.80416			2.95397	2.95397	2.95397	2.95397	2.95397	2.95397
583	0.861321	0.861321	0.861321	0.861321	0.861321	0.861321		583	0.730596	0.730596	0.730596	0.730596	0.730596	0.730596		583	0.774159	0.774159	0.774159	0.774159	0.774159	0.774159			1.54587	1.54587	1.54587	1.54587	1.54587	1.54587			2.86038	2.86038	2.86038	2.86038	2.86038	2.86038
584	0.400173	0.400173	0.400173	0.400173	0.400173	0.400173		584	0.992202	0.992202	0.992202	0.992202	0.992202	0.992202		584	1.09855	1.09855	1.09855	1.09855	1.09855	1.09855			2.46627	2.46627	2.46627	2.46627	2.46627	2.46627			2.18252	2.18252	2.18252	2.18252	2.18252	2.18252
585	0.420981	0.420981	0.420981	0.420981	0.420981	0.420981		585	1.00177	1.00177	1.00177	1.00177	1.00177	1.00177		585	1.23425	1.23425	1.23425	1.23425	1.23425	1.23425			2.12247	2.12247	2.12247	2.12247	2.12247	2.12247			2.46626	2.46626	2.46626	2.46626	2.46626	2.46626
586	0.620557	0.620557	0.620557	0.620557	0.620557	0.620557		586	0.961037	0.961037	0.961037	0.961037	0.961037	0.961037		586	1.09687	1.09687	1.09687	1.09687	1.09687	1.09687			1.85997	1.85997	1.85997	1.85997	1.85997	1.85997			2.81862	2.81862	2.81862	2.81862	2.81862	2.81862
587	0.670959	0.670959	0.670959	0.670959	0.670959	0.670959		587	1.16896	1.16896	1.16896	1.16896	1.16896	1.16896		587	1.2828	1.2828	1.2828	1.2828	1.2828	1.2828			1.17026	1.17026	1.17026	1.17026	1.17026	1.17026			4.2266	4.2266	4.2266	4.2266	4.2266	4.2266
588	0.395189	0.395189	0.395189	0.395189	0.395189	0.395189		588	1.06232	1.06232	1.06232	1.06232	1.06232	1.06232		588	0.784365	0.784365	0.784365	0.784365	0.784365	0.784365			1.74698	1.74698	1.74698	1.74698	1.74698	1.74698			3.33215	3.33215	3.33215	3.33215	3.33215	3.33215
589	0.755274	0.755274	0.755274	0.755274	0.755274	0.755274		589	0.860113	0.860113	0.860113	0.860113	0.860113	0.860113		589	1.11232	1.11232	1.11232	1.11232	1.11232	1.11232			1.37444	1.37444	1.37444	1.37444	1.37444	1.37444			2.22724	2.22724	2.22724	2.22724	2.22724	2.22724
590	0.535193	0.535193	0.535193	0.535193	0.535193	0.535193		590	0.728921	0.728921	0.728921	0.728921	0.728921	0.728921		590	1.05341	1.05341	1.05341	1.05341	1.05341	1.05341			2.11717	2.11717	2.11717	2.11717	2.11717	2.11717			2.69692	2.69692	2.69692	2.69692	2.69692	2.69692
591	0.6587	0.6587	0.6587	0.6587	0.6587	0.6587		591	0.794368	0.794368	0.794368	0.794368	0.794368	0.794368		591	1.44761	1.44761	1.44761	1.44761	1.44761	1.44761			1.42815	1.42815	1.42815	1.42815	1.42815	1.42815			2.99233	2.99233	2.99233	2.99233	2.99233	2.99233
592	0.587907	0.587907	0.587907	0.587907	0.587907	0.587907		592	0.874078	0.874078	0.874078	0.874078	0.874078	0.874078		592	1.63863	1.63863	1.63863	1.63863	1.63863	1.63863			2.22805	2.22805	2.22805	2.22805	2.22805	2.22805			5.16955	5.16955	5.16955	5.16955	5.16955	5.16955
593	0.626152	0.626152	0.626152	0.626152	0.626152	0.626152		593	0.788451	0.788451	0.788451	0.788451	0.788451	0.788451		593	1.14033	1.14033	1.14033	1.14033	1.14033	1.14033			1.81125	1.81125	1.81125	1.81125	1.81125	1.81125			1.79133	1.79133	1.79133	1.79133	1.79133	1.79133
594	0.606355	0.606355	0.606355	0.606355	0.606355	0.606355		594	0.689274	0.689274	0.689274	0.689274	0.689274	0.689274		594	1.18396	1.18396	1.18396	1.18396	1.18396	1.18396			1.35516	1.35516	1.35516	1.35516	1.35516	1.35516			3.14753	3.14753	3.14753	3.14753	3.14753	3.14753
595	0.481462	0.481462	0.481462	0.481462	0.481462	0.481462		595	1.08344	1.08344	1.08344	1.08344	1.08344	1.08344		595	1.69504	1.69504	1.69504	1.69504	1.69504	1.69504			2.12349	2.12349	2.12349	2.12349	2.12349	2.12349			3.33236	3.33236	3.33236	3.33236	3.33236	3.33236
596	0.72004	0.72004	0.72004	0.72004	0.72004	0.72004		596	1.00471	1.00471	1.00471	1.00471	1.00471	1.00471		596	1.56618	1.56618	1.56618	1.56618	1.56618	1.56618			1.94185	1.94185	1.94185	1.94185	1.94185	1.94185			4.98688	4.98688	4.98688	4.98688	4.98688	4.98688
597	0.476526	0.476526	0.476526	0.476526	0.476526	0.476526		597	0.938683	0.938683	0.938683	0.938683	0.938683	0.938683		597	0.922654	0.922654	0.922654	0.922654	0.922654	0.922654			1.74013	1.74013	1.74013	1.74013	1.74013	1.74013			2.72448	2.72448	2.72448	2.72448	2.72448	2.72448
598	0.79032	0.79032	0.79032	0.79032	0.79032	0.79032		598	0.757625	0.757625	0.757625	0.757625	0.757625	0.757625		598	0.810888	0.810888	0.810888	0.810888	0.810888	0.810888			1.8099	1.8099	1.8099	1.8099	1.8099	1.8099			3.43157	3.43157	3.43157	3.43157	3.43157	3.43157
599	0.777975	0.777975	0.777975	0.777975	0.777975	0.777975		599	0.907553	0.907553	0.907553	0.907553	0.907553	0.907553		599	0.758837	0.758837	0.758837	0.758837	0.758837	0.758837			1.36667	1.36667	1.36667	1.36667	1.36667	1.36667			3.35607	3.35607	3.35607	3.35607	3.35607	3.35607
600	0.601459	0.601459	0.601459	0.601459	0.601459	0.601459		600	0.821384	0.821384	0.821384	0.821384	0.821384	0.821384		600	0.971889	0.971889	0.971889	0.971889	0.971889	0.971889			2.21204	2.21204	2.21204	2.21204	2.21204	2.21204			3.66951	3.66951	3.66951	3.66951	3.66951	3.66951
601	0.434974	0.434974	0.434974	0.434974	0.434974	0.434974		601	1.156	1.156	1.156	1.156	1.156	1.156		601	1.25922	1.25922	1.25922	1.25922	1.25922	1.25922			2.06015	2.06015	2.06015	2.06015	2.06015	2.06015			3.38168	3.38168	3.38168	3.38168	3.38168	3.38168
602	0.689768	0.689768	0.689768	0.689768	0.689768	0.689768		602	1.28025	1.28025	1.28025	1.28025	1.28025	1.28025		602	1.51453	1.51453	1.51453	1.51453	1.51453	1.51453			1.40551	1.40551	1.40551	1.40551	1.40551	1.40551			2.99937	2.99937	2.99937	2.99937	2.99937	2.99937
603	0.990811	0.990811	0.990811	0.990811	0.990811	0.990811		603	1.03994	1.03994	1.03994	1.03994	1.03994	1.03994		603	1.07816	1.07816	1.07816	1.07816	1.07816	1.07816			2.1165	2.1165	2.1165	2.1165	2.1165	2.1165			2.69049	2.69049	2.69049	2.69049	2.69049	2.69049
604	0.48664	0.48664	0.48664	0.48664	0.48664	0.48664		604	0.755808	0.755808	0.755808	0.755808	0.755808	0.755808		604	0.876979	0.876979	0.876979	0.876979	0.876979	0.876979			1.22113	1.22113	1.22113	1.22113	1.22113	1.22113			2.31269	2.31269	2.31269	2.31269	2.31269	2.31269
605	0.43768	0.43768	0.43768	0.43768	0.43768	0.43768		605	0.848058	0.848058	0.848058	0.848058	0.848058	0.848058		605	1.32589	1.32589	1.32589	1.32589	1.32589	1.32589			2.14361	2.14361	2.14361	2.14361	2.14361	2.14361			3.02772	3.02772	3.02772	3.02772	3.02772	3.02772
606	0.510769	0.510769	0.510769	0.510769	0.510769	0.510769		606	1.00227	1.00227	1.00227	1.00227	1.00227	1.00227		606	1.32829	1.32829	1.32829	1.32829	1.32829	1.32829			1.12186	1.12186	1.12186	1.12186	1.12186	1.12186			2.07919	2.07919	2.07919	2.07919	2.07919	2.07919
607	0.415214	0.415214	0.415214	0.415214	0.415214	0.415214		607	0.735288	0.735288	0.735288	0.735288	0.735288	0.735288		607	1.33557	1.33557	1.33557	1.33557	1.33557	1.33557			1.71343	1.71343	1.71343	1.71343	1.71343	1.71343			3.04957	3.04957	3.04957	3.04957	3.04957	3.04957
608	0.5788	0.5788	0.5788	0.5788	0.5788	0.5788		608	1.29658	1.29658	1.29658	1.29658	1.29658	1.29658		608	1.51034	1.51034	1.51034	1.51034	1.51034	1.51034			1.35475	1.35475	1.35475	1.35475	1.35475	1.35475			2.27094	2.27094	2.27094	2.27094	2.27094	2.27094
609	0.739972	0.739972	0.739972	0.739972	0.739972	0.739972		609	1.24244	1.24244	1.24244	1.24244	1.24244	1.24244		609	1.21743	1.21743	1.21743	1.21743	1.21743	1.21743			1.62414	1.62414	1.62414	1.62414	1.62414	1.62414			3.1885	3.1885	3.1885	3.1885	3.1885	3.1885
610	1.17073	1.17073	1.17073	1.17073	1.17073	1.17073		610	0.761793	0.761793	0.761793	0.761793	0.761793	0.761793		610	1.03308	1.03308	1.03308	1.03308	1.03308	1.03308			1.77436	1.77436	1.77436	1.77436	1.77436	1.77436			3.49744	3.49744	3.49744	3.49744	3.49744	3.49744
611	0.635818	0.635818	0.635818	0.635818	0.635818	0.635818		611	0.694119	0.694119	0.694119	0.694119	0.694119	0.694119		611	1.4734	1.4734	1.4734	1.4734	1.4734	1.4734			2.64841	2.64841	2.64841	2.64841	2.64841	2.64841			3.37798	3.37798	3.37798	3.37798	3.37798	3.37798
612	0.778889	0.778889	0.778889	0.778889	0.778889	0.778889		612	1.24803	1.24803	1.24803	1.24803	1.24803	1.24803		612	0.956042	0.956042	0.956042	0.956042	0.956042	0.956042			2.25515	2.25515	2.25515	2.25515	2.25515	2.25515			2.89129	2.89129	2.89129	2.89129	2.89129	2.89129
613	0.971052	0.971052	0.971052	0.971052	0.971052	0.971052		613	0.555496	0.555496	0.555496	0.555496	0.555496	0.555496		613	1.11527	1.11527	1.11527	1.11527	1.11527	1.11527			1.86425	1.86425	1.86425	1.86425	1.86425	1.86425			3.57876	3.57876	3.57876	3.57876	3.57876	3.57876
614	0.76686	0.76686	0.76686	0.76686	0.76686	0.76686		614	0.465915	0.465915	0.465915	0.465915	0.465915	0.465915		614	0.977114	0.977114	0.977114	0.977114	0.977114	0.977114			1.70697	1.70697	1.70697	1.70697	1.70697	1.70697			1.92853	1.92853	1.92853	1.92853	1.92853	1.92853
615	0.473443	0.473443	0.473443	0.473443	0.473443	0.473443		615	1.0854	1.0854	1.0854	1.0854	1.0854	1.0854		615	1.41163	1.41163	1.41163	1.41163	1.41163	1.41163			1.58514	1.58514	1.58514	1.58514	1.58514	1.58514			4.54937	4.54937	4.54937	4.54937	4.54937	4.54937
616	0.728733	0.728733	0.728733	0.728733	0.728733	0.728733		616	1.38463	1.38463	1.38463	1.38463	1.38463	1.38463		616	1.14578	1.14578	1.14578	1.14578	1.14578	1.14578			2.04447	2.04447	2.04447	2.04447	2.04447	2.04447			3.27833	3.27833	3.27833	3.27833	3.27833	3.27833
617	0.567844	0.567844	0.567844	0.567844	0.567844	0.567844		617	0.656725	0.656725	0.656725	0.656725	0.656725	0.656725		617	1.05043	1.05043	1.05043	1.05043	1.05043	1.05043			1.3714	1.3714	1.3714	1.3714	1.3714	1.3714			1.82519	1.82519	1.82519	1.82519	1.82519	1.82519
618	0.467655	0.467655	0.467655	0.467655	0.467655	0.467655		618	0.807454	0.807454	0.807454	0.807454	0.807454	0.807454		618	1.14911	1.14911	1.14911	1.14911	1.14911	1.14911			1.84111	1.84111	1.84111	1.84111	1.84111	1.84111			2.13322	2.13322	2.13322	2.13322	2.13322	2.13322
619	0.318795	0.318795	0.318795	0.318795	0.318795	0.318795		619	0.646489	0.646489	0.646489	0.646489	0.646489	0.646489		619	0.685629	0.685629	0.685629	0.685629	0.685629	0.685629			2.24363	2.24363	2.24363	2.24363	2.24363	2.24363			2.23153	2.23153	2.23153	2.23153	2.23153	2.23153
620	0.620302	0.620302	0.620302	0.620302	0.620302	0.620302		620	1.07105	1.07105	1.07105	1.07105	1.07105	1.07105		620	1.23603	1.23603	1.23603	1.23603	1.23603	1.23603			2.1968	2.1968	2.1968	2.1968	2.1968	2.1968			2.9188	2.9188	2.9188	2.9188	2.9188	2.9188
621	0.531551	0.531551	0.531551	0.531551	0.531551	0.531551		621	0.90613	0.90613	0.90613	0.90613	0.90613	0.90613		621	1.69815	1.69815	1.69815	1.69815	1.69815	1.69815			1.48461	1.48461	1.48461	1.48461	1.48461	1.48461			3.08744	3.08744	3.08744	3.08744	3.08744	3.08744
622	0.450413	0.450413	0.450413	0.450413	0.450413	0.450413		622	0.970343	0.970343	0.970343	0.970343	0.970343	0.970343		622	1.44519	1.44519	1.44519	1.44519	1.44519	1.44519			1.6272	1.6272	1.6272	1.6272	1.6272	1.6272			4.11901	4.11901	4.11901	4.11901	4.11901	4.11901
623	0.65045	0.65045	0.65045	0.65045	0.65045	0.65045		623	0.660764	0.660764	0.660764	0.660764	0.660764	0.660764		623	1.34577	1.34577	1.34577	1.34577	1.34577	1.34577			1.98592	1.98592	1.98592	1.98592	1.98592	1.98592			2.87995	2.87995	2.87995	2.87995	2.87995	2.87995
624	0.464297	0.464297	0.464297	0.464297	0.464297	0.464297		624	0.729722	0.729722	0.729722	0.729722	0.729722	0.729722		624	1.04929	1.04929	1.04929	1.04929	1.04929	1.04929			2.41722	2.41722	2.41722	2.41722	2.41722	2.41722			2.68679	2.68679	2.68679	2.68679	2.68679	2.68679
625	0.644081	0.644081	0.644081	0.644081	0.644081	0.644081		625	0.648515	0.648515	0.648515	0.648515	0.648515	0.648515		625	1.34237	1.34237	1.34237	1.34237	1.34237	1.34237			1.30671	1.30671	1.30671	1.30671	1.30671	1.30671			2.62662	2.62662	2.62662	2.62662	2.62662	2.62662
626	0.357803	0.357803	0.357803	0.357803	0.357803	0.357803		626	0.789054	0.789054	0.789054	0.789054	0.789054	0.789054		626	1.26025	1.26025	1.26025	1.26025	1.26025	1.26025			2.42019	2.42019	2.42019	2.42019	2.42019	2.42019			3.26289	3.26289	3.26289	3.26289	3.26289	3.26289
627	0.656675	0.656675	0.656675	0.656675	0.656675	0.656675		627	0.847406	0.847406	0.847406	0.847406	0.847406	0.847406		627	1.65407	1.65407	1.65407	1.65407	1.65407	1.65407			1.91188	1.91188	1.91188	1.91188	1.91188	1.91188			2.47559	2.47559	2.47559	2.47559	2.47559	2.47559
628	0.662991	0.662991	0.662991	0.662991	0.662991	0.662991		628	0.501634	0.501634	0.501634	0.501634	0.501634	0.501634		628	1.45629	1.45629	1.45629	1.45629	1.45629	1.45629			1.11447	1.11447	1.11447	1.11447	1.11447	1.11447			3.94861	3.94861	3.94861	3.94861	3.94861	3.94861
629	0.647909	0.647909	0.647909	0.647909	0.647909	0.647909		629	0.724374	0.724374	0.724374	0.724374	0.724374	0.724374		629	0.881276	0.881276	0.881276	0.881276	0.881276	0.881276			2.3123	2.3123	2.3123	2.3123	2.3123	2.3123			2.60365	2.60365	2.60365	2.60365	2.60365	2.60365
630	0.725846	0.725846	0.725846	0.725846	0.725846	0.725846		630	1.32228	1.32228	1.32228	1.32228	1.32228	1.32228		630	1.26291	1.26291	1.26291	1.26291	1.26291	1.26291			1.53973	1.53973	1.53973	1.53973	1.53973	1.53973			3.04736	3.04736	3.04736	3.04736	3.04736	3.04736
631	0.633694	0.633694	0.633694	0.633694	0.633694	0.633694		631	1.47153	1.47153	1.47153	1.47153	1.47153	1.47153		631	0.848554	0.848554	0.848554	0.848554	0.848554	0.848554			1.02491	1.02491	1.02491	1.02491	1.02491	1.02491			2.97883	2.97883	2.97883	2.97883	2.97883	2.97883
632	0.569192	0.569192	0.569192	0.569192	0.569192	0.569192		632	1.12804	1.12804	1.12804	1.12804	1.12804	1.12804		632	0.633331	0.633331	0.633331	0.633331	0.633331	0.633331			1.51526	1.51526	1.51526	1.51526	1.51526	1.51526			5.39158	5.39158	5.39158	5.39158	5.39158	5.39158
633	0.525276	0.525276	0.525276	0.525276	0.525276	0.525276		633	0.806645	0.806645	0.806645	0.806645	0.806645	0.806645		633	1.27004	1.27004	1.27004	1.27004	1.27004	1.27004			2.20934	2.20934	2.20934	2.20934	2.20934	2.20934			2.27443	2.27443	2.27443	2.27443	2.27443	2.27443
634	0.559292	0.559292	0.559292	0.559292	0.559292	0.559292		634	0.521486	0.521486	0.521486	0.521486	0.521486	0.521486		634	1.28961	1.28961	1.28961	1.28961	1.28961	1.28961			1.5344	1.5344	1.5344	1.5344	1.5344	1.5344			2.07743	2.07743	2.07743	2.07743	2.07743	2.07743
635	0.877423	0.877423	0.877423	0.877423	0.877423	0.877423		635	0.678914	0.678914	0.678914	0.678914	0.678914	0.678914		635	0.891243	0.891243	0.891243	0.891243	0.891243	0.891243			1.80569	1.80569	1.80569	1.80569	1.80569	1.80569			1.93315	1.93315	1.93315	1.93315	1.93315	1.93315
636	0.475999	0.475999	0.475999	0.475999	0.475999	0.475999		636	0.659597	0.659597	0.659597	0.659597	0.659597	0.659597		636	1.04818	1.04818	1.04818	1.04818	1.04818	1.04818			3.48108	3.48108	3.48108	3.48108	3.48108	3.48108			2.48358	2.48358	2.48358	2.48358	2.48358	2.48358
637	0.591598	0.591598	0.591598	0.591598	0.591598	0.591598		637	0.843045	0.843045	0.843045	0.843045	0.843045	0.843045		637	1.15248	1.15248	1.15248	1.15248	1.15248	1.15248			1.76296	1.76296	1.76296	1.76296	1.76296	1.76296			3.64682	3.64682	3.64682	3.64682	3.64682	3.64682
638	0.460549	0.460549	0.460549	0.460549	0.460549	0.460549		638	0.819051	0.819051	0.819051	0.819051	0.819051	0.819051		638	1.23556	1.23556	1.23556	1.23556	1.23556	1.23556			1.94323	1.94323	1.94323	1.94323	1.94323	1.94323			2.22204	2.22204	2.22204	2.22204	2.22204	2.22204
639	0.523542	0.523542	0.523542	0.523542	0.523542	0.523542		639	0.687651	0.687651	0.687651	0.687651	0.687651	0.687651		639	1.15399	1.15399	1.15399	1.15399	1.15399	1.15399			1.79842	1.79842	1.79842	1.79842	1.79842	1.79842			2.76151	2.76151	2.76151	2.76151	2.76151	2.76151
640	0.465124	0.465124	0.465124	0.465124	0.465124	0.465124		640	0.60203	0.60203	0.60203	0.60203	0.60203	0.60203		640	1.18003	1.18003	1.18003	1.18003	1.18003	1.18003			1.58515	1.58515	1.58515	1.58515	1.58515	1.58515			3.61253	3.61253	3.61253	3.61253	3.61253	3.61253
641	0.546605	0.546605	0.546605	0.546605	0.546605	0.546605		641	0.456813	0.456813	0.456813	0.456813	0.456813	0.456813		641	1.06457	1.06457	1.06457	1.06457	1.06457	1.06457			1.9998	1.9998	1.9998	1.9998	1.9998	1.9998			3.63262	3.63262	3.63262	3.63262	3.63262	3.63262
642	0.629665	0.629665	0.629665	0.629665	0.629665	0.629665		642	0.928298	0.928298	0.928298	0.928298	0.928298	0.928298		642	1.07279	1.07279	1.07279	1.07279	1.07279	1.07279			2.0507	2.0507	2.0507	2.0507	2.0507	2.0507			3.24213	3.24213	3.24213	3.24213	3.24213	3.24213
643	0.470616	0.470616	0.470616	0.470616	0.470616	0.470616		643	0.803436	0.803436	0.803436	0.803436	0.803436	0.803436		643	1.02597	1.02597	1.02597	1.02597	1.02597	1.02597			1.63633	1.63633	1.63633	1.63633	1.63633	1.63633			2.52971	2.52971	2.52971	2.52971	2.52971	2.52971
644	0.496697	0.496697	0.496697	0.496697	0.496697	0.496697		644	0.955215	0.955215	0.955215	0.955215	0.955215	0.955215		644	1.40382	1.40382	1.40382	1.40382	1.40382	1.40382			1.56401	1.56401	1.56401	1.56401	1.56401	1.56401			4.10296	4.10296	4.10296	4.10296	4.10296	4.10296
645	0.377275	0.377275	0.377275	0.377275	0.377275	0.377275		645	0.942216	0.942216	0.942216	0.942216	0.942216	0.942216		645	1.02395	1.02395	1.02395	1.02395	1.02395	1.02395			1.8891	1.8891	1.8891	1.8891	1.8891	1.8891			3.05373	3.05373	3.05373	3.05373	3.05373	3.05373
646	0.91861	0.91861	0.91861	0.91861	0.91861	0.91861		646	1.12886	1.12886	1.12886	1.12886	1.12886	1.12886		646	1.09165	1.09165	1.09165	1.09165	1.09165	1.09165			1.31438	1.31438	1.31438	1.31438	1.31438	1.31438			3.20268	3.20268	3.20268	3.20268	3.20268	3.20268
647	0.574521	0.574521	0.574521	0.574521	0.574521	0.574521		647	1.00997	1.00997	1.00997	1.00997	1.00997	1.00997		647	0.675797	0.675797	0.675797	0.675797	0.675797	0.675797			1.72879	1.72879	1.72879	1.72879	1.72879	1.72879			2.09813	2.09813	2.09813	2.09813	2.09813	2.09813
648	0.451389	0.451389	0.451389	0.451389	0.451389	0.451389		648	0.756911	0.756911	0.756911	0.756911	0.756911	0.756911		648	1.61001	1.61001	1.61001	1.61001	1.61001	1.61001			1.02479	1.02479	1.02479	1.02479	1.02479	1.02479			3.58842	3.58842	3.58842	3.58842	3.58842	3.58842
649	0.523409	0.523409	0.523409	0.523409	0.523409	0.523409		649	0.731725	0.731725	0.731725	0.731725	0.731725	0.731725		649	1.2206	1.2206	1.2206	1.2206	1.2206	1.2206			1.68009	1.68009	1.68009	1.68009	1.68009	1.68009			2.04517	2.04517	2.04517	2.04517	2.04517	2.04517
650	0.411138	0.411138	0.411138	0.411138	0.411138	0.411138		650	1.05676	1.05676	1.05676	1.05676	1.05676	1.05676		650	0.915318	0.915318	0.915318	0.915318	0.915318	0.915318			2.9872	2.9872	2.9872	2.9872	2.9872	2.9872			3.8796	3.8796	3.8796	3.8796	3.8796	3.8796
651	0.694827	0.694827	0.694827	0.694827	0.694827	0.694827		651	0.727196	0.727196	0.727196	0.727196	0.727196	0.727196		651	1.38306	1.38306	1.38306	1.38306	1.38306	1.38306			2.07551	2.07551	2.07551	2.07551	2.07551	2.07551			2.80154	2.80154	2.80154	2.80154	2.80154	2.80154
652	0.709323	0.709323	0.709323	0.709323	0.709323	0.709323		652	0.619182	0.619182	0.619182	0.619182	0.619182	0.619182		652	1.48708	1.48708	1.48708	1.48708	1.48708	1.48708			1.65748	1.65748	1.65748	1.65748	1.65748	1.65748			3.19442	3.19442	3.19442	3.19442	3.19442	3.19442
653	0.81405	0.81405	0.81405	0.81405	0.81405	0.81405		653	0.716894	0.716894	0.716894	0.716894	0.716894	0.716894		653	1.62571	1.62571	1.62571	1.62571	1.62571	1.62571			1.38867	1.38867	1.38867	1.38867	1.38867	1.38867			3.31966	3.31966	3.31966	3.31966	3.31966	3.31966
654	0.801283	0.801283	0.801283	0.801283	0.801283	0.801283		654	0.622911	0.622911	0.622911	0.622911	0.622911	0.622911		654	1.51529	1.51529	1.51529	1.51529	1.51529	1.51529			1.68755	1.68755	1.68755	1.68755	1.68755	1.68755			2.99533	2.99533	2.99533	2.99533	2.99533	2.99533
655	0.526253	0.526253	0.526253	0.526253	0.526253	0.526253		655	0.800806	0.800806	0.800806	0.800806	0.800806	0.800806		655	1.28228	1.28228	1.28228	1.28228	1.28228	1.28228			1.51255	1.51255	1.51255	1.51255	1.51255	1.51255			2.31859	2.31859	2.31859	2.31859	2.31859	2.31859
656	0.481903	0.481903	0.481903	0.481903	0.481903	0.481903		656	0.870502	0.870502	0.870502	0.870502	0.870502	0.870502		656	1.23059	1.23059	1.23059	1.23059	1.23059	1.23059			1.81596	1.81596	1.81596	1.81596	1.81596	1.81596			2.94369	2.94369	2.94369	2.94369	2.94369	2.94369
657	0.386377	0.386377	0.386377	0.386377	0.386377	0.386377		657	0.864591	0.864591	0.864591	0.864591	0.864591	0.864591		657	1.37722	1.37722	1.37722	1.37722	1.37722	1.37722			2.02146	2.02146	2.02146	2.02146	2.02146	2.02146			2.8895	2.8895	2.8895	2.8895	2.8895	2.8895
658	0.507467	0.507467	0.507467	0.507467	0.507467	0.507467		658	1.32195	1.32195	1.32195	1.32195	1.32195	1.32195		658	1.13097	1.13097	1.13097	1.13097	1.13097	1.13097			1.23789	1.23789	1.23789	1.23789	1.23789	1.23789			2.58106	2.58106	2.58106	2.58106	2.58106	2.58106
659	0.68918	0.68918	0.68918	0.68918	0.68918	0.68918		659	0.890414	0.890414	0.890414	0.890414	0.890414	0.890414		659	1.27026	1.27026	1.27026	1.27026	1.27026	1.27026			1.85889	1.85889	1.85889	1.85889	1.85889	1.85889			3.04703	3.04703	3.04703	3.04703	3.04703	3.04703
660	0.379876	0.379876	0.379876	0.379876	0.379876	0.379876		660	0.880676	0.880676	0.880676	0.880676	0.880676	0.880676		660	1.45345	1.45345	1.45345	1.45345	1.45345	1.45345			2.08783	2.08783	2.08783	2.08783	2.08783	2.08783			2.67339	2.67339	2.67339	2.67339	2.67339	2.67339
661	0.595925	0.595925	0.595925	0.595925	0.595925	0.595925		661	0.852029	0.852029	0.852029	0.852029	0.852029	0.852029		661	1.39968	1.39968	1.39968	1.39968	1.39968	1.39968			1.62562	1.62562	1.62562	1.62562	1.62562	1.62562			3.10737	3.10737	3.10737	3.10737	3.10737	3.10737
662	0.584961	0.584961	0.584961	0.584961	0.584961	0.584961		662	1.12221	1.12221	1.12221	1.12221	1.12221	1.12221		662	1.55581	1.55581	1.55581	1.55581	1.55581	1.55581			2.17851	2.17851	2.17851	2.17851	2.17851	2.17851			3.10381	3.10381	3.10381	3.10381	3.10381	3.10381
663	0.745757	0.745757	0.745757	0.745757	0.745757	0.745757		663	1.06603	1.06603	1.06603	1.06603	1.06603	1.06603		663	1.3252	1.3252	1.3252	1.3252	1.3252	1.3252			2.87186	2.87186	2.87186	2.87186	2.87186	2.87186			2.94771	2.94771	2.94771	2.94771	2.94771	2.94771
664	0.688345	0.688345	0.688345	0.688345	0.688345	0.688345		664	0.824307	0.824307	0.824307	0.824307	0.824307	0.824307		664	1.45564	1.45564	1.45564	1.45564	1.45564	1.45564			2.26339	2.26339	2.26339	2.26339	2.26339	2.26339			3.57329	3.57329	3.57329	3.57329	3.57329	3.57329
665	0.607179	0.607179	0.607179	0.607179	0.607179	0.607179		665	0.696809	0.696809	0.696809	0.696809	0.696809	0.696809		665	1.64103	1.64103	1.64103	1.64103	1.64103	1.64103			1.97462	1.97462	1.97462	1.97462	1.97462	1.97462			3.55574	3.55574	3.55574	3.55574	3.55574	3.55574
666	0.670194	0.670194	0.670194	0.670194	0.670194	0.670194		666	0.673382	0.673382	0.673382	0.673382	0.673382	0.673382		666	1.28839	1.28839	1.28839	1.28839	1.28839	1.28839			2.30694	2.30694	2.30694	2.30694	2.30694	2.30694			4.49259	4.49259	4.49259	4.49259	4.49259	4.49259
667	0.493174	0.493174	0.493174	0.493174	0.493174	0.493174		667	1.04537	1.04537	1.04537	1.04537	1.04537	1.04537		667	1.5976	1.5976	1.5976	1.5976	1.5976	1.5976			1.51882	1.51882	1.51882	1.51882	1.51882	1.51882			2.67541	2.67541	2.67541	2.67541	2.67541	2.67541
668	0.444051	0.444051	0.444051	0.444051	0.444051	0.444051		668	1.02177	1.02177	1.02177	1.02177	1.02177	1.02177		668	1.1287	1.1287	1.1287	1.1287	1.1287	1.1287			2.878	2.878	2.878	2.878	2.878	2.878			2.06224	2.06224	2.06224	2.06224	2.06224	2.06224
669	0.699741	0.699741	0.699741	0.699741	0.699741	0.699741		669	0.749998	0.749998	0.749998	0.749998	0.749998	0.749998		669	1.75848	1.75848	1.75848	1.75848	1.75848	1.75848			1.31242	1.31242	1.31242	1.31242	1.31242	1.31242			2.92681	2.92681	2.92681	2.92681	2.92681	2.92681
670	0.33268	0.33268	0.33268	0.33268	0.33268	0.33268		670	1.22593	1.22593	1.22593	1.22593	1.22593	1.22593		670	1.02111	1.02111	1.02111	1.02111	1.02111	1.02111			2.19187	2.19187	2.19187	2.19187	2.19187	2.19187			3.20029	3.20029	3.20029	3.20029	3.20029	3.20029
671	0.544115	0.544115	0.544115	0.544115	0.544115	0.544115		671	0.643645	0.643645	0.643645	0.643645	0.643645	0.643645		671	1.01213	1.01213	1.01213	1.01213	1.01213	1.01213			1.6129	1.6129	1.6129	1.6129	1.6129	1.6129			2.77983	2.77983	2.77983	2.77983	2.77983	2.77983
672	0.503908	0.503908	0.503908	0.503908	0.503908	0.503908		672	1.09376	1.09376	1.09376	1.09376	1.09376	1.09376		672	1.23561	1.23561	1.23561	1.23561	1.23561	1.23561			1.71434	1.71434	1.71434	1.71434	1.71434	1.71434			3.78897	3.78897	3.78897	3.78897	3.78897	3.78897
673	0.594637	0.594637	0.594637	0.594637	0.594637	0.594637		673	1.38384	1.38384	1.38384	1.38384	1.38384	1.38384		673	0.981211	0.981211	0.981211	0.981211	0.981211	0.981211			1.87317	1.87317	1.87317	1.87317	1.87317	1.87317			3.73942	3.73942	3.73942	3.73942	3.73942	3.73942
674	0.511137	0.511137	0.511137	0.511137	0.511137	0.511137		674	1.8772	1.8772	1.8772	1.8772	1.8772	1.8772		674	1.62435	1.62435	1.62435	1.62435	1.62435	1.62435			2.38902	2.38902	2.38902	2.38902	2.38902	2.38902			3.58644	3.58644	3.58644	3.58644	3.58644	3.58644
675	0.627791	0.627791	0.627791	0.627791	0.627791	0.627791		675	1.29961	1.29961	1.29961	1.29961	1.29961	1.29961		675	1.1418	1.1418	1.1418	1.1418	1.1418	1.1418			2.4588	2.4588	2.4588	2.4588	2.4588	2.4588			3.8645	3.8645	3.8645	3.8645	3.8645	3.8645
676	0.662567	0.662567	0.662567	0.662567	0.662567	0.662567		676	0.833677	0.833677	0.833677	0.833677	0.833677	0.833677		676	1.5374	1.5374	1.5374	1.5374	1.5374	1.5374			2.39861	2.39861	2.39861	2.39861	2.39861	2.39861			3.07166	3.07166	3.07166	3.07166	3.07166	3.07166
677	0.540307	0.540307	0.540307	0.540307	0.540307	0.540307		677	0.779898	0.779898	0.779898	0.779898	0.779898	0.779898		677	0.933854	0.933854	0.933854	0.933854	0.933854	0.933854			1.48274	1.48274	1.48274	1.48274	1.48274	1.48274			4.25617	4.25617	4.25617	4.25617	4.25617	4.25617
678	0.501622	0.501622	0.501622	0.501622	0.501622	0.501622		678	1.04539	1.04539	1.04539	1.04539	1.04539	1.04539		678	1.07622	1.07622	1.07622	1.07622	1.07622	1.07622			1.40052	1.40052	1.40052	1.40052	1.40052	1.40052			2.03085	2.03085	2.03085	2.03085	2.03085	2.03085
679	0.830711	0.830711	0.830711	0.830711	0.830711	0.830711		679	0.702604	0.702604	0.702604	0.702604	0.702604	0.702604		679	1.13626	1.13626	1.13626	1.13626	1.13626	1.13626			1.81718	1.81718	1.81718	1.81718	1.81718	1.81718			2.41851	2.41851	2.41851	2.41851	2.41851	2.41851
680	0.668247	0.668247	0.668247	0.668247	0.668247	0.668247		680	0.700332	0.700332	0.700332	0.700332	0.700332	0.700332		680	1.29687	1.29687	1.29687	1.29687	1.29687	1.29687			1.31179	1.31179	1.31179	1.31179	1.31179	1.31179			2.38162	2.38162	2.38162	2.38162	2.38162	2.38162
681	0.532251	0.532251	0.532251	0.532251	0.532251	0.532251		681	0.836149	0.836149	0.836149	0.836149	0.836149	0.836149		681	1.10834	1.10834	1.10834	1.10834	1.10834	1.10834			1.51841	1.51841	1.51841	1.51841	1.51841	1.51841			1.56042	1.56042	1.56042	1.56042	1.56042	1.56042
682	0.432367	0.432367	0.432367	0.432367	0.432367	0.432367		682	1.00594	1.00594	1.00594	1.00594	1.00594	1.00594		682	1.22143	1.22143	1.22143	1.22143	1.22143	1.22143			1.36218	1.36218	1.36218	1.36218	1.36218	1.36218			3.1885	3.1885	3.1885	3.1885	3.1885	3.1885
683	0.732355	0.732355	0.732355	0.732355	0.732355	0.732355		683	0.660416	0.660416	0.660416	0.660416	0.660416	0.660416		683	0.935986	0.935986	0.935986	0.935986	0.935986	0.935986			1.61523	1.61523	1.61523	1.61523	1.61523	1.61523			1.83544	1.83544	1.83544	1.83544	1.83544	1.83544
684	0.844444	0.844444	0.844444	0.844444	0.844444	0.844444		684	0.632326	0.632326	0.632326	0.632326	0.632326	0.632326		684	1.37236	1.37236	1.37236	1.37236	1.37236	1.37236			1.6568	1.6568	1.6568	1.6568	1.6568	1.6568			3.37902	3.37902	3.37902	3.37902	3.37902	3.37902
685	0.427386	0.427386	0.427386	0.427386	0.427386	0.427386		685	0.920988	0.920988	0.920988	0.920988	0.920988	0.920988		685	1.12634	1.12634	1.12634	1.12634	1.12634	1.12634			1.71118	1.71118	1.71118	1.71118	1.71118	1.71118			2.61053	2.61053	2.61053	2.61053	2.61053	2.61053
686	0.60745	0.60745	0.60745	0.60745	0.60745	0.60745		686	0.783036	0.783036	0.783036	0.783036	0.783036	0.783036		686	1.24514	1.24514	1.24514	1.24514	1.24514	1.24514			1.81009	1.81009	1.81009	1.81009	1.81009	1.81009			2.29823	2.29823	2.29823	2.29823	2.29823	2.29823
687	0.496494	0.496494	0.496494	0.496494	0.496494	0.496494		687	0.818105	0.818105	0.818105	0.818105	0.818105	0.818105		687	1.15602	1.15602	1.15602	1.15602	1.15602	1.15602			2.50288	2.50288	2.50288	2.50288	2.50288	2.50288			4.053	4.053	4.053	4.053	4.053	4.053
688	0.609247	0.609247	0.609247	0.609247	0.609247	0.609247		688	0.690141	0.690141	0.690141	0.690141	0.690141	0.690141		688	1.25246	1.25246	1.25246	1.25246	1.25246	1.25246			2.43371	2.43371	2.43371	2.43371	2.43371	2.43371			2.59187	2.59187	2.59187	2.59187	2.59187	2.59187
689	0.64413	0.64413	0.64413	0.64413	0.64413	0.64413		689	1.0417	1.0417	1.0417	1.0417	1.0417	1.0417		689	0.889165	0.889165	0.889165	0.889165	0.889165	0.889165			2.1322	2.1322	2.1322	2.1322	2.1322	2.1322			3.15152	3.15152	3.15152	3.15152	3.15152	3.15152
690	0.600811	0.600811	0.600811	0.600811	0.600811	0.600811		690	0.886164	0.886164	0.886164	0.886164	0.886164	0.886164		690	1.02567	1.02567	1.02567	1.02567	1.02567	1.02567			1.47959	1.47959	1.47959	1.47959	1.47959	1.47959			4.34778	4.34778	4.34778	4.34778	4.34778	4.34778
691	0.729213	0.729213	0.729213	0.729213	0.729213	0.729213		691	1.32271	1.32271	1.32271	1.32271	1.32271	1.32271		691	1.06516	1.06516	1.06516	1.06516	1.06516	1.06516			2.09113	2.09113	2.09113	2.09113	2.09113	2.09113			3.35443	3.35443	3.35443	3.35443	3.35443	3.35443
692	0.998472	0.998472	0.998472	0.998472	0.998472	0.998472		692	0.591583	0.591583	0.591583	0.591583	0.591583	0.591583		692	0.939948	0.939948	0.939948	0.939948	0.939948	0.939948			1.79116	1.79116	1.79116	1.79116	1.79116	1.79116			3.43553	3.43553	3.43553	3.43553	3.43553	3.43553
693	0.446571	0.446571	0.446571	0.446571	0.446571	0.446571		693	0.647866	0.647866	0.647866	0.647866	0.647866	0.647866		693	1.23445	1.23445	1.23445	1.23445	1.23445	1.23445			2.54545	2.54545	2.54545	2.54545	2.54545	2.54545			3.21485	3.21485	3.21485	3.21485	3.21485	3.21485
694	0.621222	0.621222	0.621222	0.621222	0.621222	0.621222		694	1.13914	1.13914	1.13914	1.13914	1.13914	1.13914		694	0.979853	0.979853	0.979853	0.979853	0.979853	0.979853			1.64478	1.64478	1.64478	1.64478	1.64478	1.64478			3.01248	3.01248	3.01248	3.01248	3.01248	3.01248
695	0.489513	0.489513	0.489513	0.489513	0.489513	0.489513		695	1.07382	1.07382	1.07382	1.07382	1.07382	1.07382		695	0.906526	0.906526	0.906526	0.906526	0.906526	0.906526			2.05851	2.05851	2.05851	2.05851	2.05851	2.05851			2.53582	2.53582	2.53582	2.53582	2.53582	2.53582
696	0.850572	0.850572	0.850572	0.850572	0.850572	0.850572		696	0.859262	0.859262	0.859262	0.859262	0.859262	0.859262		696	1.27511	1.27511	1.27511	1.27511	1.27511	1.27511			1.13898	1.13898	1.13898	1.13898	1.13898	1.13898			3.91381	3.91381	3.91381	3.91381	3.91381	3.91381
697	0.707049	0.707049	0.707049	0.707049	0.707049	0.707049		697	0.898959	0.898959	0.898959	0.898959	0.898959	0.898959		697	1.383	1.383	1.383	1.383	1.383	1.383			1.57749	1.57749	1.57749	1.57749	1.57749	1.57749			4.06	4.06	4.06	4.06	4.06	4.06
698	0.589013	0.589013	0.589013	0.589013	0.589013	0.589013		698	1.32107	1.32107	1.32107	1.32107	1.32107	1.32107		698	1.11755	1.11755	1.11755	1.11755	1.11755	1.11755			1.2819	1.2819	1.2819	1.2819	1.2819	1.2819			3.01365	3.01365	3.01365	3.01365	3.01365	3.01365
699	0.546674	0.546674	0.546674	0.546674	0.546674	0.546674		699	0.607031	0.607031	0.607031	0.607031	0.607031	0.607031		699	1.67505	1.67505	1.67505	1.67505	1.67505	1.67505			1.24967	1.24967	1.24967	1.24967	1.24967	1.24967			2.05805	2.05805	2.05805	2.05805	2.05805	2.05805
700	0.58941	0.58941	0.58941	0.58941	0.58941	0.58941		700	1.06988	1.06988	1.06988	1.06988	1.06988	1.06988		700	0.972528	0.972528	0.972528	0.972528	0.972528	0.972528			1.44421	1.44421	1.44421	1.44421	1.44421	1.44421			4.75435	4.75435	4.75435	4.75435	4.75435	4.75435
701	0.825361	0.825361	0.825361	0.825361	0.825361	0.825361		701	0.891568	0.891568	0.891568	0.891568	0.891568	0.891568		701	0.870034	0.870034	0.870034	0.870034	0.870034	0.870034			1.52315	1.52315	1.52315	1.52315	1.52315	1.52315			4.57695	4.57695	4.57695	4.57695	4.57695	4.57695
702	0.724167	0.724167	0.724167	0.724167	0.724167	0.724167		702	1.24533	1.24533	1.24533	1.24533	1.24533	1.24533		702	1.16756	1.16756	1.16756	1.16756	1.16756	1.16756			1.7861	1.7861	1.7861	1.7861	1.7861	1.7861			4.12022	4.12022	4.12022	4.12022	4.12022	4.12022
703	0.423778	0.423778	0.423778	0.423778	0.423778	0.423778		703	0.781879	0.781879	0.781879	0.781879	0.781879	0.781879		703	0.947901	0.947901	0.947901	0.947901	0.947901	0.947901			1.36618	1.36618	1.36618	1.36618	1.36618	1.36618			3.77242	3.77242	3.77242	3.77242	3.77242	3.77242
704	0.484191	0.484191	0.484191	0.484191	0.484191	0.484191		704	1.00462	1.00462	1.00462	1.00462	1.00462	1.00462		704	0.912016	0.912016	0.912016	0.912016	0.912016	0.912016			2.93418	2.93418	2.93418	2.93418	2.93418	2.93418			2.03534	2.03534	2.03534	2.03534	2.03534	2.03534
705	0.705597	0.705597	0.705597	0.705597	0.705597	0.705597		705	0.999185	0.999185	0.999185	0.999185	0.999185	0.999185		705	1.5154	1.5154	1.5154	1.5154	1.5154	1.5154			1.18887	1.18887	1.18887	1.18887	1.18887	1.18887			3.10687	3.10687	3.10687	3.10687	3.10687	3.10687
706	0.424542	0.424542	0.424542	0.424542	0.424542	0.424542		706	0.951354	0.951354	0.951354	0.951354	0.951354	0.951354		706	0.84311	0.84311	0.84311	0.84311	0.84311	0.84311			2.2302	2.2302	2.2302	2.2302	2.2302	2.2302			3.21399	3.21399	3.21399	3.21399	3.21399	3.21399
707	0.465283	0.465283	0.465283	0.465283	0.465283	0.465283		707	0.749265	0.749265	0.749265	0.749265	0.749265	0.749265		707	1.22323	1.22323	1.22323	1.22323	1.22323	1.22323			1.33423	1.33423	1.33423	1.33423	1.33423	1.33423			2.3722	2.3722	2.3722	2.3722	2.3722	2.3722
708	0.625641	0.625641	0.625641	0.625641	0.625641	0.625641		708	0.649823	0.649823	0.649823	0.649823	0.649823	0.649823		708	0.929435	0.929435	0.929435	0.929435	0.929435	0.929435			2.33441	2.33441	2.33441	2.33441	2.33441	2.33441			3.17996	3.17996	3.17996	3.17996	3.17996	3.17996
709	0.384281	0.384281	0.384281	0.384281	0.384281	0.384281		709	0.669543	0.669543	0.669543	0.669543	0.669543	0.669543		709	1.26313	1.26313	1.26313	1.26313	1.26313	1.26313			2.09317	2.09317	2.09317	2.09317	2.09317	2.09317			3.09133	3.09133	3.09133	3.09133	3.09133	3.09133
710	0.609671	0.609671	0.609671	0.609671	0.609671	0.609671		710	0.939725	0.939725	0.939725	0.939725	0.939725	0.939725		710	1.26418	1.26418	1.26418	1.26418	1.26418	1.26418			1.66904	1.66904	1.66904	1.66904	1.66904	1.66904			3.90737	3.90737	3.90737	3.90737	3.90737	3.90737
711	0.663829	0.663829	0.663829	0.663829	0.663829	0.663829		711	0.561106	0.561106	0.561106	0.561106	0.561106	0.561106		711	0.82354	0.82354	0.82354	0.82354	0.82354	0.82354			1.50079	1.50079	1.50079	1.50079	1.50079	1.50079			2.98865	2.98865	2.98865	2.98865	2.98865	2.98865
712	0.48014	0.48014	0.48014	0.48014	0.48014	0.48014		712	0.887877	0.887877	0.887877	0.887877	0.887877	0.887877		712	1.39253	1.39253	1.39253	1.39253	1.39253	1.39253			2.09863	2.09863	2.09863	2.09863	2.09863	2.09863			3.04329	3.04329	3.04329	3.04329	3.04329	3.04329
713	0.459129	0.459129	0.459129	0.459129	0.459129	0.459129		713	0.91538	0.91538	0.91538	0.91538	0.91538	0.91538		713	0.831733	0.831733	0.831733	0.831733	0.831733	0.831733			1.2455	1.2455	1.2455	1.2455	1.2455	1.2455			2.83197	2.83197	2.83197	2.83197	2.83197	2.83197
714	0.80591	0.80591	0.80591	0.80591	0.80591	0.80591		714	0.620758	0.620758	0.620758	0.620758	0.620758	0.620758		714	1.98658	1.98658	1.98658	1.98658	1.98658	1.98658			1.67846	1.67846	1.67846	1.67846	1.67846	1.67846			2.87904	2.87904	2.87904	2.87904	2.87904	2.87904
715	0.5902	0.5902	0.5902	0.5902	0.5902	0.5902		715	0.880201	0.880201	0.880201	0.880201	0.880201	0.880201		715	0.914186	0.914186	0.914186	0.914186	0.914186	0.914186			2.17843	2.17843	2.17843	2.17843	2.17843	2.17843			2.09612	2.09612	2.09612	2.09612	2.09612	2.09612
716	0.41467	0.41467	0.41467	0.41467	0.41467	0.41467		716	0.874468	0.874468	0.874468	0.874468	0.874468	0.874468		716	0.706917	0.706917	0.706917	0.706917	0.706917	0.706917			1.63119	1.63119	1.63119	1.63119	1.63119	1.63119			3.2553	3.2553	3.2553	3.2553	3.2553	3.2553
717	0.855467	0.855467	0.855467	0.855467	0.855467	0.855467		717	0.829461	0.829461	0.829461	0.829461	0.829461	0.829461		717	1.59499	1.59499	1.59499	1.59499	1.59499	1.59499			1.65242	1.65242	1.65242	1.65242	1.65242	1.65242			2.64884	2.64884	2.64884	2.64884	2.64884	2.64884
718	0.826568	0.826568	0.826568	0.826568	0.826568	0.826568		718	0.61096	0.61096	0.61096	0.61096	0.61096	0.61096		718	1.49211	1.49211	1.49211	1.49211	1.49211	1.49211			3.20519	3.20519	3.20519	3.20519	3.20519	3.20519			2.51627	2.51627	2.51627	2.51627	2.51627	2.51627
719	0.461267	0.461267	0.461267	0.461267	0.461267	0.461267		719	1.03943	1.03943	1.03943	1.03943	1.03943	1.03943		719	1.16331	1.16331	1.16331	1.16331	1.16331	1.16331			1.50972	1.50972	1.50972	1.50972	1.50972	1.50972			1.25123	1.25123	1.25123	1.25123	1.25123	1.25123
720	0.610107	0.610107	0.610107	0.610107	0.610107	0.610107		720	1.24529	1.24529	1.24529	1.24529	1.24529	1.24529		720	1.08834	1.08834	1.08834	1.08834	1.08834	1.08834			1.65979	1.65979	1.65979	1.65979	1.65979	1.65979			2.35111	2.35111	2.35111	2.35111	2.35111	2.35111
721	0.599591	0.599591	0.599591	0.599591	0.599591	0.599591		721	0.713195	0.713195	0.713195	0.713195	0.713195	0.713195		721	0.806729	0.806729	0.806729	0.806729	0.806729	0.806729			1.7214	1.7214	1.7214	1.7214	1.7214	1.7214			1.92969	1.92969	1.92969	1.92969	1.92969	1.92969
722	0.461437	0.461437	0.461437	0.461437	0.461437	0.461437		722	1.09391	1.09391	1.09391	1.09391	1.09391	1.09391		722	1.1117	1.1117	1.1117	1.1117	1.1117	1.1117			1.76055	1.76055	1.76055	1.76055	1.76055	1.76055			2.43823	2.43823	2.43823	2.43823	2.43823	2.43823
723	0.823328	0.823328	0.823328	0.823328	0.823328	0.823328		723	0.546907	0.546907	0.546907	0.546907	0.546907	0.546907		723	1.21089	1.21089	1.21089	1.21089	1.21089	1.21089			1.81107	1.81107	1.81107	1.81107	1.81107	1.81107			3.87592	3.87592	3.87592	3.87592	3.87592	3.87592
724	0.708837	0.708837	0.708837	0.708837	0.708837	0.708837		724	1.04454	1.04454	1.04454	1.04454	1.04454	1.04454		724	0.762409	0.762409	0.762409	0.762409	0.762409	0.762409			1.6394	1.6394	1.6394	1.6394	1.6394	1.6394			3.13274	3.13274	3.13274	3.13274	3.13274	3.13274
725	0.536719	0.536719	0.536719	0.536719	0.536719	0.536719		725	0.550585	0.550585	0.550585	0.550585	0.550585	0.550585		725	1.38262	1.38262	1.38262	1.38262	1.38262	1.38262			1.51502	1.51502	1.51502	1.51502	1.51502	1.51502			1.9573	1.9573	1.9573	1.9573	1.9573	1.9573
726	0.431613	0.431613	0.431613	0.431613	0.431613	0.431613		726	0.999373	0.999373	0.999373	0.999373	0.999373	0.999373		726	1.25361	1.25361	1.25361	1.25361	1.25361	1.25361			1.71269	1.71269	1.71269	1.71269	1.71269	1.71269			2.32657	2.32657	2.32657	2.32657	2.32657	2.32657
727	0.94336	0.94336	0.94336	0.94336	0.94336	0.94336		727	0.820548	0.820548	0.820548	0.820548	0.820548	0.820548		727	1.42972	1.42972	1.42972	1.42972	1.42972	1.42972			1.0626	1.0626	1.0626	1.0626	1.0626	1.0626			2.9938	2.9938	2.9938	2.9938	2.9938	2.9938
728	0.619849	0.619849	0.619849	0.619849	0.619849	0.619849		728	1.07145	1.07145	1.07145	1.07145	1.07145	1.07145		728	1.39982	1.39982	1.39982	1.39982	1.39982	1.39982			2.31252	2.31252	2.31252	2.31252	2.31252	2.31252			2.16503	2.16503	2.16503	2.16503	2.16503	2.16503
729	0.477239	0.477239	0.477239	0.477239	0.477239	0.477239		729	0.743705	0.743705	0.743705	0.743705	0.743705	0.743705		729	1.51802	1.51802	1.51802	1.51802	1.51802	1.51802			2.49043	2.49043	2.49043	2.49043	2.49043	2.49043			2.60149	2.60149	2.60149	2.60149	2.60149	2.60149
730	0.289233	0.289233	0.289233	0.289233	0.289233	0.289233		730	1.08921	1.08921	1.08921	1.08921	1.08921	1.08921		730	1.59754	1.59754	1.59754	1.59754	1.59754	1.59754			1.28861	1.28861	1.28861	1.28861	1.28861	1.28861			2.81777	2.81777	2.81777	2.81777	2.81777	2.81777
731	0.367834	0.367834	0.367834	0.367834	0.367834	0.367834		731	0.716444	0.716444	0.716444	0.716444	0.716444	0.716444		731	1.04769	1.04769	1.04769	1.04769	1.04769	1.04769			1.87819	1.87819	1.87819	1.87819	1.87819	1.87819			2.97293	2.97293	2.97293	2.97293	2.97293	2.97293
732	0.644941	0.644941	0.644941	0.644941	0.644941	0.644941		732	0.697508	0.697508	0.697508	0.697508	0.697508	0.697508		732	0.836543	0.836543	0.836543	0.836543	0.836543	0.836543			1.7465	1.7465	1.7465	1.7465	1.7465	1.7465			2.69141	2.69141	2.69141	2.69141	2.69141	2.69141
733	0.547809	0.547809	0.547809	0.547809	0.547809	0.547809		733	0.872969	0.872969	0.872969	0.872969	0.872969	0.872969		733	1.52295	1.52295	1.52295	1.52295	1.52295	1.52295			1.60554	1.60554	1.60554	1.60554	1.60554	1.60554			3.69283	3.69283	3.69283	3.69283	3.69283	3.69283
734	0.614243	0.614243	0.614243	0.614243	0.614243	0.614243		734	0.860346	0.860346	0.860346	0.860346	0.860346	0.860346		734	1.11437	1.11437	1.11437	1.11437	1.11437	1.11437			1.46072	1.46072	1.46072	1.46072	1.46072	1.46072			3.14412	3.14412	3.14412	3.14412	3.14412	3.14412
735	0.656952	0.656952	0.656952	0.656952	0.656952	0.656952		735	1.08177	1.08177	1.08177	1.08177	1.08177	1.08177		735	1.69162	1.69162	1.69162	1.69162	1.69162	1.69162			1.5181	1.5181	1.5181	1.5181	1.5181	1.5181			3.72645	3.72645	3.72645	3.72645	3.72645	3.72645
736	0.596811	0.596811	0.596811	0.596811	0.596811	0.596811		736	0.77208	0.77208	0.77208	0.77208	0.77208	0.77208		736	0.971731	0.971731	0.971731	0.971731	0.971731	0.971731			1.2024	1.2024	1.2024	1.2024	1.2024	1.2024			3.588	3.588	3.588	3.588	3.588	3.588
737	0.60364	0.60364	0.60364	0.60364	0.60364	0.60364		737	0.673952	0.673952	0.673952	0.673952	0.673952	0.673952		737	1.00282	1.00282	1.00282	1.00282	1.00282	1.00282			1.47099	1.47099	1.47099	1.47099	1.47099	1.47099			2.53925	2.53925	2.53925	2.53925	2.53925	2.53925
738	0.746626	0.746626	0.746626	0.746626	0.746626	0.746626		738	1.04987	1.04987	1.04987	1.04987	1.04987	1.04987		738	1.85496	1.85496	1.85496	1.85496	1.85496	1.85496			1.14202	1.14202	1.14202	1.14202	1.14202	1.14202			3.56292	3.56292	3.56292	3.56292	3.56292	3.56292
739	0.539147	0.539147	0.539147	0.539147	0.539147	0.539147		739	1.14102	1.14102	1.14102	1.14102	1.14102	1.14102		739	1.09521	1.09521	1.09521	1.09521	1.09521	1.09521			1.28183	1.28183	1.28183	1.28183	1.28183	1.28183			3.92606	3.92606	3.92606	3.92606	3.92606	3.92606
740	0.664569	0.664569	0.664569	0.664569	0.664569	0.664569		740	0.782087	0.782087	0.782087	0.782087	0.782087	0.782087		740	2.07579	2.07579	2.07579	2.07579	2.07579	2.07579			2.44876	2.44876	2.44876	2.44876	2.44876	2.44876			4.18246	4.18246	4.18246	4.18246	4.18246	4.18246
741	0.767444	0.767444	0.767444	0.767444	0.767444	0.767444		741	0.941408	0.941408	0.941408	0.941408	0.941408	0.941408		741	1.09918	1.09918	1.09918	1.09918	1.09918	1.09918			1.96248	1.96248	1.96248	1.96248	1.96248	1.96248			3.96687	3.96687	3.96687	3.96687	3.96687	3.96687
742	0.851731	0.851731	0.851731	0.851731	0.851731	0.851731		742	0.627834	0.627834	0.627834	0.627834	0.627834	0.627834		742	1.7151	1.7151	1.7151	1.7151	1.7151	1.7151			1.99836	1.99836	1.99836	1.99836	1.99836	1.99836			2.8506	2.8506	2.8506	2.8506	2.8506	2.8506
743	0.501625	0.501625	0.501625	0.501625	0.501625	0.501625		743	1.0116	1.0116	1.0116	1.0116	1.0116	1.0116		743	1.33268	1.33268	1.33268	1.33268	1.33268	1.33268			1.5929	1.5929	1.5929	1.5929	1.5929	1.5929			2.14811	2.14811	2.14811	2.14811	2.14811	2.14811
744	0.770631	0.770631	0.770631	0.770631	0.770631	0.770631		744	0.686895	0.686895	0.686895	0.686895	0.686895	0.686895		744	1.00047	1.00047	1.00047	1.00047	1.00047	1.00047			2.62128	2.62128	2.62128	2.62128	2.62128	2.62128			3.1016	3.1016	3.1016	3.1016	3.1016	3.1016
745	0.581639	0.581639	0.581639	0.581639	0.581639	0.581639		745	0.761326	0.761326	0.761326	0.761326	0.761326	0.761326		745	1.47851	1.47851	1.47851	1.47851	1.47851	1.47851			2.50347	2.50347	2.50347	2.50347	2.50347	2.50347			2.30145	2.30145	2.30145	2.30145	2.30145	2.30145
746	0.770679	0.770679	0.770679	0.770679	0.770679	0.770679		746	0.487735	0.487735	0.487735	0.487735	0.487735	0.487735		746	1.44458	1.44458	1.44458	1.44458	1.44458	1.44458			1.92398	1.92398	1.92398	1.92398	1.92398	1.92398			3.46804	3.46804	3.46804	3.46804	3.46804	3.46804
747	0.502875	0.502875	0.502875	0.502875	0.502875	0.502875		747	1.03034	1.03034	1.03034	1.03034	1.03034	1.03034		747	1.27611	1.27611	1.27611	1.27611	1.27611	1.27611			1.86019	1.86019	1.86019	1.86019	1.86019	1.86019			3.78287	3.78287	3.78287	3.78287	3.78287	3.78287
748	0.759403	0.759403	0.759403	0.759403	0.759403	0.759403		748	0.952594	0.952594	0.952594	0.952594	0.952594	0.952594		748	0.828945	0.828945	0.828945	0.828945	0.828945	0.828945			3.0329	3.0329	3.0329	3.0329	3.0329	3.0329			1.59987	1.59987	1.59987	1.59987	1.59987	1.59987
749	0.607478	0.607478	0.607478	0.607478	0.607478	0.607478		749	0.787337	0.787337	0.787337	0.787337	0.787337	0.787337		749	1.73549	1.73549	1.73549	1.73549	1.73549	1.73549			2.45688	2.45688	2.45688	2.45688	2.45688	2.45688			1.53145	1.53145	1.53145	1.53145	1.53145	1.53145
750	0.680892	0.680892	0.680892	0.680892	0.680892	0.680892		750	0.949662	0.949662	0.949662	0.949662	0.949662	0.949662		750	1.35841	1.35841	1.35841	1.35841	1.35841	1.35841			1.93691	1.93691	1.93691	1.93691	1.93691	1.93691			3.46534	3.46534	3.46534	3.46534	3.46534	3.46534
751	0.55725	0.55725	0.55725	0.55725	0.55725	0.55725		751	0.761894	0.761894	0.761894	0.761894	0.761894	0.761894		751	1.58338	1.58338	1.58338	1.58338	1.58338	1.58338			2.02634	2.02634	2.02634	2.02634	2.02634	2.02634			3.21409	3.21409	3.21409	3.21409	3.21409	3.21409
752	0.655663	0.655663	0.655663	0.655663	0.655663	0.655663		752	0.718966	0.718966	0.718966	0.718966	0.718966	0.718966		752	1.03776	1.03776	1.03776	1.03776	1.03776	1.03776			1.59427	1.59427	1.59427	1.59427	1.59427	1.59427			3.23738	3.23738	3.23738	3.23738	3.23738	3.23738
753	0.544607	0.544607	0.544607	0.544607	0.544607	0.544607		753	1.11117	1.11117	1.11117	1.11117	1.11117	1.11117		753	0.97492	0.97492	0.97492	0.97492	0.97492	0.97492			1.44916	1.44916	1.44916	1.44916	1.44916	1.44916			2.3907	2.3907	2.3907	2.3907	2.3907	2.3907
754	0.781311	0.781311	0.781311	0.781311	0.781311	0.781311		754	0.943333	0.943333	0.943333	0.943333	0.943333	0.943333		754	1.43187	1.43187	1.43187	1.43187	1.43187	1.43187			1.89727	1.89727	1.89727	1.89727	1.89727	1.89727			4.51101	4.51101	4.51101	4.51101	4.51101	4.51101
755	0.670315	0.670315	0.670315	0.670315	0.670315	0.670315		755	0.731873	0.731873	0.731873	0.731873	0.731873	0.731873		755	1.01364	1.01364	1.01364	1.01364	1.01364	1.01364			1.4144	1.4144	1.4144	1.4144	1.4144	1.4144			2.83586	2.83586	2.83586	2.83586	2.83586	2.83586
756	0.872488	0.872488	0.872488	0.872488	0.872488	0.872488		756	0.382884	0.382884	0.382884	0.382884	0.382884	0.382884		756	1.15058	1.15058	1.15058	1.15058	1.15058	1.15058			2.0081	2.0081	2.0081	2.0081	2.0081	2.0081			2.91164	2.91164	2.91164	2.91164	2.91164	2.91164
757	0.632631	0.632631	0.632631	0.632631	0.632631	0.632631		757	0.987627	0.987627	0.987627	0.987627	0.987627	0.987627		757	1.05722	1.05722	1.05722	1.05722	1.05722	1.05722			2.26214	2.26214	2.26214	2.26214	2.26214	2.26214			1.97374	1.97374	1.97374	1.97374	1.97374	1.97374
758	0.876444	0.876444	0.876444	0.876444	0.876444	0.876444		758	0.850528	0.850528	0.850528	0.850528	0.850528	0.850528		758	0.738322	0.738322	0.738322	0.738322	0.738322	0.738322			2.07237	2.07237	2.07237	2.07237	2.07237	2.07237			3.63234	3.63234	3.63234	3.63234	3.63234	3.63234
759	0.510555	0.510555	0.510555	0.510555	0.510555	0.510555		759	0.959777	0.959777	0.959777	0.959777	0.959777	0.959777		759	1.01492	1.01492	1.01492	1.01492	1.01492	1.01492			1.72803	1.72803	1.72803	1.72803	1.72803	1.72803			3.61339	3.61339	3.61339	3.61339	3.61339	3.61339
760	0.745437	0.745437	0.745437	0.745437	0.745437	0.745437		760	1.03479	1.03479	1.03479	1.03479	1.03479	1.03479		760	0.793392	0.793392	0.793392	0.793392	0.793392	0.793392			1.36096	1.36096	1.36096	1.36096	1.36096	1.36096			3.5287	3.5287	3.5287	3.5287	3.5287	3.5287
761	0.586015	0.586015	0.586015	0.586015	0.586015	0.586015		761	0.942877	0.942877	0.942877	0.942877	0.942877	0.942877		761	0.795952	0.795952	0.795952	0.795952	0.795952	0.795952			1.72053	1.72053	1.72053	1.72053	1.72053	1.72053			2.68592	2.68592	2.68592	2.68592	2.68592	2.68592
762	0.330554	0.330554	0.330554	0.330554	0.330554	0.330554		762	0.668283	0.668283	0.668283	0.668283	0.668283	0.668283		762	0.895061	0.895061	0.895061	0.895061	0.895061	0.895061			2.39444	2.39444	2.39444	2.39444	2.39444	2.39444			3.53419	3.53419	3.53419	3.53419	3.53419	3.53419
763	0.488582	0.488582	0.488582	0.488582	0.488582	0.488582		763	0.966739	0.966739	0.966739	0.966739	0.966739	0.966739		763	1.12635	1.12635	1.12635	1.12635	1.12635	1.12635			1.6637	1.6637	1.6637	1.6637	1.6637	1.6637			2.77232	2.77232	2.77232	2.77232	2.77232	2.77232
764	0.53202	0.53202	0.53202	0.53202	0.53202	0.53202		764	0.785007	0.785007	0.785007	0.785007	0.785007	0.785007		764	1.64589	1.64589	1.64589	1.64589	1.64589	1.64589			1.65613	1.65613	1.65613	1.65613	1.65613	1.65613			1.78762	1.78762	1.78762	1.78762	1.78762	1.78762
765	0.849156	0.849156	0.849156	0.849156	0.849156	0.849156		765	0.983788	0.983788	0.983788	0.983788	0.983788	0.983788		765	1.79051	1.79051	1.79051	1.79051	1.79051	1.79051			2.22858	2.22858	2.22858	2.22858	2.22858	2.22858			3.97811	3.97811	3.97811	3.97811	3.97811	3.97811
766	0.395505	0.395505	0.395505	0.395505	0.395505	0.395505		766	1.19979	1.19979	1.19979	1.19979	1.19979	1.19979		766	1.33269	1.33269	1.33269	1.33269	1.33269	1.33269			1.3056	1.3056	1.3056	1.3056	1.3056	1.3056			2.90597	2.90597	2.90597	2.90597	2.90597	2.90597
767	0.559501	0.559501	0.559501	0.559501	0.559501	0.559501		767	0.995241	0.995241	0.995241	0.995241	0.995241	0.995241		767	1.38514	1.38514	1.38514	1.38514	1.38514	1.38514			2.08436	2.08436	2.08436	2.08436	2.08436	2.08436			3.1556	3.1556	3.1556	3.1556	3.1556	3.1556
768	0.473989	0.473989	0.473989	0.473989	0.473989	0.473989		768	0.436247	0.436247	0.436247	0.436247	0.436247	0.436247		768	1.44403	1.44403	1.44403	1.44403	1.44403	1.44403			1.45414	1.45414	1.45414	1.45414	1.45414	1.45414			2.38499	2.38499	2.38499	2.38499	2.38499	2.38499
769	0.638023	0.638023	0.638023	0.638023	0.638023	0.638023		769	0.863944	0.863944	0.863944	0.863944	0.863944	0.863944		769	0.902663	0.902663	0.902663	0.902663	0.902663	0.902663			2.17734	2.17734	2.17734	2.17734	2.17734	2.17734			3.86147	3.86147	3.86147	3.86147	3.86147	3.86147
770	0.538715	0.538715	0.538715	0.538715	0.538715	0.538715		770	0.605375	0.605375	0.605375	0.605375	0.605375	0.605375		770	1.01797	1.01797	1.01797	1.01797	1.01797	1.01797			1.40944	1.40944	1.40944	1.40944	1.40944	1.40944			3.07114	3.07114	3.07114	3.07114	3.07114	3.07114
771	0.657644	0.657644	0.657644	0.657644	0.657644	0.657644		771	0.866635	0.866635	0.866635	0.866635	0.866635	0.866635		771	0.600816	0.600816	0.600816	0.600816	0.600816	0.600816			1.82775	1.82775	1.82775	1.82775	1.82775	1.82775			2.32042	2.32042	2.32042	2.32042	2.32042	2.32042
772	0.781547	0.781547	0.781547	0.781547	0.781547	0.781547		772	0.529248	0.529248	0.529248	0.529248	0.529248	0.529248		772	0.880892	0.880892	0.880892	0.880892	0.880892	0.880892			1.77143	1.77143	1.77143	1.77143	1.77143	1.77143			3.12029	3.12029	3.12029	3.12029	3.12029	3.12029
773	0.35545	0.35545	0.35545	0.35545	0.35545	0.35545		773	0.83062	0.83062	0.83062	0.83062	0.83062	0.83062		773	0.791098	0.791098	0.791098	0.791098	0.791098	0.791098			1.99249	1.99249	1.99249	1.99249	1.99249	1.99249			4.0116	4.0116	4.0116	4.0116	4.0116	4.0116
774	0.552449	0.552449	0.552449	0.552449	0.552449	0.552449		774	0.94478	0.94478	0.94478	0.94478	0.94478	0.94478		774	1.31561	1.31561	1.31561	1.31561	1.31561	1.31561			1.23114	1.23114	1.23114	1.23114	1.23114	1.23114			2.23984	2.23984	2.23984	2.23984	2.23984	2.23984
775	0.605843	0.605843	0.605843	0.605843	0.605843	0.605843		775	0.881677	0.881677	0.881677	0.881677	0.881677	0.881677		775	1.02756	1.02756	1.02756	1.02756	1.02756	1.02756			1.63241	1.63241	1.63241	1.63241	1.63241	1.63241			3.81475	3.81475	3.81475	3.81475	3.81475	3.81475
776	0.833341	0.833341	0.833341	0.833341	0.833341	0.833341		776	0.922996	0.922996	0.922996	0.922996	0.922996	0.922996		776	1.28492	1.28492	1.28492	1.28492	1.28492	1.28492			2.11879	2.11879	2.11879	2.11879	2.11879	2.11879			3.18612	3.18612	3.18612	3.18612	3.18612	3.18612
777	0.436012	0.436012	0.436012	0.436012	0.436012	0.436012		777	0.936695	0.936695	0.936695	0.936695	0.936695	0.936695		777	1.59575	1.59575	1.59575	1.59575	1.59575	1.59575			2.20974	2.20974	2.20974	2.20974	2.20974	2.20974			2.85869	2.85869	2.85869	2.85869	2.85869	2.85869
778	0.471172	0.471172	0.471172	0.471172	0.471172	0.471172		778	0.92367	0.92367	0.92367	0.92367	0.92367	0.92367		778	0.816027	0.816027	0.816027	0.816027	0.816027	0.816027			1.43339	1.43339	1.43339	1.43339	1.43339	1.43339			3.23433	3.23433	3.23433	3.23433	3.23433	3.23433
779	0.648962	0.648962	0.648962	0.648962	0.648962	0.648962		779	0.868727	0.868727	0.868727	0.868727	0.868727	0.868727		779	0.740692	0.740692	0.740692	0.740692	0.740692	0.740692			2.71902	2.71902	2.71902	2.71902	2.71902	2.71902			2.5909	2.5909	2.5909	2.5909	2.5909	2.5909
780	0.646685	0.646685	0.646685	0.646685	0.646685	0.646685		780	0.949	0.949	0.949	0.949	0.949	0.949		780	1.42759	1.42759	1.42759	1.42759	1.42759	1.42759			1.51763	1.51763	1.51763	1.51763	1.51763	1.51763			3.56057	3.56057	3.56057	3.56057	3.56057	3.56057
781	0.554936	0.554936	0.554936	0.554936	0.554936	0.554936		781	0.989709	0.989709	0.989709	0.989709	0.989709	0.989709		781	0.639566	0.639566	0.639566	0.639566	0.639566	0.639566			2.91114	2.91114	2.91114	2.91114	2.91114	2.91114			3.98001	3.98001	3.98001	3.98001	3.98001	3.98001
782	0.732006	0.732006	0.732006	0.732006	0.732006	0.732006		782	0.849118	0.849118	0.849118	0.849118	0.849118	0.849118		782	0.908865	0.908865	0.908865	0.908865	0.908865	0.908865			1.83354	1.83354	1.83354	1.83354	1.83354	1.83354			4.55956	4.55956	4.55956	4.55956	4.55956	4.55956
783	0.710707	0.710707	0.710707	0.710707	0.710707	0.710707		783	0.673458	0.673458	0.673458	0.673458	0.673458	0.673458		783	0.989998	0.989998	0.989998	0.989998	0.989998	0.989998			0.944522	0.944522	0.944522	0.944522	0.944522	0.944522			3.1572	3.1572	3.1572	3.1572	3.1572	3.1572
784	0.432757	0.432757	0.432757	0.432757	0.432757	0.432757		784	0.689219	0.689219	0.689219	0.689219	0.689219	0.689219		784	0.76215	0.76215	0.76215	0.76215	0.76215	0.76215			1.71525	1.71525	1.71525	1.71525	1.71525	1.71525			3.46088	3.46088	3.46088	3.46088	3.46088	3.46088
785	0.689807	0.689807	0.689807	0.689807	0.689807	0.689807		785	0.950226	0.950226	0.950226	0.950226	0.950226	0.950226		785	1.08366	1.08366	1.08366	1.08366	1.08366	1.08366			1.37597	1.37597	1.37597	1.37597	1.37597	1.37597			2.05265	2.05265	2.05265	2.05265	2.05265	2.05265
786	0.548128	0.548128	0.548128	0.548128	0.548128	0.548128		786	1.27398	1.27398	1.27398	1.27398	1.27398	1.27398		786	0.872577	0.872577	0.872577	0.872577	0.872577	0.872577			1.90895	1.90895	1.90895	1.90895	1.90895	1.90895			3.76538	3.76538	3.76538	3.76538	3.76538	3.76538
787	0.502297	0.502297	0.502297	0.502297	0.502297	0.502297		787	1.048	1.048	1.048	1.048	1.048	1.048		787	1.34216	1.34216	1.34216	1.34216	1.34216	1.34216			1.85816	1.85816	1.85816	1.85816	1.85816	1.85816			4.04837	4.04837	4.04837	4.04837	4.04837	4.04837
788	0.603286	0.603286	0.603286	0.603286	0.603286	0.603286		788	0.714494	0.714494	0.714494	0.714494	0.714494	0.714494		788	1.14076	1.14076	1.14076	1.14076	1.14076	1.14076			2.23787	2.23787	2.23787	2.23787	2.23787	2.23787			3.31282	3.31282	3.31282	3.31282	3.31282	3.31282
789	0.865136	0.865136	0.865136	0.865136	0.865136	0.865136		789	1.31503	1.31503	1.31503	1.31503	1.31503	1.31503		789	1.42032	1.42032	1.42032	1.42032	1.42032	1.42032			1.47632	1.47632	1.47632	1.47632	1.47632	1.47632			3.10399	3.10399	3.10399	3.10399	3.10399	3.10399
790	0.498563	0.498563	0.498563	0.498563	0.498563	0.498563		790	0.853173	0.853173	0.853173	0.853173	0.853173	0.853173		790	0.986089	0.986089	0.986089	0.986089	0.986089	0.986089			1.44833	1.44833	1.44833	1.44833	1.44833	1.44833			1.82466	1.82466	1.82466	1.82466	1.82466	1.82466
791	0.96787	0.96787	0.96787	0.96787	0.96787	0.96787		791	0.893501	0.893501	0.893501	0.893501	0.893501	0.893501		791	1.75487	1.75487	1.75487	1.75487	1.75487	1.75487			1.65788	1.65788	1.65788	1.65788	1.65788	1.65788			2.95884	2.95884	2.95884	2.95884	2.95884	2.95884
792	0.374581	0.374581	0.374581	0.374581	0.374581	0.374581		792	0.787953	0.787953	0.787953	0.787953	0.787953	0.787953		792	1.43232	1.43232	1.43232	1.43232	1.43232	1.43232			1.6778	1.6778	1.6778	1.6778	1.6778	1.6778			2.33164	2.33164	2.33164	2.33164	2.33164	2.33164
793	0.721225	0.721225	0.721225	0.721225	0.721225	0.721225		793	0.597165	0.597165	0.597165	0.597165	0.597165	0.597165		793	1.642	1.642	1.642	1.642	1.642	1.642			1.39424	1.39424	1.39424	1.39424	1.39424	1.39424			2.609	2.609	2.609	2.609	2.609	2.609
794	0.484574	0.484574	0.484574	0.484574	0.484574	0.484574		794	0.829002	0.829002	0.829002	0.829002	0.829002	0.829002		794	1.61171	1.61171	1.61171	1.61171	1.61171	1.61171			1.92687	1.92687	1.92687	1.92687	1.92687	1.92687			2.65234	2.65234	2.65234	2.65234	2.65234	2.65234
795	0.526814	0.526814	0.526814	0.526814	0.526814	0.526814		795	0.897369	0.897369	0.897369	0.897369	0.897369	0.897369		795	1.28286	1.28286	1.28286	1.28286	1.28286	1.28286			2.1276	2.1276	2.1276	2.1276	2.1276	2.1276			3.74542	3.74542	3.74542	3.74542	3.74542	3.74542
796	0.440241	0.440241	0.440241	0.440241	0.440241	0.440241		796	1.23355	1.23355	1.23355	1.23355	1.23355	1.23355		796	1.51368	1.51368	1.51368	1.51368	1.51368	1.51368			1.50718	1.50718	1.50718	1.50718	1.50718	1.50718			5.55436	5.55436	5.55436	5.55436	5.55436	5.55436
797	0.410857	0.410857	0.410857	0.410857	0.410857	0.410857		797	1.30343	1.30343	1.30343	1.30343	1.30343	1.30343		797	1.44897	1.44897	1.44897	1.44897	1.44897	1.44897			1.12096	1.12096	1.12096	1.12096	1.12096	1.12096			2.93739	2.93739	2.93739	2.93739	2.93739	2.93739
798	0.785756	0.785756	0.785756	0.785756	0.785756	0.785756		798	1.01108	1.01108	1.01108	1.01108	1.01108	1.01108		798	1.0782	1.0782	1.0782	1.0782	1.0782	1.0782			1.92188	1.92188	1.92188	1.92188	1.92188	1.92188			2.91589	2.91589	2.91589	2.91589	2.91589	2.91589
799	0.81108	0.81108	0.81108	0.81108	0.81108	0.81108		799	0.977768	0.977768	0.977768	0.977768	0.977768	0.977768		799	1.42902	1.42902	1.42902	1.42902	1.42902	1.42902			1.76573	1.76573	1.76573	1.76573	1.76573	1.76573			3.03777	3.03777	3.03777	3.03777	3.03777	3.03777
800	0.60327	0.60327	0.60327	0.60327	0.60327	0.60327		800	1.22532	1.22532	1.22532	1.22532	1.22532	1.22532		800	1.29571	1.29571	1.29571	1.29571	1.29571	1.29571			2.31704	2.31704	2.31704	2.31704	2.31704	2.31704			3.20984	3.20984	3.20984	3.20984	3.20984	3.20984
801	0.950763	0.950763	0.950763	0.950763	0.950763	0.950763		801	0.770722	0.770722	0.770722	0.770722	0.770722	0.770722		801	1.29146	1.29146	1.29146	1.29146	1.29146	1.29146			1.8757	1.8757	1.8757	1.8757	1.8757	1.8757			3.36521	3.36521	3.36521	3.36521	3.36521	3.36521
802	0.400635	0.400635	0.400635	0.400635	0.400635	0.400635		802	0.758176	0.758176	0.758176	0.758176	0.758176	0.758176		802	1.051	1.051	1.051	1.051	1.051	1.051			1.73753	1.73753	1.73753	1.73753	1.73753	1.73753			2.64918	2.64918	2.64918	2.64918	2.64918	2.64918
803	0.39138	0.39138	0.39138	0.39138	0.39138	0.39138		803	0.65697	0.65697	0.65697	0.65697	0.65697	0.65697		803	1.09494	1.09494	1.09494	1.09494	1.09494	1.09494			1.8843	1.8843	1.8843	1.8843	1.8843	1.8843			1.90165	1.90165	1.90165	1.90165	1.90165	1.90165
804	0.548795	0.548795	0.548795	0.548795	0.548795	0.548795		804	0.990329	0.990329	0.990329	0.990329	0.990329	0.990329		804	1.08426	1.08426	1.08426	1.08426	1.08426	1.08426			2.40369	2.40369	2.40369	2.40369	2.40369	2.40369			2.64247	2.64247	2.64247	2.64247	2.64247	2.64247
805	0.498162	0.498162	0.498162	0.498162	0.498162	0.498162		805	0.92371	0.92371	0.92371	0.92371	0.92371	0.92371		805	0.981659	0.981659	0.981659	0.981659	0.981659	0.981659			1.36843	1.36843	1.36843	1.36843	1.36843	1.36843			2.67673	2.67673	2.67673	2.67673	2.67673	2.67673
806	0.54375	0.54375	0.54375	0.54375	0.54375	0.54375		806	0.878952	0.878952	0.878952	0.878952	0.878952	0.878952		806	0.981862	0.981862	0.981862	0.981862	0.981862	0.981862			1.19013	1.19013	1.19013	1.19013	1.19013	1.19013			2.64249	2.64249	2.64249	2.64249	2.64249	2.64249
807	0.484643	0.484643	0.484643	0.484643	0.484643	0.484643		807	0.864845	0.864845	0.864845	0.864845	0.864845	0.864845		807	0.868063	0.868063	0.868063	0.868063	0.868063	0.868063			1.75308	1.75308	1.75308	1.75308	1.75308	1.75308			3.41228	3.41228	3.41228	3.41228	3.41228	3.41228
808	0.763163	0.763163	0.763163	0.763163	0.763163	0.763163		808	1.51032	1.51032	1.51032	1.51032	1.51032	1.51032		808	0.916817	0.916817	0.916817	0.916817	0.916817	0.916817			1.72859	1.72859	1.72859	1.72859	1.72859	1.72859			3.25683	3.25683	3.25683	3.25683	3.25683	3.25683
809	0.561882	0.561882	0.561882	0.561882	0.561882	0.561882		809	0.815599	0.815599	0.815599	0.815599	0.815599	0.815599		809	1.59544	1.59544	1.59544	1.59544	1.59544	1.59544			1.70326	1.70326	1.70326	1.70326	1.70326	1.70326			2.92804	2.92804	2.92804	2.92804	2.92804	2.92804
810	0.61827	0.61827	0.61827	0.61827	0.61827	0.61827		810	0.774174	0.774174	0.774174	0.774174	0.774174	0.774174		810	1.4069	1.4069	1.4069	1.4069	1.4069	1.4069			2.1101	2.1101	2.1101	2.1101	2.1101	2.1101			3.05372	3.05372	3.05372	3.05372	3.05372	3.05372
811	0.735365	0.735365	0.735365	0.735365	0.735365	0.735365		811	0.857994	0.857994	0.857994	0.857994	0.857994	0.857994		811	1.35624	1.35624	1.35624	1.35624	1.35624	1.35624			2.28989	2.28989	2.28989	2.28989	2.28989	2.28989			2.23893	2.23893	2.23893	2.23893	2.23893	2.23893
812	0.382436	0.382436	0.382436	0.382436	0.382436	0.382436		812	0.816028	0.816028	0.816028	0.816028	0.816028	0.816028		812	1.05958	1.05958	1.05958	1.05958	1.05958	1.05958			1.53867	1.53867	1.53867	1.53867	1.53867	1.53867			4.18596	4.18596	4.18596	4.18596	4.18596	4.18596
813	0.514269	0.514269	0.514269	0.514269	0.514269	0.514269		813	0.850922	0.850922	0.850922	0.850922	0.850922	0.850922		813	1.65296	1.65296	1.65296	1.65296	1.65296	1.65296			2.00303	2.00303	2.00303	2.00303	2.00303	2.00303			3.21804	3.21804	3.21804	3.21804	3.21804	3.21804
814	0.401303	0.401303	0.401303	0.401303	0.401303	0.401303		814	1.41077	1.41077	1.41077	1.41077	1.41077	1.41077		814	1.31033	1.31033	1.31033	1.31033	1.31033	1.31033			1.54588	1.54588	1.54588	1.54588	1.54588	1.54588			2.13141	2.13141	2.13141	2.13141	2.13141	2.13141
815	0.431524	0.431524	0.431524	0.431524	0.431524	0.431524		815	0.897179	0.897179	0.897179	0.897179	0.897179	0.897179		815	1.47255	1.47255	1.47255	1.47255	1.47255	1.47255			2.21821	2.21821	2.21821	2.21821	2.21821	2.21821			3.87819	3.87819	3.87819	3.87819	3.87819	3.87819
816	0.533477	0.533477	0.533477	0.533477	0.533477	0.533477		816	1.47331	1.47331	1.47331	1.47331	1.47331	1.47331		816	1.53984	1.53984	1.53984	1.53984	1.53984	1.53984			1.13586	1.13586	1.13586	1.13586	1.13586	1.13586			1.75362	1.75362	1.75362	1.75362	1.75362	1.75362
817	0.855168	0.855168	0.855168	0.855168	0.855168	0.855168		817	1.10462	1.10462	1.10462	1.10462	1.10462	1.10462		817	0.719034	0.719034	0.719034	0.719034	0.719034	0.719034			1.55302	1.55302	1.55302	1.55302	1.55302	1.55302			3.42727	3.42727	3.42727	3.42727	3.42727	3.42727
818	0.501427	0.501427	0.501427	0.501427	0.501427	0.501427		818	1.30774	1.30774	1.30774	1.30774	1.30774	1.30774		818	1.17539	1.17539	1.17539	1.17539	1.17539	1.17539			1.35754	1.35754	1.35754	1.35754	1.35754	1.35754			1.64143	1.64143	1.64143	1.64143	1.64143	1.64143
819	0.47452	0.47452	0.47452	0.47452	0.47452	0.47452		819	1.04253	1.04253	1.04253	1.04253	1.04253	1.04253		819	1.06358	1.06358	1.06358	1.06358	1.06358	1.06358			2.38119	2.38119	2.38119	2.38119	2.38119	2.38119			2.22766	2.22766	2.22766	2.22766	2.22766	2.22766
820	0.550112	0.550112	0.550112	0.550112	0.550112	0.550112		820	1.00909	1.00909	1.00909	1.00909	1.00909	1.00909		820	1.01557	1.01557	1.01557	1.01557	1.01557	1.01557			1.83155	1.83155	1.83155	1.83155	1.83155	1.83155			4.34959	4.34959	4.34959	4.34959	4.34959	4.34959
821	0.278814	0.278814	0.278814	0.278814	0.278814	0.278814		821	1.43795	1.43795	1.43795	1.43795	1.43795	1.43795		821	1.40249	1.40249	1.40249	1.40249	1.40249	1.40249			1.70812	1.70812	1.70812	1.70812	1.70812	1.70812			2.99963	2.99963	2.99963	2.99963	2.99963	2.99963
822	0.446485	0.446485	0.446485	0.446485	0.446485	0.446485		822	0.955521	0.955521	0.955521	0.955521	0.955521	0.955521		822	1.00652	1.00652	1.00652	1.00652	1.00652	1.00652			1.47364	1.47364	1.47364	1.47364	1.47364	1.47364			2.49854	2.49854	2.49854	2.49854	2.49854	2.49854
823	0.633556	0.633556	0.633556	0.633556	0.633556	0.633556		823	0.668921	0.668921	0.668921	0.668921	0.668921	0.668921		823	2.77338	2.77338	2.77338	2.77338	2.77338	2.77338			1.2935	1.2935	1.2935	1.2935	1.2935	1.2935			4.26688	4.26688	4.26688	4.26688	4.26688	4.26688
824	0.523081	0.523081	0.523081	0.523081	0.523081	0.523081		824	0.957238	0.957238	0.957238	0.957238	0.957238	0.957238		824	1.78981	1.78981	1.78981	1.78981	1.78981	1.78981			1.32886	1.32886	1.32886	1.32886	1.32886	1.32886			3.01967	3.01967	3.01967	3.01967	3.01967	3.01967
825	0.618021	0.618021	0.618021	0.618021	0.618021	0.618021		825	0.637239	0.637239	0.637239	0.637239	0.637239	0.637239		825	1.26451	1.26451	1.26451	1.26451	1.26451	1.26451			1.24771	1.24771	1.24771	1.24771	1.24771	1.24771			3.36834	3.36834	3.36834	3.36834	3.36834	3.36834
826	0.819884	0.819884	0.819884	0.819884	0.819884	0.819884		826	1.03808	1.03808	1.03808	1.03808	1.03808	1.03808		826	1.43278	1.43278	1.43278	1.43278	1.43278	1.43278			2.47327	2.47327	2.47327	2.47327	2.47327	2.47327			2.59729	2.59729	2.59729	2.59729	2.59729	2.59729
827	0.680627	0.680627	0.680627	0.680627	0.680627	0.680627		827	1.23877	1.23877	1.23877	1.23877	1.23877	1.23877		827	1.35961	1.35961	1.35961	1.35961	1.35961	1.35961			1.5563	1.5563	1.5563	1.5563	1.5563	1.5563			3.51535	3.51535	3.51535	3.51535	3.51535	3.51535
828	0.531898	0.531898	0.531898	0.531898	0.531898	0.531898		828	0.625092	0.625092	0.625092	0.625092	0.625092	0.625092		828	1.03876	1.03876	1.03876	1.03876	1.03876	1.03876			1.20301	1.20301	1.20301	1.20301	1.20301	1.20301			3.29308	3.29308	3.29308	3.29308	3.29308	3.29308
829	0.749759	0.749759	0.749759	0.749759	0.749759	0.749759		829	1.06966	1.06966	1.06966	1.06966	1.06966	1.06966		829	0.747343	0.747343	0.747343	0.747343	0.747343	0.747343			2.32134	2.32134	2.32134	2.32134	2.32134	2.32134			4.81578	4.81578	4.81578	4.81578	4.81578	4.81578
830	0.543408	0.543408	0.543408	0.543408	0.543408	0.543408		830	0.97337	0.97337	0.97337	0.97337	0.97337	0.97337		830	1.66502	1.66502	1.66502	1.66502	1.66502	1.66502			2.67489	2.67489	2.67489	2.67489	2.67489	2.67489			3.1081	3.1081	3.1081	3.1081	3.1081	3.1081
831	0.689589	0.689589	0.689589	0.689589	0.689589	0.689589		831	0.704848	0.704848	0.704848	0.704848	0.704848	0.704848		831	2.02718	2.02718	2.02718	2.02718	2.02718	2.02718			1.52194	1.52194	1.52194	1.52194	1.52194	1.52194			2.51806	2.51806	2.51806	2.51806	2.51806	2.51806
832	0.56864	0.56864	0.56864	0.56864	0.56864	0.56864		832	0.576424	0.576424	0.576424	0.576424	0.576424	0.576424		832	1.05237	1.05237	1.05237	1.05237	1.05237	1.05237			1.66407	1.66407	1.66407	1.66407	1.66407	1.66407			2.26296	2.26296	2.26296	2.26296	2.26296	2.26296
833	0.325923	0.325923	0.325923	0.325923	0.325923	0.325923		833	0.864298	0.864298	0.864298	0.864298	0.864298	0.864298		833	1.40155	1.40155	1.40155	1.40155	1.40155	1.40155			1.80213	1.80213	1.80213	1.80213	1.80213	1.80213			1.84244	1.84244	1.84244	1.84244	1.84244	1.84244
834	0.536173	0.536173	0.536173	0.536173	0.536173	0.536173		834	0.552224	0.552224	0.552224	0.552224	0.552224	0.552224		834	1.56081	1.56081	1.56081	1.56081	1.56081	1.56081			2.19827	2.19827	2.19827	2.19827	2.19827	2.19827			3.24001	3.24001	3.24001	3.24001	3.24001	3.24001
835	0.516644	0.516644	0.516644	0.516644	0.516644	0.516644		835	1.04108	1.04108	1.04108	1.04108	1.04108	1.04108		835	1.56465	1.56465	1.56465	1.56465	1.56465	1.56465			2.00387	2.00387	2.00387	2.00387	2.00387	2.00387			3.96614	3.96614	3.96614	3.96614	3.96614	3.96614
836	0.496197	0.496197	0.496197	0.496197	0.496197	0.496197		836	0.675996	0.675996	0.675996	0.675996	0.675996	0.675996		836	1.6021	1.6021	1.6021	1.6021	1.6021	1.6021			2.2314	2.2314	2.2314	2.2314	2.2314	2.2314			3.03115	3.03115	3.03115	3.03115	3.03115	3.03115
837	0.632688	0.632688	0.632688	0.632688	0.632688	0.632688		837	0.915477	0.915477	0.915477	0.915477	0.915477	0.915477		837	1.02067	1.02067	1.02067	1.02067	1.02067	1.02067			1.46398	1.46398	1.46398	1.46398	1.46398	1.46398			2.97322	2.97322	2.97322	2.97322	2.97322	2.97322
838	0.51069	0.51069	0.51069	0.51069	0.51069	0.51069		838	0.803633	0.803633	0.803633	0.803633	0.803633	0.803633		838	1.3035	1.3035	1.3035	1.3035	1.3035	1.3035			1.09399	1.09399	1.09399	1.09399	1.09399	1.09399			2.66955	2.66955	2.66955	2.66955	2.66955	2.66955
839	0.659254	0.659254	0.659254	0.659254	0.659254	0.659254		839	1.45763	1.45763	1.45763	1.45763	1.45763	1.45763		839	1.25335	1.25335	1.25335	1.25335	1.25335	1.25335			1.89572	1.89572	1.89572	1.89572	1.89572	1.89572			3.5478	3.5478	3.5478	3.5478	3.5478	3.5478
840	0.605672	0.605672	0.605672	0.605672	0.605672	0.605672		840	0.839321	0.839321	0.839321	0.839321	0.839321	0.839321		840	1.0902	1.0902	1.0902	1.0902	1.0902	1.0902			1.89428	1.89428	1.89428	1.89428	1.89428	1.89428			3.39008	3.39008	3.39008	3.39008	3.39008	3.39008
841	0.297613	0.297613	0.297613	0.297613	0.297613	0.297613		841	1.10651	1.10651	1.10651	1.10651	1.10651	1.10651		841	1.29402	1.29402	1.29402	1.29402	1.29402	1.29402			3.27662	3.27662	3.27662	3.27662	3.27662	3.27662			3.07843	3.07843	3.07843	3.07843	3.07843	3.07843
842	0.526148	0.526148	0.526148	0.526148	0.526148	0.526148		842	1.16354	1.16354	1.16354	1.16354	1.16354	1.16354		842	1.56968	1.56968	1.56968	1.56968	1.56968	1.56968			1.82532	1.82532	1.82532	1.82532	1.82532	1.82532			2.79473	2.79473	2.79473	2.79473	2.79473	2.79473
843	0.614448	0.614448	0.614448	0.614448	0.614448	0.614448		843	0.907414	0.907414	0.907414	0.907414	0.907414	0.907414		843	1.23288	1.23288	1.23288	1.23288	1.23288	1.23288			1.99686	1.99686	1.99686	1.99686	1.99686	1.99686			3.1403	3.1403	3.1403	3.1403	3.1403	3.1403
844	0.690715	0.690715	0.690715	0.690715	0.690715	0.690715		844	0.644545	0.644545	0.644545	0.644545	0.644545	0.644545		844	1.43698	1.43698	1.43698	1.43698	1.43698	1.43698			1.30436	1.30436	1.30436	1.30436	1.30436	1.30436			3.0503	3.0503	3.0503	3.0503	3.0503	3.0503
845	0.657741	0.657741	0.657741	0.657741	0.657741	0.657741		845	1.06426	1.06426	1.06426	1.06426	1.06426	1.06426		845	0.917089	0.917089	0.917089	0.917089	0.917089	0.917089			2.65402	2.65402	2.65402	2.65402	2.65402	2.65402			3.30057	3.30057	3.30057	3.30057	3.30057	3.30057
846	0.619158	0.619158	0.619158	0.619158	0.619158	0.619158		846	0.775995	0.775995	0.775995	0.775995	0.775995	0.775995		846	1.39035	1.39035	1.39035	1.39035	1.39035	1.39035			1.86573	1.86573	1.86573	1.86573	1.86573	1.86573			3.34229	3.34229	3.34229	3.34229	3.34229	3.34229
847	0.560515	0.560515	0.560515	0.560515	0.560515	0.560515		847	0.897154	0.897154	0.897154	0.897154	0.897154	0.897154		847	1.1271	1.1271	1.1271	1.1271	1.1271	1.1271			2.12911	2.12911	2.12911	2.12911	2.12911	2.12911			3.26505	3.26505	3.26505	3.26505	3.26505	3.26505
848	0.841414	0.841414	0.841414	0.841414	0.841414	0.841414		848	1.24097	1.24097	1.24097	1.24097	1.24097	1.24097		848	1.72496	1.72496	1.72496	1.72496	1.72496	1.72496			2.67942	2.67942	2.67942	2.67942	2.67942	2.67942			2.57474	2.57474	2.57474	2.57474	2.57474	2.57474
849	0.574046	0.574046	0.574046	0.574046	0.574046	0.574046		849	0.751911	0.751911	0.751911	0.751911	0.751911	0.751911		849	1.12858	1.12858	1.12858	1.12858	1.12858	1.12858			1.94884	1.94884	1.94884	1.94884	1.94884	1.94884			2.02911	2.02911	2.02911	2.02911	2.02911	2.02911
850	0.881355	0.881355	0.881355	0.881355	0.881355	0.881355		850	0.901677	0.901677	0.901677	0.901677	0.901677	0.901677		850	1.11684	1.11684	1.11684	1.11684	1.11684	1.11684			3.12081	3.12081	3.12081	3.12081	3.12081	3.12081			1.76081	1.76081	1.76081	1.76081	1.76081	1.76081
851	1.01304	1.01304	1.01304	1.01304	1.01304	1.01304		851	0.511347	0.511347	0.511347	0.511347	0.511347	0.511347		851	1.31616	1.31616	1.31616	1.31616	1.31616	1.31616			1.54669	1.54669	1.54669	1.54669	1.54669	1.54669			2.70579	2.70579	2.70579	2.70579	2.70579	2.70579
852	0.646589	0.646589	0.646589	0.646589	0.646589	0.646589		852	0.950337	0.950337	0.950337	0.950337	0.950337	0.950337		852	0.740864	0.740864	0.740864	0.740864	0.740864	0.740864			1.88048	1.88048	1.88048	1.88048	1.88048	1.88048			4.02449	4.02449	4.02449	4.02449	4.02449	4.02449
853	0.427168	0.427168	0.427168	0.427168	0.427168	0.427168		853	0.961041	0.961041	0.961041	0.961041	0.961041	0.961041		853	0.950644	0.950644	0.950644	0.950644	0.950644	0.950644			1.4201	1.4201	1.4201	1.4201	1.4201	1.4201			3.57	3.57	3.57	3.57	3.57	3.57
854	0.827922	0.827922	0.827922	0.827922	0.827922	0.827922		854	0.95416	0.95416	0.95416	0.95416	0.95416	0.95416		854	1.21869	1.21869	1.21869	1.21869	1.21869	1.21869			1.71823	1.71823	1.71823	1.71823	1.71823	1.71823			3.2994	3.2994	3.2994	3.2994	3.2994	3.2994
855	0.521942	0.521942	0.521942	0.521942	0.521942	0.521942		855	0.718989	0.718989	0.718989	0.718989	0.718989	0.718989		855	1.05991	1.05991	1.05991	1.05991	1.05991	1.05991			1.72006	1.72006	1.72006	1.72006	1.72006	1.72006			4.32959	4.32959	4.32959	4.32959	4.32959	4.32959
856	0.684607	0.684607	0.684607	0.684607	0.684607	0.684607		856	1.21709	1.21709	1.21709	1.21709	1.21709	1.21709		856	0.613645	0.613645	0.613645	0.613645	0.613645	0.613645			1.90705	1.90705	1.90705	1.90705	1.90705	1.90705			3.01302	3.01302	3.01302	3.01302	3.01302	3.01302
857	0.706279	0.706279	0.706279	0.706279	0.706279	0.706279		857	0.893611	0.893611	0.893611	0.893611	0.893611	0.893611		857	1.24594	1.24594	1.24594	1.24594	1.24594	1.24594			1.08158	1.08158	1.08158	1.08158	1.08158	1.08158			3.27662	3.27662	3.27662	3.27662	3.27662	3.27662
858	0.679332	0.679332	0.679332	0.679332	0.679332	0.679332		858	1.25157	1.25157	1.25157	1.25157	1.25157	1.25157		858	1.30358	1.30358	1.30358	1.30358	1.30358	1.30358			1.98465	1.98465	1.98465	1.98465	1.98465	1.98465			2.47927	2.47927	2.47927	2.47927	2.47927	2.47927
859	0.529939	0.529939	0.529939	0.529939	0.529939	0.529939		859	1.26054	1.26054	1.26054	1.26054	1.26054	1.26054		859	1.69715	1.69715	1.69715	1.69715	1.69715	1.69715			1.06332	1.06332	1.06332	1.06332	1.06332	1.06332			1.54316	1.54316	1.54316	1.54316	1.54316	1.54316
860	0.555485	0.555485	0.555485	0.555485	0.555485	0.555485		860	0.742728	0.742728	0.742728	0.742728	0.742728	0.742728		860	0.876911	0.876911	0.876911	0.876911	0.876911	0.876911			1.41805	1.41805	1.41805	1.41805	1.41805	1.41805			2.62873	2.62873	2.62873	2.62873	2.62873	2.62873
861	0.479455	0.479455	0.479455	0.479455	0.479455	0.479455		861	0.776578	0.776578	0.776578	0.776578	0.776578	0.776578		861	1.67782	1.67782	1.67782	1.67782	1.67782	1.67782			1.41919	1.41919	1.41919	1.41919	1.41919	1.41919			2.59483	2.59483	2.59483	2.59483	2.59483	2.59483
862	0.68582	0.68582	0.68582	0.68582	0.68582	0.68582		862	0.921304	0.921304	0.921304	0.921304	0.921304	0.921304		862	1.38912	1.38912	1.38912	1.38912	1.38912	1.38912			2.20161	2.20161	2.20161	2.20161	2.20161	2.20161			3.8797	3.8797	3.8797	3.8797	3.8797	3.8797
863	0.743777	0.743777	0.743777	0.743777	0.743777	0.743777		863	0.826596	0.826596	0.826596	0.826596	0.826596	0.826596		863	0.917026	0.917026	0.917026	0.917026	0.917026	0.917026			2.66422	2.66422	2.66422	2.66422	2.66422	2.66422			2.72494	2.72494	2.72494	2.72494	2.72494	2.72494
864	0.478692	0.478692	0.478692	0.478692	0.478692	0.478692		864	0.808965	0.808965	0.808965	0.808965	0.808965	0.808965		864	0.775465	0.775465	0.775465	0.775465	0.775465	0.775465			1.48582	1.48582	1.48582	1.48582	1.48582	1.48582			1.69008	1.69008	1.69008	1.69008	1.69008	1.69008
865	0.679938	0.679938	0.679938	0.679938	0.679938	0.679938		865	1.25895	1.25895	1.25895	1.25895	1.25895	1.25895		865	1.43403	1.43403	1.43403	1.43403	1.43403	1.43403			1.90413	1.90413	1.90413	1.90413	1.90413	1.90413			3.03231	3.03231	3.03231	3.03231	3.03231	3.03231
866	0.486223	0.486223	0.486223	0.486223	0.486223	0.486223		866	0.721179	0.721179	0.721179	0.721179	0.721179	0.721179		866	1.15325	1.15325	1.15325	1.15325	1.15325	1.15325			1.22664	1.22664	1.22664	1.22664	1.22664	1.22664			2.72201	2.72201	2.72201	2.72201	2.72201	2.72201
867	0.729003	0.729003	0.729003	0.729003	0.729003	0.729003		867	1.09922	1.09922	1.09922	1.09922	1.09922	1.09922		867	1.45092	1.45092	1.45092	1.45092	1.45092	1.45092			1.14997	1.14997	1.14997	1.14997	1.14997	1.14997			3.55298	3.55298	3.55298	3.55298	3.55298	3.55298
868	0.519793	0.519793	0.519793	0.519793	0.519793	0.519793		868	1.01627	1.01627	1.01627	1.01627	1.01627	1.01627		868	1.21902	1.21902	1.21902	1.21902	1.21902	1.21902			1.55843	1.55843	1.55843	1.55843	1.55843	1.55843			2.1193	2.1193	2.1193	2.1193	2.1193	2.1193
869	0.229786	0.229786	0.229786	0.229786	0.229786	0.229786		869	0.831603	0.831603	0.831603	0.831603	0.831603	0.831603		869	1.35639	1.35639	1.35639	1.35639	1.35639	1.35639			1.25167	1.25167	1.25167	1.25167	1.25167	1.25167			2.43797	2.43797	2.43797	2.43797	2.43797	2.43797
870	0.640698	0.640698	0.640698	0.640698	0.640698	0.640698		870	0.88593	0.88593	0.88593	0.88593	0.88593	0.88593		870	0.77358	0.77358	0.77358	0.77358	0.77358	0.77358			1.53528	1.53528	1.53528	1.53528	1.53528	1.53528			3.33892	3.33892	3.33892	3.33892	3.33892	3.33892
871	0.495386	0.495386	0.495386	0.495386	0.495386	0.495386		871	0.847173	0.847173	0.847173	0.847173	0.847173	0.847173		871	1.24997	1.24997	1.24997	1.24997	1.24997	1.24997			1.29275	1.29275	1.29275	1.29275	1.29275	1.29275			2.50835	2.50835	2.50835	2.50835	2.50835	2.50835
872	0.607323	0.607323	0.607323	0.607323	0.607323	0.607323		872	0.817714	0.817714	0.817714	0.817714	0.817714	0.817714		872	1.18499	1.18499	1.18499	1.18499	1.18499	1.18499			1.27329	1.27329	1.27329	1.27329	1.27329	1.27329			2.20712	2.20712	2.20712	2.20712	2.20712	2.20712
873	1.00936	1.00936	1.00936	1.00936	1.00936	1.00936		873	1.38968	1.38968	1.38968	1.38968	1.38968	1.38968		873	0.724136	0.724136	0.724136	0.724136	0.724136	0.724136			1.3415	1.3415	1.3415	1.3415	1.3415	1.3415			2.7368	2.7368	2.7368	2.7368	2.7368	2.7368
874	1.19845	1.19845	1.19845	1.19845	1.19845	1.19845		874	0.462032	0.462032	0.462032	0.462032	0.462032	0.462032		874	1.08406	1.08406	1.08406	1.08406	1.08406	1.08406			1.76868	1.76868	1.76868	1.76868	1.76868	1.76868			2.7229	2.7229	2.7229	2.7229	2.7229	2.7229
875	0.547736	0.547736	0.547736	0.547736	0.547736	0.547736		875	0.562438	0.562438	0.562438	0.562438	0.562438	0.562438		875	1.49807	1.49807	1.49807	1.49807	1.49807	1.49807			1.4357	1.4357	1.4357	1.4357	1.4357	1.4357			2.56721	2.56721	2.56721	2.56721	2.56721	2.56721
876	0.573008	0.573008	0.573008	0.573008	0.573008	0.573008		876	0.791768	0.791768	0.791768	0.791768	0.791768	0.791768		876	1.10059	1.10059	1.10059	1.10059	1.10059	1.10059			1.55469	1.55469	1.55469	1.55469	1.55469	1.55469			4.14984	4.14984	4.14984	4.14984	4.14984	4.14984
877	0.477736	0.477736	0.477736	0.477736	0.477736	0.477736		877	0.819037	0.819037	0.819037	0.819037	0.819037	0.819037		877	0.975363	0.975363	0.975363	0.975363	0.975363	0.975363			2.32685	2.32685	2.32685	2.32685	2.32685	2.32685			2.04519	2.04519	2.04519	2.04519	2.04519	2.04519
878	0.508357	0.508357	0.508357	0.508357	0.508357	0.508357		878	0.952672	0.952672	0.952672	0.952672	0.952672	0.952672		878	1.23376	1.23376	1.23376	1.23376	1.23376	1.23376			2.05336	2.05336	2.05336	2.05336	2.05336	2.05336			3.32128	3.32128	3.32128	3.32128	3.32128	3.32128
879	0.787236	0.787236	0.787236	0.787236	0.787236	0.787236		879	1.10484	1.10484	1.10484	1.10484	1.10484	1.10484		879	1.89225	1.89225	1.89225	1.89225	1.89225	1.89225			1.10307	1.10307	1.10307	1.10307	1.10307	1.10307			3.00561	3.00561	3.00561	3.00561	3.00561	3.00561
880	0.781594	0.781594	0.781594	0.781594	0.781594	0.781594		880	0.849542	0.849542	0.849542	0.849542	0.849542	0.849542		880	1.26	1.26	1.26	1.26	1.26	1.26			2.19137	2.19137	2.19137	2.19137	2.19137	2.19137			2.35579	2.35579	2.35579	2.35579	2.35579	2.35579
881	0.618994	0.618994	0.618994	0.618994	0.618994	0.618994		881	1.04949	1.04949	1.04949	1.04949	1.04949	1.04949		881	1.21143	1.21143	1.21143	1.21143	1.21143	1.21143			1.6014	1.6014	1.6014	1.6014	1.6014	1.6014			3.61811	3.61811	3.61811	3.61811	3.61811	3.61811
882	0.901737	0.901737	0.901737	0.901737	0.901737	0.901737		882	1.08959	1.08959	1.08959	1.08959	1.08959	1.08959		882	1.21455	1.21455	1.21455	1.21455	1.21455	1.21455			2.97533	2.97533	2.97533	2.97533	2.97533	2.97533			3.22997	3.22997	3.22997	3.22997	3.22997	3.22997
883	0.538261	0.538261	0.538261	0.538261	0.538261	0.538261		883	1.49708	1.49708	1.49708	1.49708	1.49708	1.49708		883	1.56424	1.56424	1.56424	1.56424	1.56424	1.56424			0.645949	0.645949	0.645949	0.645949	0.645949	0.645949			3.43309	3.43309	3.43309	3.43309	3.43309	3.43309
884	0.684362	0.684362	0.684362	0.684362	0.684362	0.684362		884	1.36148	1.36148	1.36148	1.36148	1.36148	1.36148		884	1.02961	1.02961	1.02961	1.02961	1.02961	1.02961			1.73209	1.73209	1.73209	1.73209	1.73209	1.73209			3.33376	3.33376	3.33376	3.33376	3.33376	3.33376
885	0.854035	0.854035	0.854035	0.854035	0.854035	0.854035		885	0.72348	0.72348	0.72348	0.72348	0.72348	0.72348		885	1.35254	1.35254	1.35254	1.35254	1.35254	1.35254			2.16917	2.16917	2.16917	2.16917	2.16917	2.16917			3.10548	3.10548	3.10548	3.10548	3.10548	3.10548
886	0.448298	0.448298	0.448298	0.448298	0.448298	0.448298		886	0.4319	0.4319	0.4319	0.4319	0.4319	0.4319		886	1.47713	1.47713	1.47713	1.47713	1.47713	1.47713			1.70512	1.70512	1.70512	1.70512	1.70512	1.70512			3.05771	3.05771	3.05771	3.05771	3.05771	3.05771
887	0.904332	0.904332	0.904332	0.904332	0.904332	0.904332		887	0.718928	0.718928	0.718928	0.718928	0.718928	0.718928		887	1.56216	1.56216	1.56216	1.56216	1.56216	1.56216			2.18597	2.18597	2.18597	2.18597	2.18597	2.18597			2.46835	2.46835	2.46835	2.46835	2.46835	2.46835
888	0.411952	0.411952	0.411952	0.411952	0.411952	0.411952		888	0.942041	0.942041	0.942041	0.942041	0.942041	0.942041		888	1.01943	1.01943	1.01943	1.01943	1.01943	1.01943			2.23536	2.23536	2.23536	2.23536	2.23536	2.23536			3.08721	3.08721	3.08721	3.08721	3.08721	3.08721
889	0.796348	0.796348	0.796348	0.796348	0.796348	0.796348		889	0.811271	0.811271	0.811271	0.811271	0.811271	0.811271		889	1.21163	1.21163	1.21163	1.21163	1.21163	1.21163			1.39658	1.39658	1.39658	1.39658	1.39658	1.39658			3.75278	3.75278	3.75278	3.75278	3.75278	3.75278
890	0.625622	0.625622	0.625622	0.625622	0.625622	0.625622		890	0.756684	0.756684	0.756684	0.756684	0.756684	0.756684		890	0.97049	0.97049	0.97049	0.97049	0.97049	0.97049			1.30773	1.30773	1.30773	1.30773	1.30773	1.30773			3.71479	3.71479	3.71479	3.71479	3.71479	3.71479
891	0.550052	0.550052	0.550052	0.550052	0.550052	0.550052		891	0.713772	0.713772	0.713772	0.713772	0.713772	0.713772		891	1.29694	1.29694	1.29694	1.29694	1.29694	1.29694			1.91356	1.91356	1.91356	1.91356	1.91356	1.91356			3.28509	3.28509	3.28509	3.28509	3.28509	3.28509
892	1.0502	1.0502	1.0502	1.0502	1.0502	1.0502		892	0.66975	0.66975	0.66975	0.66975	0.66975	0.66975		892	1.67484	1.67484	1.67484	1.67484	1.67484	1.67484			0.8615	0.8615	0.8615	0.8615	0.8615	0.8615			3.03796	3.03796	3.03796	3.03796	3.03796	3.03796
893	0.552957	0.552957	0.552957	0.552957	0.552957	0.552957		893	1.19722	1.19722	1.19722	1.19722	1.19722	1.19722		893	1.32527	1.32527	1.32527	1.32527	1.32527	1.32527			2.06198	2.06198	2.06198	2.06198	2.06198	2.06198			2.44837	2.44837	2.44837	2.44837	2.44837	2.44837
894	0.445905	0.445905	0.445905	0.445905	0.445905	0.445905		894	1.16481	1.16481	1.16481	1.16481	1.16481	1.16481		894	1.14835	1.14835	1.14835	1.14835	1.14835	1.14835			1.2219	1.2219	1.2219	1.2219	1.2219	1.2219			3.77801	3.77801	3.77801	3.77801	3.77801	3.77801
895	0.57721	0.57721	0.57721	0.57721	0.57721	0.57721		895	1.19696	1.19696	1.19696	1.19696	1.19696	1.19696		895	1.69371	1.69371	1.69371	1.69371	1.69371	1.69371			1.281	1.281	1.281	1.281	1.281	1.281			2.40718	2.40718	2.40718	2.40718	2.40718	2.40718
896	0.649742	0.649742	0.649742	0.649742	0.649742	0.649742		896	0.685238	0.685238	0.685238	0.685238	0.685238	0.685238		896	0.952567	0.952567	0.952567	0.952567	0.952567	0.952567			2.04959	2.04959	2.04959	2.04959	2.04959	2.04959			2.44414	2.44414	2.44414	2.44414	2.44414	2.44414
897	0.419397	0.419397	0.419397	0.419397	0.419397	0.419397		897	1.31883	1.31883	1.31883	1.31883	1.31883	1.31883		897	1.54175	1.54175	1.54175	1.54175	1.54175	1.54175			1.41016	1.41016	1.41016	1.41016	1.41016	1.41016			2.12717	2.12717	2.12717	2.12717	2.12717	2.12717
898	0.683769	0.683769	0.683769	0.683769	0.683769	0.683769		898	1.19992	1.19992	1.19992	1.19992	1.19992	1.19992		898	1.15124	1.15124	1.15124	1.15124	1.15124	1.15124			1.61022	1.61022	1.61022	1.61022	1.61022	1.61022			2.85985	2.85985	2.85985	2.85985	2.85985	2.85985
899	0.683031	0.683031	0.683031	0.683031	0.683031	0.683031		899	0.829461	0.829461	0.829461	0.829461	0.829461	0.829461		899	0.972994	0.972994	0.972994	0.972994	0.972994	0.972994			2.12914	2.12914	2.12914	2.12914	2.12914	2.12914			2.85818	2.85818	2.85818	2.85818	2.85818	2.85818
900	0.674503	0.674503	0.674503	0.674503	0.674503	0.674503		900	0.911781	0.911781	0.911781	0.911781	0.911781	0.911781		900	1.34726	1.34726	1.34726	1.34726	1.34726	1.34726			2.20429	2.20429	2.20429	2.20429	2.20429	2.20429			2.82292	2.82292	2.82292	2.82292	2.82292	2.82292
901	0.568386	0.568386	0.568386	0.568386	0.568386	0.568386		901	0.571973	0.571973	0.571973	0.571973	0.571973	0.571973		901	1.04374	1.04374	1.04374	1.04374	1.04374	1.04374			2.90834	2.90834	2.90834	2.90834	2.90834	2.90834			3.81612	3.81612	3.81612	3.81612	3.81612	3.81612
902	0.534833	0.534833	0.534833	0.534833	0.534833	0.534833		902	0.733747	0.733747	0.733747	0.733747	0.733747	0.733747		902	1.15913	1.15913	1.15913	1.15913	1.15913	1.15913			1.37098	1.37098	1.37098	1.37098	1.37098	1.37098			2.27277	2.27277	2.27277	2.27277	2.27277	2.27277
903	0.531194	0.531194	0.531194	0.531194	0.531194	0.531194		903	0.604118	0.604118	0.604118	0.604118	0.604118	0.604118		903	1.5203	1.5203	1.5203	1.5203	1.5203	1.5203			2.06636	2.06636	2.06636	2.06636	2.06636	2.06636			4.22351	4.22351	4.22351	4.22351	4.22351	4.22351
904	0.540168	0.540168	0.540168	0.540168	0.540168	0.540168		904	0.567407	0.567407	0.567407	0.567407	0.567407	0.567407		904	1.49401	1.49401	1.49401	1.49401	1.49401	1.49401			1.6207	1.6207	1.6207	1.6207	1.6207	1.6207			2.47322	2.47322	2.47322	2.47322	2.47322	2.47322
905	0.488513	0.488513	0.488513	0.488513	0.488513	0.488513		905	0.864145	0.864145	0.864145	0.864145	0.864145	0.864145		905	0.837768	0.837768	0.837768	0.837768	0.837768	0.837768			1.49399	1.49399	1.49399	1.49399	1.49399	1.49399			2.7572	2.7572	2.7572	2.7572	2.7572	2.7572
906	0.89498	0.89498	0.89498	0.89498	0.89498	0.89498		906	0.641902	0.641902	0.641902	0.641902	0.641902	0.641902		906	1.1715	1.1715	1.1715	1.1715	1.1715	1.1715			1.45174	1.45174	1.45174	1.45174	1.45174	1.45174			3.9119	3.9119	3.9119	3.9119	3.9119	3.9119
907	0.708504	0.708504	0.708504	0.708504	0.708504	0.708504		907	0.954355	0.954355	0.954355	0.954355	0.954355	0.954355		907	1.10377	1.10377	1.10377	1.10377	1.10377	1.10377			1.65097	1.65097	1.65097	1.65097	1.65097	1.65097			3.76504	3.76504	3.76504	3.76504	3.76504	3.76504
908	0.557094	0.557094	0.557094	0.557094	0.557094	0.557094		908	0.838716	0.838716	0.838716	0.838716	0.838716	0.838716		908	2.03636	2.03636	2.03636	2.03636	2.03636	2.03636			1.84788	1.84788	1.84788	1.84788	1.84788	1.84788			2.60463	2.60463	2.60463	2.60463	2.60463	2.60463
909	0.614242	0.614242	0.614242	0.614242	0.614242	0.614242		909	0.990471	0.990471	0.990471	0.990471	0.990471	0.990471		909	1.35976	1.35976	1.35976	1.35976	1.35976	1.35976			1.67407	1.67407	1.67407	1.67407	1.67407	1.67407			2.71724	2.71724	2.71724	2.71724	2.71724	2.71724
910	0.585776	0.585776	0.585776	0.585776	0.585776	0.585776		910	0.595523	0.595523	0.595523	0.595523	0.595523	0.595523		910	1.0087	1.0087	1.0087	1.0087	1.0087	1.0087			1.94534	1.94534	1.94534	1.94534	1.94534	1.94534			3.30067	3.30067	3.30067	3.30067	3.30067	3.30067
911	0.549423	0.549423	0.549423	0.549423	0.549423	0.549423		911	0.808075	0.808075	0.808075	0.808075	0.808075	0.808075		911	1.03637	1.03637	1.03637	1.03637	1.03637	1.03637			2.01365	2.01365	2.01365	2.01365	2.01365	2.01365			1.98799	1.98799	1.98799	1.98799	1.98799	1.98799
912	0.607538	0.607538	0.607538	0.607538	0.607538	0.607538		912	0.703723	0.703723	0.703723	0.703723	0.703723	0.703723		912	1.39697	1.39697	1.39697	1.39697	1.39697	1.39697			2.01826	2.01826	2.01826	2.01826	2.01826	2.01826			3.75765	3.75765	3.75765	3.75765	3.75765	3.75765
913	0.494009	0.494009	0.494009	0.494009	0.494009	0.494009		913	0.755216	0.755216	0.755216	0.755216	0.755216	0.755216		913	0.928047	0.928047	0.928047	0.928047	0.928047	0.928047			3.21303	3.21303	3.21303	3.21303	3.21303	3.21303			1.83254	1.83254	1.83254	1.83254	1.83254	1.83254
914	0.366919	0.366919	0.366919	0.366919	0.366919	0.366919		914	1.06498	1.06498	1.06498	1.06498	1.06498	1.06498		914	1.40996	1.40996	1.40996	1.40996	1.40996	1.40996			2.11759	2.11759	2.11759	2.11759	2.11759	2.11759			2.04122	2.04122	2.04122	2.04122	2.04122	2.04122
915	0.758171	0.758171	0.758171	0.758171	0.758171	0.758171		915	0.679479	0.679479	0.679479	0.679479	0.679479	0.679479		915	0.605715	0.605715	0.605715	0.605715	0.605715	0.605715			1.14224	1.14224	1.14224	1.14224	1.14224	1.14224			2.92353	2.92353	2.92353	2.92353	2.92353	2.92353
916	0.484455	0.484455	0.484455	0.484455	0.484455	0.484455		916	0.709497	0.709497	0.709497	0.709497	0.709497	0.709497		916	1.22093	1.22093	1.22093	1.22093	1.22093	1.22093			1.6602	1.6602	1.6602	1.6602	1.6602	1.6602			1.14353	1.14353	1.14353	1.14353	1.14353	1.14353
917	0.657237	0.657237	0.657237	0.657237	0.657237	0.657237		917	0.69192	0.69192	0.69192	0.69192	0.69192	0.69192		917	0.803567	0.803567	0.803567	0.803567	0.803567	0.803567			2.4695	2.4695	2.4695	2.4695	2.4695	2.4695			2.90177	2.90177	2.90177	2.90177	2.90177	2.90177
918	0.44105	0.44105	0.44105	0.44105	0.44105	0.44105		918	0.810948	0.810948	0.810948	0.810948	0.810948	0.810948		918	0.901646	0.901646	0.901646	0.901646	0.901646	0.901646			2.63252	2.63252	2.63252	2.63252	2.63252	2.63252			3.8559	3.8559	3.8559	3.8559	3.8559	3.8559
919	0.762791	0.762791	0.762791	0.762791	0.762791	0.762791		919	1.00744	1.00744	1.00744	1.00744	1.00744	1.00744		919	1.00467	1.00467	1.00467	1.00467	1.00467	1.00467			1.84591	1.84591	1.84591	1.84591	1.84591	1.84591			3.28946	3.28946	3.28946	3.28946	3.28946	3.28946
920	0.605398	0.605398	0.605398	0.605398	0.605398	0.605398		920	1.0184	1.0184	1.0184	1.0184	1.0184	1.0184		920	1.5103	1.5103	1.5103	1.5103	1.5103	1.5103			1.70681	1.70681	1.70681	1.70681	1.70681	1.70681			2.47014	2.47014	2.47014	2.47014	2.47014	2.47014
921	0.433285	0.433285	0.433285	0.433285	0.433285	0.433285		921	0.492384	0.492384	0.492384	0.492384	0.492384	0.492384		921	1.24303	1.24303	1.24303	1.24303	1.24303	1.24303			1.9589	1.9589	1.9589	1.9589	1.9589	1.9589			3.97795	3.97795	3.97795	3.97795	3.97795	3.97795
922	0.471898	0.471898	0.471898	0.471898	0.471898	0.471898		922	0.829709	0.829709	0.829709	0.829709	0.829709	0.829709		922	1.64	1.64	1.64	1.64	1.64	1.64			1.63637	1.63637	1.63637	1.63637	1.63637	1.63637			3.31348	3.31348	3.31348	3.31348	3.31348	3.31348
923	0.414352	0.414352	0.414352	0.414352	0.414352	0.414352		923	1.35419	1.35419	1.35419	1.35419	1.35419	1.35419		923	0.791385	0.791385	0.791385	0.791385	0.791385	0.791385			2.19643	2.19643	2.19643	2.19643	2.19643	2.19643			2.69696	2.69696	2.69696	2.69696	2.69696	2.69696
924	0.534835	0.534835	0.534835	0.534835	0.534835	0.534835		924	0.658676	0.658676	0.658676	0.658676	0.658676	0.658676		924	1.36469	1.36469	1.36469	1.36469	1.36469	1.36469			1.89411	1.89411	1.89411	1.89411	1.89411	1.89411			2.72499	2.72499	2.72499	2.72499	2.72499	2.72499
925	0.648231	0.648231	0.648231	0.648231	0.648231	0.648231		925	0.729884	0.729884	0.729884	0.729884	0.729884	0.729884		925	1.29173	1.29173	1.29173	1.29173	1.29173	1.29173			1.43271	1.43271	1.43271	1.43271	1.43271	1.43271			3.669	3.669	3.669	3.669	3.669	3.669
926	0.60227	0.60227	0.60227	0.60227	0.60227	0.60227		926	1.30504	1.30504	1.30504	1.30504	1.30504	1.30504		926	1.82371	1.82371	1.82371	1.82371	1.82371	1.82371			1.44137	1.44137	1.44137	1.44137	1.44137	1.44137			3.04927	3.04927	3.04927	3.04927	3.04927	3.04927
927	0.507612	0.507612	0.507612	0.507612	0.507612	0.507612		927	0.851752	0.851752	0.851752	0.851752	0.851752	0.851752		927	1.43464	1.43464	1.43464	1.43464	1.43464	1.43464			1.55778	1.55778	1.55778	1.55778	1.55778	1.55778			2.82217	2.82217	2.82217	2.82217	2.82217	2.82217
928	0.450605	0.450605	0.450605	0.450605	0.450605	0.450605		928	0.587299	0.587299	0.587299	0.587299	0.587299	0.587299		928	1.0936	1.0936	1.0936	1.0936	1.0936	1.0936			1.98809	1.98809	1.98809	1.98809	1.98809	1.98809			3.54992	3.54992	3.54992	3.54992	3.54992	3.54992
929	0.378562	0.378562	0.378562	0.378562	0.378562	0.378562		929	0.763797	0.763797	0.763797	0.763797	0.763797	0.763797		929	1.36871	1.36871	1.36871	1.36871	1.36871	1.36871			1.49343	1.49343	1.49343	1.49343	1.49343	1.49343			3.22079	3.22079	3.22079	3.22079	3.22079	3.22079
930	0.901591	0.901591	0.901591	0.901591	0.901591	0.901591		930	0.52273	0.52273	0.52273	0.52273	0.52273	0.52273		930	0.861679	0.861679	0.861679	0.861679	0.861679	0.861679			1.8699	1.8699	1.8699	1.8699	1.8699	1.8699			2.98762	2.98762	2.98762	2.98762	2.98762	2.98762
931	0.531652	0.531652	0.531652	0.531652	0.531652	0.531652		931	1.09269	1.09269	1.09269	1.09269	1.09269	1.09269		931	1.22809	1.22809	1.22809	1.22809	1.22809	1.22809			1.85265	1.85265	1.85265	1.85265	1.85265	1.85265			1.03201	1.03201	1.03201	1.03201	1.03201	1.03201
932	0.812527	0.812527	0.812527	0.812527	0.812527	0.812527		932	0.740798	0.740798	0.740798	0.740798	0.740798	0.740798		932	1.10005	1.10005	1.10005	1.10005	1.10005	1.10005			1.44917	1.44917	1.44917	1.44917	1.44917	1.44917			2.62266	2.62266	2.62266	2.62266	2.62266	2.62266
933	0.577756	0.577756	0.577756	0.577756	0.577756	0.577756		933	0.753937	0.753937	0.753937	0.753937	0.753937	0.753937		933	0.983827	0.983827	0.983827	0.983827	0.983827	0.983827			2.09252	2.09252	2.09252	2.09252	2.09252	2.09252			2.16226	2.16226	2.16226	2.16226	2.16226	2.16226
934	0.773779	0.773779	0.773779	0.773779	0.773779	0.773779		934	0.641255	0.641255	0.641255	0.641255	0.641255	0.641255		934	1.34618	1.34618	1.34618	1.34618	1.34618	1.34618			1.9567	1.9567	1.9567	1.9567	1.9567	1.9567			2.36373	2.36373	2.36373	2.36373	2.36373	2.36373
935	0.547356	0.547356	0.547356	0.547356	0.547356	0.547356		935	0.910176	0.910176	0.910176	0.910176	0.910176	0.910176		935	0.970304	0.970304	0.970304	0.970304	0.970304	0.970304			1.95505	1.95505	1.95505	1.95505	1.95505	1.95505			2.28795	2.28795	2.28795	2.28795	2.28795	2.28795
936	0.345228	0.345228	0.345228	0.345228	0.345228	0.345228		936	0.699282	0.699282	0.699282	0.699282	0.699282	0.699282		936	1.27921	1.27921	1.27921	1.27921	1.27921	1.27921			2.16431	2.16431	2.16431	2.16431	2.16431	2.16431			2.67074	2.67074	2.67074	2.67074	2.67074	2.67074
937	0.443531	0.443531	0.443531	0.443531	0.443531	0.443531		937	1.14073	1.14073	1.14073	1.14073	1.14073	1.14073		937	1.03178	1.03178	1.03178	1.03178	1.03178	1.03178			1.76708	1.76708	1.76708	1.76708	1.76708	1.76708			2.52718	2.52718	2.52718	2.52718	2.52718	2.52718
938	0.54401	0.54401	0.54401	0.54401	0.54401	0.54401		938	1.00224	1.00224	1.00224	1.00224	1.00224	1.00224		938	1.61877	1.61877	1.61877	1.61877	1.61877	1.61877			1.69021	1.69021	1.69021	1.69021	1.69021	1.69021			2.56604	2.56604	2.56604	2.56604	2.56604	2.56604
939	0.233008	0.233008	0.233008	0.233008	0.233008	0.233008		939	0.551954	0.551954	0.551954	0.551954	0.551954	0.551954		939	1.27966	1.27966	1.27966	1.27966	1.27966	1.27966			1.31809	1.31809	1.31809	1.31809	1.31809	1.31809			2.54845	2.54845	2.54845	2.54845	2.54845	2.54845
940	0.625666	0.625666	0.625666	0.625666	0.625666	0.625666		940	0.793861	0.793861	0.793861	0.793861	0.793861	0.793861		940	0.664762	0.664762	0.664762	0.664762	0.664762	0.664762			2.04053	2.04053	2.04053	2.04053	2.04053	2.04053			2.79875	2.79875	2.79875	2.79875	2.79875	2.79875
941	0.590948	0.590948	0.590948	0.590948	0.590948	0.590948		941	1.28462	1.28462	1.28462	1.28462	1.28462	1.28462		941	1.68764	1.68764	1.68764	1.68764	1.68764	1.68764			2.46562	2.46562	2.46562	2.46562	2.46562	2.46562			2.74642	2.74642	2.74642	2.74642	2.74642	2.74642
942	0.446095	0.446095	0.446095	0.446095	0.446095	0.446095		942	0.93941	0.93941	0.93941	0.93941	0.93941	0.93941		942	1.3368	1.3368	1.3368	1.3368	1.3368	1.3368			2.00479	2.00479	2.00479	2.00479	2.00479	2.00479			2.69307	2.69307	2.69307	2.69307	2.69307	2.69307
943	0.482057	0.482057	0.482057	0.482057	0.482057	0.482057		943	0.933785	0.933785	0.933785	0.933785	0.933785	0.933785		943	0.674911	0.674911	0.674911	0.674911	0.674911	0.674911			2.06704	2.06704	2.06704	2.06704	2.06704	2.06704			3.07759	3.07759	3.07759	3.07759	3.07759	3.07759
944	0.369643	0.369643	0.369643	0.369643	0.369643	0.369643		944	0.730451	0.730451	0.730451	0.730451	0.730451	0.730451		944	1.37079	1.37079	1.37079	1.37079	1.37079	1.37079			1.73476	1.73476	1.73476	1.73476	1.73476	1.73476			2.87733	2.87733	2.87733	2.87733	2.87733	2.87733
945	0.379012	0.379012	0.379012	0.379012	0.379012	0.379012		945	0.835836	0.835836	0.835836	0.835836	0.835836	0.835836		945	1.17937	1.17937	1.17937	1.17937	1.17937	1.17937			1.79846	1.79846	1.79846	1.79846	1.79846	1.79846			3.58396	3.58396	3.58396	3.58396	3.58396	3.58396
946	0.572258	0.572258	0.572258	0.572258	0.572258	0.572258		946	0.908175	0.908175	0.908175	0.908175	0.908175	0.908175		946	1.40806	1.40806	1.40806	1.40806	1.40806	1.40806			1.04492	1.04492	1.04492	1.04492	1.04492	1.04492			3.51559	3.51559	3.51559	3.51559	3.51559	3.51559
947	0.595454	0.595454	0.595454	0.595454	0.595454	0.595454		947	1.05385	1.05385	1.05385	1.05385	1.05385	1.05385		947	1.86251	1.86251	1.86251	1.86251	1.86251	1.86251			2.29196	2.29196	2.29196	2.29196	2.29196	2.29196			1.59683	1.59683	1.59683	1.59683	1.59683	1.59683
948	0.731966	0.731966	0.731966	0.731966	0.731966	0.731966		948	0.925279	0.925279	0.925279	0.925279	0.925279	0.925279		948	1.73649	1.73649	1.73649	1.73649	1.73649	1.73649			0.852895	0.852895	0.852895	0.852895	0.852895	0.852895			2.14079	2.14079	2.14079	2.14079	2.14079	2.14079
949	0.660431	0.660431	0.660431	0.660431	0.660431	0.660431		949	0.847158	0.847158	0.847158	0.847158	0.847158	0.847158		949	1.22123	1.22123	1.22123	1.22123	1.22123	1.22123			2.80118	2.80118	2.80118	2.80118	2.80118	2.80118			1.77416	1.77416	1.77416	1.77416	1.77416	1.77416
950	0.54028	0.54028	0.54028	0.54028	0.54028	0.54028		950	0.699802	0.699802	0.699802	0.699802	0.699802	0.699802		950	1.30894	1.30894	1.30894	1.30894	1.30894	1.30894			1.48271	1.48271	1.48271	1.48271	1.48271	1.48271			2.53963	2.53963	2.53963	2.53963	2.53963	2.53963
951	0.587588	0.587588	0.587588	0.587588	0.587588	0.587588		951	1.02403	1.02403	1.02403	1.02403	1.02403	1.02403		951	1.10708	1.10708	1.10708	1.10708	1.10708	1.10708			2.14149	2.14149	2.14149	2.14149	2.14149	2.14149			3.9181	3.9181	3.9181	3.9181	3.9181	3.9181
952	0.611384	0.611384	0.611384	0.611384	0.611384	0.611384		952	0.909842	0.909842	0.909842	0.909842	0.909842	0.909842		952	1.4916	1.4916	1.4916	1.4916	1.4916	1.4916			1.45299	1.45299	1.45299	1.45299	1.45299	1.45299			2.9369	2.9369	2.9369	2.9369	2.9369	2.9369
953	0.584573	0.584573	0.584573	0.584573	0.584573	0.584573		953	0.687576	0.687576	0.687576	0.687576	0.687576	0.687576		953	1.63601	1.63601	1.63601	1.63601	1.63601	1.63601			2.04368	2.04368	2.04368	2.04368	2.04368	2.04368			3.72099	3.72099	3.72099	3.72099	3.72099	3.72099
954	0.555809	0.555809	0.555809	0.555809	0.555809	0.555809		954	0.81813	0.81813	0.81813	0.81813	0.81813	0.81813		954	1.38939	1.38939	1.38939	1.38939	1.38939	1.38939			2.40609	2.40609	2.40609	2.40609	2.40609	2.40609			2.82208	2.82208	2.82208	2.82208	2.82208	2.82208
955	0.939377	0.939377	0.939377	0.939377	0.939377	0.939377		955	0.869501	0.869501	0.869501	0.869501	0.869501	0.869501		955	1.56965	1.56965	1.56965	1.56965	1.56965	1.56965			1.58947	1.58947	1.58947	1.58947	1.58947	1.58947			3.0257	3.0257	3.0257	3.0257	3.0257	3.0257
956	0.570686	0.570686	0.570686	0.570686	0.570686	0.570686		956	0.844965	0.844965	0.844965	0.844965	0.844965	0.844965		956	1.50315	1.50315	1.50315	1.50315	1.50315	1.50315			1.25192	1.25192	1.25192	1.25192	1.25192	1.25192			2.59069	2.59069	2.59069	2.59069	2.59069	2.59069
957	0.518701	0.518701	0.518701	0.518701	0.518701	0.518701		957	0.63571	0.63571	0.63571	0.63571	0.63571	0.63571		957	0.825021	0.825021	0.825021	0.825021	0.825021	0.825021			1.95966	1.95966	1.95966	1.95966	1.95966	1.95966			1.79897	1.79897	1.79897	1.79897	1.79897	1.79897
958	0.44196	0.44196	0.44196	0.44196	0.44196	0.44196		958	1.02113	1.02113	1.02113	1.02113	1.02113	1.02113		958	1.66206	1.66206	1.66206	1.66206	1.66206	1.66206			1.29698	1.29698	1.29698	1.29698	1.29698	1.29698			2.71022	2.71022	2.71022	2.71022	2.71022	2.71022
959	0.393845	0.393845	0.393845	0.393845	0.393845	0.393845		959	0.724464	0.724464	0.724464	0.724464	0.724464	0.724464		959	0.8617	0.8617	0.8617	0.8617	0.8617	0.8617			1.83891	1.83891	1.83891	1.83891	1.83891	1.83891			2.87847	2.87847	2.87847	2.87847	2.87847	2.87847
960	0.659787	0.659787	0.659787	0.659787	0.659787	0.659787		960	0.834406	0.834406	0.834406	0.834406	0.834406	0.834406		960	1.12019	1.12019	1.12019	1.12019	1.12019	1.12019			1.84375	1.84375	1.84375	1.84375	1.84375	1.84375			3.40229	3.40229	3.40229	3.40229	3.40229	3.40229
961	0.553534	0.553534	0.553534	0.553534	0.553534	0.553534		961	1.04285	1.04285	1.04285	1.04285	1.04285	1.04285		961	1.07154	1.07154	1.07154	1.07154	1.07154	1.07154			1.77029	1.77029	1.77029	1.77029	1.77029	1.77029			2.4155	2.4155	2.4155	2.4155	2.4155	2.4155
962	0.756703	0.756703	0.756703	0.756703	0.756703	0.756703		962	0.889253	0.889253	0.889253	0.889253	0.889253	0.889253		962	1.08311	1.08311	1.08311	1.08311	1.08311	1.08311			1.8864	1.8864	1.8864	1.8864	1.8864	1.8864			2.39076	2.39076	2.39076	2.39076	2.39076	2.39076
963	0.462638	0.462638	0.462638	0.462638	0.462638	0.462638		963	0.62367	0.62367	0.62367	0.62367	0.62367	0.62367		963	1.21654	1.21654	1.21654	1.21654	1.21654	1.21654			1.66913	1.66913	1.66913	1.66913	1.66913	1.66913			3.06186	3.06186	3.06186	3.06186	3.06186	3.06186
964	0.694306	0.694306	0.694306	0.694306	0.694306	0.694306		964	0.687841	0.687841	0.687841	0.687841	0.687841	0.687841		964	1.14361	1.14361	1.14361	1.14361	1.14361	1.14361			1.83795	1.83795	1.83795	1.83795	1.83795	1.83795			2.82597	2.82597	2.82597	2.82597	2.82597	2.82597
965	0.608472	0.608472	0.608472	0.608472	0.608472	0.608472		965	0.686681	0.686681	0.686681	0.686681	0.686681	0.686681		965	1.26964	1.26964	1.26964	1.26964	1.26964	1.26964			1.40151	1.40151	1.40151	1.40151	1.40151	1.40151			2.30564	2.30564	2.30564	2.30564	2.30564	2.30564
966	0.44374	0.44374	0.44374	0.44374	0.44374	0.44374		966	1.0349	1.0349	1.0349	1.0349	1.0349	1.0349		966	0.777954	0.777954	0.777954	0.777954	0.777954	0.777954			1.88118	1.88118	1.88118	1.88118	1.88118	1.88118			1.82616	1.82616	1.82616	1.82616	1.82616	1.82616
967	0.536594	0.536594	0.536594	0.536594	0.536594	0.536594		967	1.24019	1.24019	1.24019	1.24019	1.24019	1.24019		967	1.09085	1.09085	1.09085	1.09085	1.09085	1.09085			1.27446	1.27446	1.27446	1.27446	1.27446	1.27446			4.18886	4.18886	4.18886	4.18886	4.18886	4.18886
968	0.715792	0.715792	0.715792	0.715792	0.715792	0.715792		968	0.783023	0.783023	0.783023	0.783023	0.783023	0.783023		968	1.11448	1.11448	1.11448	1.11448	1.11448	1.11448			1.87398	1.87398	1.87398	1.87398	1.87398	1.87398			1.93789	1.93789	1.93789	1.93789	1.93789	1.93789
969	0.711609	0.711609	0.711609	0.711609	0.711609	0.711609		969	0.86009	0.86009	0.86009	0.86009	0.86009	0.86009		969	1.17117	1.17117	1.17117	1.17117	1.17117	1.17117			2.07845	2.07845	2.07845	2.07845	2.07845	2.07845			3.62096	3.62096	3.62096	3.62096	3.62096	3.62096
970	0.469294	0.469294	0.469294	0.469294	0.469294	0.469294		970	0.827816	0.827816	0.827816	0.827816	0.827816	0.827816		970	0.947012	0.947012	0.947012	0.947012	0.947012	0.947012			1.40607	1.40607	1.40607	1.40607	1.40607	1.40607			2.80374	2.80374	2.80374	2.80374	2.80374	2.80374
971	0.462669	0.462669	0.462669	0.462669	0.462669	0.462669		971	0.71138	0.71138	0.71138	0.71138	0.71138	0.71138		971	1.48191	1.48191	1.48191	1.48191	1.48191	1.48191			1.01611	1.01611	1.01611	1.01611	1.01611	1.01611			3.66893	3.66893	3.66893	3.66893	3.66893	3.66893
972	0.369619	0.369619	0.369619	0.369619	0.369619	0.369619		972	0.693975	0.693975	0.693975	0.693975	0.693975	0.693975		972	0.962847	0.962847	0.962847	0.962847	0.962847	0.962847			1.45413	1.45413	1.45413	1.45413	1.45413	1.45413			2.58975	2.58975	2.58975	2.58975	2.58975	2.58975
973	0.668879	0.668879	0.668879	0.668879	0.668879	0.668879		973	0.904037	0.904037	0.904037	0.904037	0.904037	0.904037		973	1.13089	1.13089	1.13089	1.13089	1.13089	1.13089			1.68587	1.68587	1.68587	1.68587	1.68587	1.68587			2.963	2.963	2.963	2.963	2.963	2.963
974	0.631694	0.631694	0.631694	0.631694	0.631694	0.631694		974	0.815851	0.815851	0.815851	0.815851	0.815851	0.815851		974	1.40287	1.40287	1.40287	1.40287	1.40287	1.40287			1.7288	1.7288	1.7288	1.7288	1.7288	1.7288			1.95228	1.95228	1.95228	1.95228	1.95228	1.95228
975	0.299293	0.299293	0.299293	0.299293	0.299293	0.299293		975	0.893021	0.893021	0.893021	0.893021	0.893021	0.893021		975	0.978638	0.978638	0.978638	0.978638	0.978638	0.978638			1.5703	1.5703	1.5703	1.5703	1.5703	1.5703			4.14176	4.14176	4.14176	4.14176	4.14176	4.14176
976	0.928666	0.928666	0.928666	0.928666	0.928666	0.928666		976	0.849755	0.849755	0.849755	0.849755	0.849755	0.849755		976	1.37695	1.37695	1.37695	1.37695	1.37695	1.37695			2.16702	2.16702	2.16702	2.16702	2.16702	2.16702			3.53571	3.53571	3.53571	3.53571	3.53571	3.53571
977	0.732017	0.732017	0.732017	0.732017	0.732017	0.732017		977	0.759707	0.759707	0.759707	0.759707	0.759707	0.759707		977	1.4858	1.4858	1.4858	1.4858	1.4858	1.4858			1.07543	1.07543	1.07543	1.07543	1.07543	1.07543			3.43323	3.43323	3.43323	3.43323	3.43323	3.43323
978	0.416873	0.416873	0.416873	0.416873	0.416873	0.416873		978	0.62105	0.62105	0.62105	0.62105	0.62105	0.62105		978	1.26614	1.26614	1.26614	1.26614	1.26614	1.26614			1.42867	1.42867	1.42867	1.42867	1.42867	1.42867			2.35058	2.35058	2.35058	2.35058	2.35058	2.35058
979	0.565317	0.565317	0.565317	0.565317	0.565317	0.565317		979	0.737614	0.737614	0.737614	0.737614	0.737614	0.737614		979	1.6097	1.6097	1.6097	1.6097	1.6097	1.6097			2.63158	2.63158	2.63158	2.63158	2.63158	2.63158			3.4617	3.4617	3.4617	3.4617	3.4617	3.4617
980	0.545011	0.545011	0.545011	0.545011	0.545011	0.545011		980	0.961368	0.961368	0.961368	0.961368	0.961368	0.961368		980	1.03013	1.03013	1.03013	1.03013	1.03013	1.03013			1.80435	1.80435	1.80435	1.80435	1.80435	1.80435			4.35212	4.35212	4.35212	4.35212	4.35212	4.35212
981	0.497381	0.497381	0.497381	0.497381	0.497381	0.497381		981	1.2337	1.2337	1.2337	1.2337	1.2337	1.2337		981	1.45636	1.45636	1.45636	1.45636	1.45636	1.45636			1.99245	1.99245	1.99245	1.99245	1.99245	1.99245			1.65708	1.65708	1.65708	1.65708	1.65708	1.65708
982	0.296437	0.296437	0.296437	0.296437	0.296437	0.296437		982	0.970676	0.970676	0.970676	0.970676	0.970676	0.970676		982	1.17559	1.17559	1.17559	1.17559	1.17559	1.17559			1.61785	1.61785	1.61785	1.61785	1.61785	1.61785			3.27562	3.27562	3.27562	3.27562	3.27562	3.27562
983	0.716981	0.716981	0.716981	0.716981	0.716981	0.716981		983	1.39287	1.39287	1.39287	1.39287	1.39287	1.39287		983	0.958992	0.958992	0.958992	0.958992	0.958992	0.958992			2.15183	2.15183	2.15183	2.15183	2.15183	2.15183			2.57907	2.57907	2.57907	2.57907	2.57907	2.57907
984	0.669448	0.669448	0.669448	0.669448	0.669448	0.669448		984	1.08471	1.08471	1.08471	1.08471	1.08471	1.08471		984	1.04099	1.04099	1.04099	1.04099	1.04099	1.04099			1.66415	1.66415	1.66415	1.66415	1.66415	1.66415			2.59003	2.59003	2.59003	2.59003	2.59003	2.59003
985	0.796553	0.796553	0.796553	0.796553	0.796553	0.796553		985	0.583336	0.583336	0.583336	0.583336	0.583336	0.583336		985	1.03592	1.03592	1.03592	1.03592	1.03592	1.03592			2.19341	2.19341	2.19341	2.19341	2.19341	2.19341			2.56591	2.56591	2.56591	2.56591	2.56591	2.56591
986	0.486985	0.486985	0.486985	0.486985	0.486985	0.486985		986	0.538207	0.538207	0.538207	0.538207	0.538207	0.538207		986	1.06294	1.06294	1.06294	1.06294	1.06294	1.06294			1.54612	1.54612	1.54612	1.54612	1.54612	1.54612			2.07171	2.07171	2.07171	2.07171	2.07171	2.07171
987	0.72752	0.72752	0.72752	0.72752	0.72752	0.72752		987	0.64213	0.64213	0.64213	0.64213	0.64213	0.64213		987	1.02324	1.02324	1.02324	1.02324	1.02324	1.02324			1.61418	1.61418	1.61418	1.61418	1.61418	1.61418			3.97221	3.97221	3.97221	3.97221	3.97221	3.97221
988	0.702652	0.702652	0.702652	0.702652	0.702652	0.702652		988	0.825401	0.825401	0.825401	0.825401	0.825401	0.825401		988	1.447	1.447	1.447	1.447	1.447	1.447			1.03277	1.03277	1.03277	1.03277	1.03277	1.03277			3.34084	3.34084	3.34084	3.34084	3.34084	3.34084
989	0.468598	0.468598	0.468598	0.468598	0.468598	0.468598		989	0.748083	0.748083	0.748083	0.748083	0.748083	0.748083		989	1.60106	1.60106	1.60106	1.60106	1.60106	1.60106			1.52749	1.52749	1.52749	1.52749	1.52749	1.52749			2.39896	2.39896	2.39896	2.39896	2.39896	2.39896
990	0.646192	0.646192	0.646192	0.646192	0.646192	0.646192		990	0.683029	0.683029	0.683029	0.683029	0.683029	0.683029		990	1.96597	1.96597	1.96597	1.96597	1.96597	1.96597			1.66525	1.66525	1.66525	1.66525	1.66525	1.66525			2.92779	2.92779	2.92779	2.92779	2.92779	2.92779
991	0.83877	0.83877	0.83877	0.83877	0.83877	0.83877		991	1.20137	1.20137	1.20137	1.20137	1.20137	1.20137		991	0.971756	0.971756	0.971756	0.971756	0.971756	0.971756			1.4189	1.4189	1.4189	1.4189	1.4189	1.4189			3.00629	3.00629	3.00629	3.00629	3.00629	3.00629
992	0.634654	0.634654	0.634654	0.634654	0.634654	0.634654		992	0.973625	0.973625	0.973625	0.973625	0.973625	0.973625		992	1.0828	1.0828	1.0828	1.0828	1.0828	1.0828			1.92208	1.92208	1.92208	1.92208	1.92208	1.92208			2.40846	2.40846	2.40846	2.40846	2.40846	2.40846
993	0.460355	0.460355	0.460355	0.460355	0.460355	0.460355		993	1.24793	1.24793	1.24793	1.24793	1.24793	1.24793		993	1.01176	1.01176	1.01176	1.01176	1.01176	1.01176			1.7628	1.7628	1.7628	1.7628	1.7628	1.7628			3.33646	3.33646	3.33646	3.33646	3.33646	3.33646
994	0.519942	0.519942	0.519942	0.519942	0.519942	0.519942		994	0.893944	0.893944	0.893944	0.893944	0.893944	0.893944		994	1.35114	1.35114	1.35114	1.35114	1.35114	1.35114			2.57774	2.57774	2.57774	2.57774	2.57774	2.57774			3.83724	3.83724	3.83724	3.83724	3.83724	3.83724
995	0.540048	0.540048	0.540048	0.540048	0.540048	0.540048		995	0.853575	0.853575	0.853575	0.853575	0.853575	0.853575		995	1.44528	1.44528	1.44528	1.44528	1.44528	1.44528			1.19593	1.19593	1.19593	1.19593	1.19593	1.19593			1.87211	1.87211	1.87211	1.87211	1.87211	1.87211
996	0.603007	0.603007	0.603007	0.603007	0.603007	0.603007		996	1.0018	1.0018	1.0018	1.0018	1.0018	1.0018		996	1.21152	1.21152	1.21152	1.21152	1.21152	1.21152			1.91799	1.91799	1.91799	1.91799	1.91799	1.91799			3.1799	3.1799	3.1799	3.1799	3.1799	3.1799
997	0.649256	0.649256	0.649256	0.649256	0.649256	0.649256		997	0.688478	0.688478	0.688478	0.688478	0.688478	0.688478		997	1.17072	1.17072	1.17072	1.17072	1.17072	1.17072			1.4887	1.4887	1.4887	1.4887	1.4887	1.4887			2.57351	2.57351	2.57351	2.57351	2.57351	2.57351
998	0.734438	0.734438	0.734438	0.734438	0.734438	0.734438		998	0.769323	0.769323	0.769323	0.769323	0.769323	0.769323		998	1.15833	1.15833	1.15833	1.15833	1.15833	1.15833			1.32785	1.32785	1.32785	1.32785	1.32785	1.32785			3.32351	3.32351	3.32351	3.32351	3.32351	3.32351
999	0.551823	0.551823	0.551823	0.551823	0.551823	0.551823		999	0.759348	0.759348	0.759348	0.759348	0.759348	0.759348		999	1.11776	1.11776	1.11776	1.11776	1.11776	1.11776			1.03464	1.03464	1.03464	1.03464	1.03464	1.03464			3.36572	3.36572	3.36572	3.36572	3.36572	3.36572
1000	0.436903	0.436903	0.436903	0.436903	0.436903	0.436903		1000	0.77607	0.77607	0.77607	0.77607	0.77607	0.77607		1000	1.19328	1.19328	1.19328	1.19328	1.19328	1.19328			2.35323	2.35323	2.35323	2.35323	2.35323	2.35323			2.93189	2.93189	2.93189	2.93189	2.93189	2.93189
1001	0.705879	0.705879	0.705879	0.705879	0.705879	0.705879		1001	0.779457	0.779457	0.779457	0.779457	0.779457	0.779457		1001	0.992708	0.992708	0.992708	0.992708	0.992708	0.992708			1.62896	1.62896	1.62896	1.62896	1.62896	1.62896			4.04972	4.04972	4.04972	4.04972	4.04972	4.04972
1002	0.765317	0.765317	0.765317	0.765317	0.765317	0.765317		1002	0.67351	0.67351	0.67351	0.67351	0.67351	0.67351		1002	0.66108	0.66108	0.66108	0.66108	0.66108	0.66108			1.89689	1.89689	1.89689	1.89689	1.89689	1.89689			2.95194	2.95194	2.95194	2.95194	2.95194	2.95194
1003	0.76799	0.76799	0.76799	0.76799	0.76799	0.76799		1003	0.581131	0.581131	0.581131	0.581131	0.581131	0.581131		1003	0.797215	0.797215	0.797215	0.797215	0.797215	0.797215			1.70119	1.70119	1.70119	1.70119	1.70119	1.70119			2.27669	2.27669	2.27669	2.27669	2.27669	2.27669
1004	0.511535	0.511535	0.511535	0.511535	0.511535	0.511535		1004	0.802876	0.802876	0.802876	0.802876	0.802876	0.802876		1004	1.26109	1.26109	1.26109	1.26109	1.26109	1.26109			1.45082	1.45082	1.45082	1.45082	1.45082	1.45082			3.19353	3.19353	3.19353	3.19353	3.19353	3.19353
1005	0.517075	0.517075	0.517075	0.517075	0.517075	0.517075		1005	0.980472	0.980472	0.980472	0.980472	0.980472	0.980472		1005	1.89932	1.89932	1.89932	1.89932	1.89932	1.89932			0.981196	0.981196	0.981196	0.981196	0.981196	0.981196			2.61066	2.61066	2.61066	2.61066	2.61066	2.61066
1006	0.360111	0.360111	0.360111	0.360111	0.360111	0.360111		1006	1.2755	1.2755	1.2755	1.2755	1.2755	1.2755		1006	1.40857	1.40857	1.40857	1.40857	1.40857	1.40857			1.30488	1.30488	1.30488	1.30488	1.30488	1.30488			4.40411	4.40411	4.40411	4.40411	4.40411	4.40411
1007	0.639054	0.639054	0.639054	0.639054	0.639054	0.639054		1007	0.866905	0.866905	0.866905	0.866905	0.866905	0.866905		1007	1.57664	1.57664	1.57664	1.57664	1.57664	1.57664			1.15726	1.15726	1.15726	1.15726	1.15726	1.15726			2.97195	2.97195	2.97195	2.97195	2.97195	2.97195
1008	0.438963	0.438963	0.438963	0.438963	0.438963	0.438963		1008	0.962811	0.962811	0.962811	0.962811	0.962811	0.962811		1008	0.920042	0.920042	0.920042	0.920042	0.920042	0.920042			2.30951	2.30951	2.30951	2.30951	2.30951	2.30951			2.01871	2.01871	2.01871	2.01871	2.01871	2.01871
1009	0.826523	0.826523	0.826523	0.826523	0.826523	0.826523		1009	0.618263	0.618263	0.618263	0.618263	0.618263	0.618263		1009	1.18863	1.18863	1.18863	1.18863	1.18863	1.18863			1.86603	1.86603	1.86603	1.86603	1.86603	1.86603			2.81939	2.81939	2.81939	2.81939	2.81939	2.81939
1010	0.538203	0.538203	0.538203	0.538203	0.538203	0.538203		1010	0.625699	0.625699	0.625699	0.625699	0.625699	0.625699		1010	1.46459	1.46459	1.46459	1.46459	1.46459	1.46459			1.13888	1.13888	1.13888	1.13888	1.13888	1.13888			3.45136	3.45136	3.45136	3.45136	3.45136	3.45136
1011	0.536624	0.536624	0.536624	0.536624	0.536624	0.536624		1011	0.761944	0.761944	0.761944	0.761944	0.761944	0.761944		1011	1.6265	1.6265	1.6265	1.6265	1.6265	1.6265			1.44335	1.44335	1.44335	1.44335	1.44335	1.44335			2.81547	2.81547	2.81547	2.81547	2.81547	2.81547
1012	0.599437	0.599437	0.599437	0.599437	0.599437	0.599437		1012	0.875001	0.875001	0.875001	0.875001	0.875001	0.875001		1012	0.992987	0.992987	0.992987	0.992987	0.992987	0.992987			2.40607	2.40607	2.40607	2.40607	2.40607	2.40607			6.11335	6.11335	6.11335	6.11335	6.11335	6.11335
1013	0.430147	0.430147	0.430147	0.430147	0.430147	0.430147		1013	1.16879	1.16879	1.16879	1.16879	1.16879	1.16879		1013	1.50072	1.50072	1.50072	1.50072	1.50072	1.50072			1.41653	1.41653	1.41653	1.41653	1.41653	1.41653			4.04809	4.04809	4.04809	4.04809	4.04809	4.04809
1014	0.72211	0.72211	0.72211	0.72211	0.72211	0.72211		1014	0.559761	0.559761	0.559761	0.559761	0.559761	0.559761		1014	1.06904	1.06904	1.06904	1.06904	1.06904	1.06904			1.87223	1.87223	1.87223	1.87223	1.87223	1.87223			2.88837	2.88837	2.88837	2.88837	2.88837	2.88837
1015	0.561214	0.561214	0.561214	0.561214	0.561214	0.561214		1015	0.745354	0.745354	0.745354	0.745354	0.745354	0.745354		1015	1.00154	1.00154	1.00154	1.00154	1.00154	1.00154			1.68114	1.68114	1.68114	1.68114	1.68114	1.68114			2.11883	2.11883	2.11883	2.11883	2.11883	2.11883
1016	0.555835	0.555835	0.555835	0.555835	0.555835	0.555835		1016	0.903534	0.903534	0.903534	0.903534	0.903534	0.903534		1016	0.827381	0.827381	0.827381	0.827381	0.827381	0.827381			0.962045	0.962045	0.962045	0.962045	0.962045	0.962045			2.99064	2.99064	2.99064	2.99064	2.99064	2.99064
1017	0.434133	0.434133	0.434133	0.434133	0.434133	0.434133		1017	0.82549	0.82549	0.82549	0.82549	0.82549	0.82549		1017	1.39236	1.39236	1.39236	1.39236	1.39236	1.39236			2.83941	2.83941	2.83941	2.83941	2.83941	2.83941			2.45791	2.45791	2.45791	2.45791	2.45791	2.45791
1018	0.54448	0.54448	0.54448	0.54448	0.54448	0.54448		1018	0.97808	0.97808	0.97808	0.97808	0.97808	0.97808		1018	1.43629	1.43629	1.43629	1.43629	1.43629	1.43629			1.96613	1.96613	1.96613	1.96613	1.96613	1.96613			1.53523	1.53523	1.53523	1.53523	1.53523	1.53523
1019	0.660559	0.660559	0.660559	0.660559	0.660559	0.660559		1019	1.46274	1.46274	1.46274	1.46274	1.46274	1.46274		1019	1.1627	1.1627	1.1627	1.1627	1.1627	1.1627			1.28458	1.28458	1.28458	1.28458	1.28458	1.28458			2.42271	2.42271	2.42271	2.42271	2.42271	2.42271
1020	0.486981	0.486981	0.486981	0.486981	0.486981	0.486981		1020	0.674722	0.674722	0.674722	0.674722	0.674722	0.674722		1020	1.06962	1.06962	1.06962	1.06962	1.06962	1.06962			1.65374	1.65374	1.65374	1.65374	1.65374	1.65374			3.5007	3.5007	3.5007	3.5007	3.5007	3.5007
1021	0.549957	0.549957	0.549957	0.549957	0.549957	0.549957		1021	0.599112	0.599112	0.599112	0.599112	0.599112	0.599112		1021	1.02508	1.02508	1.02508	1.02508	1.02508	1.02508			1.44167	1.44167	1.44167	1.44167	1.44167	1.44167			4.25574	4.25574	4.25574	4.25574	4.25574	4.25574
1022	0.668524	0.668524	0.668524	0.668524	0.668524	0.668524		1022	1.28168	1.28168	1.28168	1.28168	1.28168	1.28168		1022	1.37441	1.37441	1.37441	1.37441	1.37441	1.37441			1.7568	1.7568	1.7568	1.7568	1.7568	1.7568			2.57945	2.57945	2.57945	2.57945	2.57945	2.57945
1023	0.609534	0.609534	0.609534	0.609534	0.609534	0.609534		1023	0.753368	0.753368	0.753368	0.753368	0.753368	0.753368		1023	1.18335	1.18335	1.18335	1.18335	1.18335	1.18335			2.28543	2.28543	2.28543	2.28543	2.28543	2.28543			3.78425	3.78425	3.78425	3.78425	3.78425	3.78425
1024	0.612482	0.612482	0.612482	0.612482	0.612482	0.612482		1024	0.671508	0.671508	0.671508	0.671508	0.671508	0.671508		1024	1.57304	1.57304	1.57304	1.57304	1.57304	1.57304			1.75148	1.75148	1.75148	1.75148	1.75148	1.75148			3.2088	3.2088	3.2088	3.2088	3.2088	3.2088
1025	0.574584	0.574584	0.574584	0.574584	0.574584	0.574584		1025	1.08021	1.08021	1.08021	1.08021	1.08021	1.08021		1025	1.49171	1.49171	1.49171	1.49171	1.49171	1.49171			1.76563	1.76563	1.76563	1.76563	1.76563	1.76563			2.31752	2.31752	2.31752	2.31752	2.31752	2.31752
1026	0.604256	0.604256	0.604256	0.604256	0.604256	0.604256		1026	0.972046	0.972046	0.972046	0.972046	0.972046	0.972046		1026	0.629553	0.629553	0.629553	0.629553	0.629553	0.629553			1.92704	1.92704	1.92704	1.92704	1.92704	1.92704			2.86724	2.86724	2.86724	2.86724	2.86724	2.86724
1027	0.888507	0.888507	0.888507	0.888507	0.888507	0.888507		1027	0.413381	0.413381	0.413381	0.413381	0.413381	0.413381		1027	1.34891	1.34891	1.34891	1.34891	1.34891	1.34891			1.01786	1.01786	1.01786	1.01786	1.01786	1.01786			2.73695	2.73695	2.73695	2.73695	2.73695	2.73695
1028	0.309221	0.309221	0.309221	0.309221	0.309221	0.309221		1028	0.774153	0.774153	0.774153	0.774153	0.774153	0.774153		1028	1.45298	1.45298	1.45298	1.45298	1.45298	1.45298			1.33264	1.33264	1.33264	1.33264	1.33264	1.33264			3.89894	3.89894	3.89894	3.89894	3.89894	3.89894
1029	0.729284	0.729284	0.729284	0.729284	0.729284	0.729284		1029	0.859607	0.859607	0.859607	0.859607	0.859607	0.859607		1029	0.541413	0.541413	0.541413	0.541413	0.541413	0.541413			1.84597	1.84597	1.84597	1.84597	1.84597	1.84597			2.55806	2.55806	2.55806	2.55806	2.55806	2.55806
1030	0.625679	0.625679	0.625679	0.625679	0.625679	0.625679		1030	0.959584	0.959584	0.959584	0.959584	0.959584	0.959584		1030	1.50829	1.50829	1.50829	1.50829	1.50829	1.50829			2.41452	2.41452	2.41452	2.41452	2.41452	2.41452			3.03416	3.03416	3.03416	3.03416	3.03416	3.03416
1031	0.420583	0.420583	0.420583	0.420583	0.420583	0.420583		1031	0.870236	0.870236	0.870236	0.870236	0.870236	0.870236		1031	1.81357	1.81357	1.81357	1.81357	1.81357	1.81357			1.78433	1.78433	1.78433	1.78433	1.78433	1.78433			4.43991	4.43991	4.43991	4.43991	4.43991	4.43991
1032	0.75785	0.75785	0.75785	0.75785	0.75785	0.75785		1032	0.894571	0.894571	0.894571	0.894571	0.894571	0.894571		1032	1.49961	1.49961	1.49961	1.49961	1.49961	1.49961			1.19076	1.19076	1.19076	1.19076	1.19076	1.19076			3.08245	3.08245	3.08245	3.08245	3.08245	3.08245
1033	0.697922	0.697922	0.697922	0.697922	0.697922	0.697922		1033	0.950337	0.950337	0.950337	0.950337	0.950337	0.950337		1033	1.48382	1.48382	1.48382	1.48382	1.48382	1.48382			1.06966	1.06966	1.06966	1.06966	1.06966	1.06966			3.17041	3.17041	3.17041	3.17041	3.17041	3.17041
1034	0.396747	0.396747	0.396747	0.396747	0.396747	0.396747		1034	1.05785	1.05785	1.05785	1.05785	1.05785	1.05785		1034	1.08561	1.08561	1.08561	1.08561	1.08561	1.08561			1.77689	1.77689	1.77689	1.77689	1.77689	1.77689			3.49918	3.49918	3.49918	3.49918	3.49918	3.49918
1035	0.702354	0.702354	0.702354	0.702354	0.702354	0.702354		1035	0.906922	0.906922	0.906922	0.906922	0.906922	0.906922		1035	0.925881	0.925881	0.925881	0.925881	0.925881	0.925881			2.05782	2.05782	2.05782	2.05782	2.05782	2.05782			3.0519	3.0519	3.0519	3.0519	3.0519	3.0519
1036	1.15814	1.15814	1.15814	1.15814	1.15814	1.15814		1036	1.11672	1.11672	1.11672	1.11672	1.11672	1.11672		1036	1.00816	1.00816	1.00816	1.00816	1.00816	1.00816			1.5465	1.5465	1.5465	1.5465	1.5465	1.5465			2.56359	2.56359	2.56359	2.56359	2.56359	2.56359
1037	0.738098	0.738098	0.738098	0.738098	0.738098	0.738098		1037	0.841346	0.841346	0.841346	0.841346	0.841346	0.841346		1037	1.13209	1.13209	1.13209	1.13209	1.13209	1.13209			1.70807	1.70807	1.70807	1.70807	1.70807	1.70807			2.73885	2.73885	2.73885	2.73885	2.73885	2.73885
1038	0.429581	0.429581	0.429581	0.429581	0.429581	0.429581		1038	0.687648	0.687648	0.687648	0.687648	0.687648	0.687648		1038	1.2085	1.2085	1.2085	1.2085	1.2085	1.2085			2.85907	2.85907	2.85907	2.85907	2.85907	2.85907			3.04283	3.04283	3.04283	3.04283	3.04283	3.04283
1039	0.398359	0.398359	0.398359	0.398359	0.398359	0.398359		1039	0.52642	0.52642	0.52642	0.52642	0.52642	0.52642		1039	1.16683	1.16683	1.16683	1.16683	1.16683	1.16683			1.32448	1.32448	1.32448	1.32448	1.32448	1.32448			2.78168	2.78168	2.78168	2.78168	2.78168	2.78168
1040	0.558409	0.558409	0.558409	0.558409	0.558409	0.558409		1040	0.749267	0.749267	0.749267	0.749267	0.749267	0.749267		1040	1.34163	1.34163	1.34163	1.34163	1.34163	1.34163			2.12842	2.12842	2.12842	2.12842	2.12842	2.12842			3.82811	3.82811	3.82811	3.82811	3.82811	3.82811
1041	0.820701	0.820701	0.820701	0.820701	0.820701	0.820701		1041	0.48794	0.48794	0.48794	0.48794	0.48794	0.48794		1041	1.25306	1.25306	1.25306	1.25306	1.25306	1.25306			1.2379	1.2379	1.2379	1.2379	1.2379	1.2379			3.37831	3.37831	3.37831	3.37831	3.37831	3.37831
1042	0.557905	0.557905	0.557905	0.557905	0.557905	0.557905		1042	1.26076	1.26076	1.26076	1.26076	1.26076	1.26076		1042	1.34387	1.34387	1.34387	1.34387	1.34387	1.34387			1.50654	1.50654	1.50654	1.50654	1.50654	1.50654			2.32662	2.32662	2.32662	2.32662	2.32662	2.32662
1043	0.529365	0.529365	0.529365	0.529365	0.529365	0.529365		1043	0.639803	0.639803	0.639803	0.639803	0.639803	0.639803		1043	1.33619	1.33619	1.33619	1.33619	1.33619	1.33619			1.86146	1.86146	1.86146	1.86146	1.86146	1.86146			1.86162	1.86162	1.86162	1.86162	1.86162	1.86162
1044	0.482469	0.482469	0.482469	0.482469	0.482469	0.482469		1044	1.14784	1.14784	1.14784	1.14784	1.14784	1.14784		1044	1.16339	1.16339	1.16339	1.16339	1.16339	1.16339			1.68253	1.68253	1.68253	1.68253	1.68253	1.68253			5.24603	5.24603	5.24603	5.24603	5.24603	5.24603
1045	0.831063	0.831063	0.831063	0.831063	0.831063	0.831063		1045	1.43245	1.43245	1.43245	1.43245	1.43245	1.43245		1045	2.05486	2.05486	2.05486	2.05486	2.05486	2.05486			1.81604	1.81604	1.81604	1.81604	1.81604	1.81604			4.06525	4.06525	4.06525	4.06525	4.06525	4.06525
1046	0.396343	0.396343	0.396343	0.396343	0.396343	0.396343		1046	1.08702	1.08702	1.08702	1.08702	1.08702	1.08702		1046	1.27176	1.27176	1.27176	1.27176	1.27176	1.27176			1.83858	1.83858	1.83858	1.83858	1.83858	1.83858			1.60928	1.60928	1.60928	1.60928	1.60928	1.60928
1047	0.858941	0.858941	0.858941	0.858941	0.858941	0.858941		1047	0.931148	0.931148	0.931148	0.931148	0.931148	0.931148		1047	1.09949	1.09949	1.09949	1.09949	1.09949	1.09949			2.09805	2.09805	2.09805	2.09805	2.09805	2.09805			2.06008	2.06008	2.06008	2.06008	2.06008	2.06008
1048	0.640935	0.640935	0.640935	0.640935	0.640935	0.640935		1048	0.799502	0.799502	0.799502	0.799502	0.799502	0.799502		1048	1.05205	1.05205	1.05205	1.05205	1.05205	1.05205			1.60794	1.60794	1.60794	1.60794	1.60794	1.60794			4.43819	4.43819	4.43819	4.43819	4.43819	4.43819
1049	0.544239	0.544239	0.544239	0.544239	0.544239	0.544239		1049	1.25066	1.25066	1.25066	1.25066	1.25066	1.25066		1049	1.07201	1.07201	1.07201	1.07201	1.07201	1.07201			1.31602	1.31602	1.31602	1.31602	1.31602	1.31602			3.41168	3.41168	3.41168	3.41168	3.41168	3.41168
1050	0.602251	0.602251	0.602251	0.602251	0.602251	0.602251		1050	0.888847	0.888847	0.888847	0.888847	0.888847	0.888847		1050	1.01464	1.01464	1.01464	1.01464	1.01464	1.01464			2.11409	2.11409	2.11409	2.11409	2.11409	2.11409			2.87393	2.87393	2.87393	2.87393	2.87393	2.87393
1051	0.511288	0.511288	0.511288	0.511288	0.511288	0.511288		1051	0.542574	0.542574	0.542574	0.542574	0.542574	0.542574		1051	0.9494	0.9494	0.9494	0.9494	0.9494	0.9494			1.46828	1.46828	1.46828	1.46828	1.46828	1.46828			3.30815	3.30815	3.30815	3.30815	3.30815	3.30815
1052	0.399326	0.399326	0.399326	0.399326	0.399326	0.399326		1052	1.3812	1.3812	1.3812	1.3812	1.3812	1.3812		1052	1.63974	1.63974	1.63974	1.63974	1.63974	1.63974			2.32241	2.32241	2.32241	2.32241	2.32241	2.32241			3.25595	3.25595	3.25595	3.25595	3.25595	3.25595
1053	0.845725	0.845725	0.845725	0.845725	0.845725	0.845725		1053	1.1716	1.1716	1.1716	1.1716	1.1716	1.1716		1053	1.17718	1.17718	1.17718	1.17718	1.17718	1.17718			1.65615	1.65615	1.65615	1.65615	1.65615	1.65615			3.59974	3.59974	3.59974	3.59974	3.59974	3.59974
1054	0.75534	0.75534	0.75534	0.75534	0.75534	0.75534		1054	0.992465	0.992465	0.992465	0.992465	0.992465	0.992465		1054	1.46811	1.46811	1.46811	1.46811	1.46811	1.46811			1.42148	1.42148	1.42148	1.42148	1.42148	1.42148			2.70354	2.70354	2.70354	2.70354	2.70354	2.70354
1055	0.424269	0.424269	0.424269	0.424269	0.424269	0.424269		1055	1.07882	1.07882	1.07882	1.07882	1.07882	1.07882		1055	1.497	1.497	1.497	1.497	1.497	1.497			2.23596	2.23596	2.23596	2.23596	2.23596	2.23596			2.48975	2.48975	2.48975	2.48975	2.48975	2.48975
1056	0.492413	0.492413	0.492413	0.492413	0.492413	0.492413		1056	0.691469	0.691469	0.691469	0.691469	0.691469	0.691469		1056	1.15221	1.15221	1.15221	1.15221	1.15221	1.15221			1.1953	1.1953	1.1953	1.1953	1.1953	1.1953			2.35869	2.35869	2.35869	2.35869	2.35869	2.35869
1057	0.525897	0.525897	0.525897	0.525897	0.525897	0.525897		1057	0.838149	0.838149	0.838149	0.838149	0.838149	0.838149		1057	1.68562	1.68562	1.68562	1.68562	1.68562	1.68562			2.06689	2.06689	2.06689	2.06689	2.06689	2.06689			2.88596	2.88596	2.88596	2.88596	2.88596	2.88596
1058	0.896145	0.896145	0.896145	0.896145	0.896145	0.896145		1058	0.722958	0.722958	0.722958	0.722958	0.722958	0.722958		1058	1.03436	1.03436	1.03436	1.03436	1.03436	1.03436			1.44203	1.44203	1.44203	1.44203	1.44203	1.44203			2.45492	2.45492	2.45492	2.45492	2.45492	2.45492
1059	0.477826	0.477826	0.477826	0.477826	0.477826	0.477826		1059	0.78074	0.78074	0.78074	0.78074	0.78074	0.78074		1059	1.67858	1.67858	1.67858	1.67858	1.67858	1.67858			1.58956	1.58956	1.58956	1.58956	1.58956	1.58956			3.23484	3.23484	3.23484	3.23484	3.23484	3.23484
1060	0.557294	0.557294	0.557294	0.557294	0.557294	0.557294		1060	1.17799	1.17799	1.17799	1.17799	1.17799	1.17799		1060	1.43071	1.43071	1.43071	1.43071	1.43071	1.43071			1.26347	1.26347	1.26347	1.26347	1.26347	1.26347			2.79243	2.79243	2.79243	2.79243	2.79243	2.79243
1061	0.631244	0.631244	0.631244	0.631244	0.631244	0.631244		1061	0.687625	0.687625	0.687625	0.687625	0.687625	0.687625		1061	1.48019	1.48019	1.48019	1.48019	1.48019	1.48019			3.06455	3.06455	3.06455	3.06455	3.06455	3.06455			4.4505	4.4505	4.4505	4.4505	4.4505	4.4505
1062	0.464753	0.464753	0.464753	0.464753	0.464753	0.464753		1062	0.952643	0.952643	0.952643	0.952643	0.952643	0.952643		1062	1.65832	1.65832	1.65832	1.65832	1.65832	1.65832			1.35637	1.35637	1.35637	1.35637	1.35637	1.35637			3.91397	3.91397	3.91397	3.91397	3.91397	3.91397
1063	0.890986	0.890986	0.890986	0.890986	0.890986	0.890986		1063	0.822476	0.822476	0.822476	0.822476	0.822476	0.822476		1063	1.06871	1.06871	1.06871	1.06871	1.06871	1.06871			1.61189	1.61189	1.61189	1.61189	1.61189	1.61189			2.71138	2.71138	2.71138	2.71138	2.71138	2.71138
1064	0.401992	0.401992	0.401992	0.401992	0.401992	0.401992		1064	0.900037	0.900037	0.900037	0.900037	0.900037	0.900037		1064	0.998995	0.998995	0.998995	0.998995	0.998995	0.998995			1.71202	1.71202	1.71202	1.71202	1.71202	1.71202			2.15287	2.15287	2.15287	2.15287	2.15287	2.15287
1065	0.776403	0.776403	0.776403	0.776403	0.776403	0.776403		1065	1.30016	1.30016	1.30016	1.30016	1.30016	1.30016		1065	1.93762	1.93762	1.93762	1.93762	1.93762	1.93762			1.41453	1.41453	1.41453	1.41453	1.41453	1.41453			2.65002	2.65002	2.65002	2.65002	2.65002	2.65002
1066	0.657943	0.657943	0.657943	0.657943	0.657943	0.657943		1066	1.04646	1.04646	1.04646	1.04646	1.04646	1.04646		1066	1.23602	1.23602	1.23602	1.23602	1.23602	1.23602			2.26366	2.26366	2.26366	2.26366	2.26366	2.26366			5.04396	5.04396	5.04396	5.04396	5.04396	5.04396
1067	0.494838	0.494838	0.494838	0.494838	0.494838	0.494838		1067	0.599759	0.599759	0.599759	0.599759	0.599759	0.599759		1067	0.909086	0.909086	0.909086	0.909086	0.909086	0.909086			1.89448	1.89448	1.89448	1.89448	1.89448	1.89448			2.72222	2.72222	2.72222	2.72222	2.72222	2.72222
1068	0.52896	0.52896	0.52896	0.52896	0.52896	0.52896		1068	1.07882	1.07882	1.07882	1.07882	1.07882	1.07882		1068	0.803088	0.803088	0.803088	0.803088	0.803088	0.803088			1.38678	1.38678	1.38678	1.38678	1.38678	1.38678			3.6594	3.6594	3.6594	3.6594	3.6594	3.6594
1069	0.728954	0.728954	0.728954	0.728954	0.728954	0.728954		1069	0.984576	0.984576	0.984576	0.984576	0.984576	0.984576		1069	1.58437	1.58437	1.58437	1.58437	1.58437	1.58437			2.43764	2.43764	2.43764	2.43764	2.43764	2.43764			2.0784	2.0784	2.0784	2.0784	2.0784	2.0784
1070	0.308733	0.308733	0.308733	0.308733	0.308733	0.308733		1070	0.815769	0.815769	0.815769	0.815769	0.815769	0.815769		1070	1.27686	1.27686	1.27686	1.27686	1.27686	1.27686			0.997601	0.997601	0.997601	0.997601	0.997601	0.997601			2.12851	2.12851	2.12851	2.12851	2.12851	2.12851
1071	0.730888	0.730888	0.730888	0.730888	0.730888	0.730888		1071	0.629138	0.629138	0.629138	0.629138	0.629138	0.629138		1071	1.24715	1.24715	1.24715	1.24715	1.24715	1.24715			2.27207	2.27207	2.27207	2.27207	2.27207	2.27207			2.74194	2.74194	2.74194	2.74194	2.74194	2.74194
1072	0.515834	0.515834	0.515834	0.515834	0.515834	0.515834		1072	0.98873	0.98873	0.98873	0.98873	0.98873	0.98873		1072	1.43447	1.43447	1.43447	1.43447	1.43447	1.43447			2.70698	2.70698	2.70698	2.70698	2.70698	2.70698			2.71772	2.71772	2.71772	2.71772	2.71772	2.71772
1073	0.858269	0.858269	0.858269	0.858269	0.858269	0.858269		1073	0.801545	0.801545	0.801545	0.801545	0.801545	0.801545		1073	1.40137	1.40137	1.40137	1.40137	1.40137	1.40137			1.95822	1.95822	1.95822	1.95822	1.95822	1.95822			2.48314	2.48314	2.48314	2.48314	2.48314	2.48314
1074	0.470464	0.470464	0.470464	0.470464	0.470464	0.470464		1074	0.968179	0.968179	0.968179	0.968179	0.968179	0.968179		1074	1.50063	1.50063	1.50063	1.50063	1.50063	1.50063			1.21886	1.21886	1.21886	1.21886	1.21886	1.21886			3.16448	3.16448	3.16448	3.16448	3.16448	3.16448
1075	0.66492	0.66492	0.66492	0.66492	0.66492	0.66492		1075	1.06624	1.06624	1.06624	1.06624	1.06624	1.06624		1075	1.58596	1.58596	1.58596	1.58596	1.58596	1.58596			1.56136	1.56136	1.56136	1.56136	1.56136	1.56136			2.48286	2.48286	2.48286	2.48286	2.48286	2.48286
1076	0.9936	0.9936	0.9936	0.9936	0.9936	0.9936		1076	0.567946	0.567946	0.567946	0.567946	0.567946	0.567946		1076	1.26	1.26	1.26	1.26	1.26	1.26			1.43542	1.43542	1.43542	1.43542	1.43542	1.43542			1.65366	1.65366	1.65366	1.65366	1.65366	1.65366
1077	0.973204	0.973204	0.973204	0.973204	0.973204	0.973204		1077	1.25863	1.25863	1.25863	1.25863	1.25863	1.25863		1077	1.62254	1.62254	1.62254	1.62254	1.62254	1.62254			1.65376	1.65376	1.65376	1.65376	1.65376	1.65376			2.00249	2.00249	2.00249	2.00249	2.00249	2.00249
1078	0.840214	0.840214	0.840214	0.840214	0.840214	0.840214		1078	1.05852	1.05852	1.05852	1.05852	1.05852	1.05852		1078	1.32105	1.32105	1.32105	1.32105	1.32105	1.32105			1.39644	1.39644	1.39644	1.39644	1.39644	1.39644			2.10885	2.10885	2.10885	2.10885	2.10885	2.10885
1079	0.594549	0.594549	0.594549	0.594549	0.594549	0.594549		1079	1.02641	1.02641	1.02641	1.02641	1.02641	1.02641		1079	0.859157	0.859157	0.859157	0.859157	0.859157	0.859157			1.33205	1.33205	1.33205	1.33205	1.33205	1.33205			3.17224	3.17224	3.17224	3.17224	3.17224	3.17224
1080	0.39303	0.39303	0.39303	0.39303	0.39303	0.39303		1080	0.858358	0.858358	0.858358	0.858358	0.858358	0.858358		1080	1.27103	1.27103	1.27103	1.27103	1.27103	1.27103			1.34639	1.34639	1.34639	1.34639	1.34639	1.34639			3.12857	3.12857	3.12857	3.12857	3.12857	3.12857
1081	0.597634	0.597634	0.597634	0.597634	0.597634	0.597634		1081	0.814319	0.814319	0.814319	0.814319	0.814319	0.814319		1081	1.39873	1.39873	1.39873	1.39873	1.39873	1.39873			1.66577	1.66577	1.66577	1.66577	1.66577	1.66577			2.54145	2.54145	2.54145	2.54145	2.54145	2.54145
1082	0.44395	0.44395	0.44395	0.44395	0.44395	0.44395		1082	1.18122	1.18122	1.18122	1.18122	1.18122	1.18122		1082	1.44046	1.44046	1.44046	1.44046	1.44046	1.44046			1.25566	1.25566	1.25566	1.25566	1.25566	1.25566			2.08289	2.08289	2.08289	2.08289	2.08289	2.08289
1083	0.521291	0.521291	0.521291	0.521291	0.521291	0.521291		1083	0.788567	0.788567	0.788567	0.788567	0.788567	0.788567		1083	1.37404	1.37404	1.37404	1.37404	1.37404	1.37404			2.32142	2.32142	2.32142	2.32142	2.32142	2.32142			4.11336	4.11336	4.11336	4.11336	4.11336	4.11336
1084	0.485921	0.485921	0.485921	0.485921	0.485921	0.485921		1084	0.587396	0.587396	0.587396	0.587396	0.587396	0.587396		1084	1.13677	1.13677	1.13677	1.13677	1.13677	1.13677			2.04953	2.04953	2.04953	2.04953	2.04953	2.04953			2.80637	2.80637	2.80637	2.80637	2.80637	2.80637
1085	0.635152	0.635152	0.635152	0.635152	0.635152	0.635152		1085	1.23294	1.23294	1.23294	1.23294	1.23294	1.23294		1085	1.26954	1.26954	1.26954	1.26954	1.26954	1.26954			1.29574	1.29574	1.29574	1.29574	1.29574	1.29574			3.74259	3.74259	3.74259	3.74259	3.74259	3.74259
1086	0.409695	0.409695	0.409695	0.409695	0.409695	0.409695		1086	0.936945	0.936945	0.936945	0.936945	0.936945	0.936945		1086	1.64716	1.64716	1.64716	1.64716	1.64716	1.64716			2.08069	2.08069	2.08069	2.08069	2.08069	2.08069			2.18099	2.18099	2.18099	2.18099	2.18099	2.18099
1087	0.742644	0.742644	0.742644	0.742644	0.742644	0.742644		1087	0.553142	0.553142	0.553142	0.553142	0.553142	0.553142		1087	0.801647	0.801647	0.801647	0.801647	0.801647	0.801647			2.07098	2.07098	2.07098	2.07098	2.07098	2.07098			2.39154	2.39154	2.39154	2.39154	2.39154	2.39154
1088	0.720938	0.720938	0.720938	0.720938	0.720938	0.720938		1088	0.561289	0.561289	0.561289	0.561289	0.561289	0.561289		1088	0.934208	0.934208	0.934208	0.934208	0.934208	0.934208			1.89435	1.89435	1.89435	1.89435	1.89435	1.89435			3.25944	3.25944	3.25944	3.25944	3.25944	3.25944
1089	0.482359	0.482359	0.482359	0.482359	0.482359	0.482359		1089	0.965491	0.965491	0.965491	0.965491	0.965491	0.965491		1089	1.05296	1.05296	1.05296	1.05296	1.05296	1.05296			1.036	1.036	1.036	1.036	1.036	1.036			3.312	3.312	3.312	3.312	3.312	3.312
1090	0.591875	0.591875	0.591875	0.591875	0.591875	0.591875		1090	1.10356	1.10356	1.10356	1.10356	1.10356	1.10356		1090	0.949062	0.949062	0.949062	0.949062	0.949062	0.949062			1.97055	1.97055	1.97055	1.97055	1.97055	1.97055			1.75045	1.75045	1.75045	1.75045	1.75045	1.75045
1091	0.717813	0.717813	0.717813	0.717813	0.717813	0.717813		1091	1.27889	1.27889	1.27889	1.27889	1.27889	1.27889		1091	1.3632	1.3632	1.3632	1.3632	1.3632	1.3632			1.56372	1.56372	1.56372	1.56372	1.56372	1.56372			3.56105	3.56105	3.56105	3.56105	3.56105	3.56105
1092	0.577106	0.577106	0.577106	0.577106	0.577106	0.577106		1092	1.02928	1.02928	1.02928	1.02928	1.02928	1.02928		1092	1.01138	1.01138	1.01138	1.01138	1.01138	1.01138			2.31939	2.31939	2.31939	2.31939	2.31939	2.31939			3.58904	3.58904	3.58904	3.58904	3.58904	3.58904
1093	0.65424	0.65424	0.65424	0.65424	0.65424	0.65424		1093	1.21991	1.21991	1.21991	1.21991	1.21991	1.21991		1093	1.21301	1.21301	1.21301	1.21301	1.21301	1.21301			1.34095	1.34095	1.34095	1.34095	1.34095	1.34095			3.59632	3.59632	3.59632	3.59632	3.59632	3.59632
1094	0.619998	0.619998	0.619998	0.619998	0.619998	0.619998		1094	0.831067	0.831067	0.831067	0.831067	0.831067	0.831067		1094	1.44887	1.44887	1.44887	1.44887	1.44887	1.44887			2.21772	2.21772	2.21772	2.21772	2.21772	2.21772			1.966	1.966	1.966	1.966	1.966	1.966
1095	0.83122	0.83122	0.83122	0.83122	0.83122	0.83122		1095	1.01784	1.01784	1.01784	1.01784	1.01784	1.01784		1095	0.870298	0.870298	0.870298	0.870298	0.870298	0.870298			1.53535	1.53535	1.53535	1.53535	1.53535	1.53535			2.17987	2.17987	2.17987	2.17987	2.17987	2.17987
1096	0.457358	0.457358	0.457358	0.457358	0.457358	0.457358		1096	1.22482	1.22482	1.22482	1.22482	1.22482	1.22482		1096	1.35568	1.35568	1.35568	1.35568	1.35568	1.35568			2.72664	2.72664	2.72664	2.72664	2.72664	2.72664			2.80091	2.80091	2.80091	2.80091	2.80091	2.80091
1097	0.60208	0.60208	0.60208	0.60208	0.60208	0.60208		1097	0.549298	0.549298	0.549298	0.549298	0.549298	0.549298		1097	1.04894	1.04894	1.04894	1.04894	1.04894	1.04894			1.62987	1.62987	1.62987	1.62987	1.62987	1.62987			3.28804	3.28804	3.28804	3.28804	3.28804	3.28804
1098	0.531816	0.531816	0.531816	0.531816	0.531816	0.531816		1098	0.906918	0.906918	0.906918	0.906918	0.906918	0.906918		1098	1.16826	1.16826	1.16826	1.16826	1.16826	1.16826			1.51694	1.51694	1.51694	1.51694	1.51694	1.51694			3.72758	3.72758	3.72758	3.72758	3.72758	3.72758
1099	0.651328	0.651328	0.651328	0.651328	0.651328	0.651328		1099	0.699021	0.699021	0.699021	0.699021	0.699021	0.699021		1099	1.35438	1.35438	1.35438	1.35438	1.35438	1.35438			1.7526	1.7526	1.7526	1.7526	1.7526	1.7526			2.33879	2.33879	2.33879	2.33879	2.33879	2.33879
1100	0.584798	0.584798	0.584798	0.584798	0.584798	0.584798		1100	0.678952	0.678952	0.678952	0.678952	0.678952	0.678952		1100	1.85404	1.85404	1.85404	1.85404	1.85404	1.85404			2.61679	2.61679	2.61679	2.61679	2.61679	2.61679			2.73927	2.73927	2.73927	2.73927	2.73927	2.73927
1101	0.594802	0.594802	0.594802	0.594802	0.594802	0.594802		1101	0.693763	0.693763	0.693763	0.693763	0.693763	0.693763		1101	0.997075	0.997075	0.997075	0.997075	0.997075	0.997075			2.44146	2.44146	2.44146	2.44146	2.44146	2.44146			2.75539	2.75539	2.75539	2.75539	2.75539	2.75539
1102	0.452865	0.452865	0.452865	0.452865	0.452865	0.452865		1102	0.875014	0.875014	0.875014	0.875014	0.875014	0.875014		1102	0.646999	0.646999	0.646999	0.646999	0.646999	0.646999			2.11399	2.11399	2.11399	2.11399	2.11399	2.11399			3.29468	3.29468	3.29468	3.29468	3.29468	3.29468
1103	0.744261	0.744261	0.744261	0.744261	0.744261	0.744261		1103	0.93071	0.93071	0.93071	0.93071	0.93071	0.93071		1103	1.63776	1.63776	1.63776	1.63776	1.63776	1.63776			2.44668	2.44668	2.44668	2.44668	2.44668	2.44668			3.80304	3.80304	3.80304	3.80304	3.80304	3.80304
1104	0.441615	0.441615	0.441615	0.441615	0.441615	0.441615		1104	1.21177	1.21177	1.21177	1.21177	1.21177	1.21177		1104	1.24837	1.24837	1.24837	1.24837	1.24837	1.24837			1.59017	1.59017	1.59017	1.59017	1.59017	1.59017			2.01336	2.01336	2.01336	2.01336	2.01336	2.01336
1105	0.496484	0.496484	0.496484	0.496484	0.496484	0.496484		1105	0.794338	0.794338	0.794338	0.794338	0.794338	0.794338		1105	1.23363	1.23363	1.23363	1.23363	1.23363	1.23363			2.15248	2.15248	2.15248	2.15248	2.15248	2.15248			2.89977	2.89977	2.89977	2.89977	2.89977	2.89977
1106	0.472722	0.472722	0.472722	0.472722	0.472722	0.472722		1106	0.793235	0.793235	0.793235	0.793235	0.793235	0.793235		1106	1.38765	1.38765	1.38765	1.38765	1.38765	1.38765			2.11782	2.11782	2.11782	2.11782	2.11782	2.11782			2.45522	2.45522	2.45522	2.45522	2.45522	2.45522
1107	0.520235	0.520235	0.520235	0.520235	0.520235	0.520235		1107	0.806474	0.806474	0.806474	0.806474	0.806474	0.806474		1107	1.4195	1.4195	1.4195	1.4195	1.4195	1.4195			1.68269	1.68269	1.68269	1.68269	1.68269	1.68269			3.07795	3.07795	3.07795	3.07795	3.07795	3.07795
1108	0.55489	0.55489	0.55489	0.55489	0.55489	0.55489		1108	0.916085	0.916085	0.916085	0.916085	0.916085	0.916085		1108	1.19007	1.19007	1.19007	1.19007	1.19007	1.19007			1.69945	1.69945	1.69945	1.69945	1.69945	1.69945			1.18124	1.18124	1.18124	1.18124	1.18124	1.18124
1109	0.898104	0.898104	0.898104	0.898104	0.898104	0.898104		1109	0.999189	0.999189	0.999189	0.999189	0.999189	0.999189		1109	1.85023	1.85023	1.85023	1.85023	1.85023	1.85023			1.88458	1.88458	1.88458	1.88458	1.88458	1.88458			5.06922	5.06922	5.06922	5.06922	5.06922	5.06922
1110	0.746982	0.746982	0.746982	0.746982	0.746982	0.746982		1110	0.618816	0.618816	0.618816	0.618816	0.618816	0.618816		1110	1.10446	1.10446	1.10446	1.10446	1.10446	1.10446			2.25793	2.25793	2.25793	2.25793	2.25793	2.25793			1.73648	1.73648	1.73648	1.73648	1.73648	1.73648
1111	0.49515	0.49515	0.49515	0.49515	0.49515	0.49515		1111	1.11078	1.11078	1.11078	1.11078	1.11078	1.11078		1111	1.55866	1.55866	1.55866	1.55866	1.55866	1.55866			1.61288	1.61288	1.61288	1.61288	1.61288	1.61288			2.98101	2.98101	2.98101	2.98101	2.98101	2.98101
1112	0.689715	0.689715	0.689715	0.689715	0.689715	0.689715		1112	0.969731	0.969731	0.969731	0.969731	0.969731	0.969731		1112	1.12022	1.12022	1.12022	1.12022	1.12022	1.12022			1.56626	1.56626	1.56626	1.56626	1.56626	1.56626			3.02344	3.02344	3.02344	3.02344	3.02344	3.02344
1113	0.579884	0.579884	0.579884	0.579884	0.579884	0.579884		1113	0.791962	0.791962	0.791962	0.791962	0.791962	0.791962		1113	1.04071	1.04071	1.04071	1.04071	1.04071	1.04071			1.75337	1.75337	1.75337	1.75337	1.75337	1.75337			3.76771	3.76771	3.76771	3.76771	3.76771	3.76771
1114	0.328029	0.328029	0.328029	0.328029	0.328029	0.328029		1114	0.776774	0.776774	0.776774	0.776774	0.776774	0.776774		1114	1.24502	1.24502	1.24502	1.24502	1.24502	1.24502			1.61317	1.61317	1.61317	1.61317	1.61317	1.61317			2.52124	2.52124	2.52124	2.52124	2.52124	2.52124
1115	0.955781	0.955781	0.955781	0.955781	0.955781	0.955781		1115	1.05027	1.05027	1.05027	1.05027	1.05027	1.05027		1115	1.02868	1.02868	1.02868	1.02868	1.02868	1.02868			1.26877	1.26877	1.26877	1.26877	1.26877	1.26877			3.69649	3.69649	3.69649	3.69649	3.69649	3.69649
1116	1.05433	1.05433	1.05433	1.05433	1.05433	1.05433		1116	1.00899	1.00899	1.00899	1.00899	1.00899	1.00899		1116	1.27506	1.27506	1.27506	1.27506	1.27506	1.27506			2.10142	2.10142	2.10142	2.10142	2.10142	2.10142			2.34654	2.34654	2.34654	2.34654	2.34654	2.34654
1117	0.567991	0.567991	0.567991	0.567991	0.567991	0.567991		1117	1.05459	1.05459	1.05459	1.05459	1.05459	1.05459		1117	1.48743	1.48743	1.48743	1.48743	1.48743	1.48743			1.34783	1.34783	1.34783	1.34783	1.34783	1.34783			2.68544	2.68544	2.68544	2.68544	2.68544	2.68544
1118	0.635612	0.635612	0.635612	0.635612	0.635612	0.635612		1118	0.811929	0.811929	0.811929	0.811929	0.811929	0.811929		1118	1.41388	1.41388	1.41388	1.41388	1.41388	1.41388			1.98136	1.98136	1.98136	1.98136	1.98136	1.98136			2.54038	2.54038	2.54038	2.54038	2.54038	2.54038
1119	0.645839	0.645839	0.645839	0.645839	0.645839	0.645839		1119	1.01243	1.01243	1.01243	1.01243	1.01243	1.01243		1119	0.959945	0.959945	0.959945	0.959945	0.959945	0.959945			1.57949	1.57949	1.57949	1.57949	1.57949	1.57949			2.63484	2.63484	2.63484	2.63484	2.63484	2.63484
1120	0.570288	0.570288	0.570288	0.570288	0.570288	0.570288		1120	0.725689	0.725689	0.725689	0.725689	0.725689	0.725689		1120	1.17706	1.17706	1.17706	1.17706	1.17706	1.17706			1.88673	1.88673	1.88673	1.88673	1.88673	1.88673			3.34085	3.34085	3.34085	3.34085	3.34085	3.34085
1121	0.638302	0.638302	0.638302	0.638302	0.638302	0.638302		1121	0.574012	0.574012	0.574012	0.574012	0.574012	0.574012		1121	1.10857	1.10857	1.10857	1.10857	1.10857	1.10857			1.65982	1.65982	1.65982	1.65982	1.65982	1.65982			3.51881	3.51881	3.51881	3.51881	3.51881	3.51881
1122	0.300492	0.300492	0.300492	0.300492	0.300492	0.300492		1122	0.56161	0.56161	0.56161	0.56161	0.56161	0.56161		1122	1.69807	1.69807	1.69807	1.69807	1.69807	1.69807			1.82143	1.82143	1.82143	1.82143	1.82143	1.82143			4.51061	4.51061	4.51061	4.51061	4.51061	4.51061
1123	0.535386	0.535386	0.535386	0.535386	0.535386	0.535386		1123	0.653681	0.653681	0.653681	0.653681	0.653681	0.653681		1123	1.36961	1.36961	1.36961	1.36961	1.36961	1.36961			1.37542	1.37542	1.37542	1.37542	1.37542	1.37542			2.82156	2.82156	2.82156	2.82156	2.82156	2.82156
1124	0.413105	0.413105	0.413105	0.413105	0.413105	0.413105		1124	0.742642	0.742642	0.742642	0.742642	0.742642	0.742642		1124	1.2159	1.2159	1.2159	1.2159	1.2159	1.2159			2.26126	2.26126	2.26126	2.26126	2.26126	2.26126			2.81489	2.81489	2.81489	2.81489	2.81489	2.81489
1125	0.669754	0.669754	0.669754	0.669754	0.669754	0.669754		1125	0.596569	0.596569	0.596569	0.596569	0.596569	0.596569		1125	1.1745	1.1745	1.1745	1.1745	1.1745	1.1745			1.76899	1.76899	1.76899	1.76899	1.76899	1.76899			2.3838	2.3838	2.3838	2.3838	2.3838	2.3838
1126	0.772569	0.772569	0.772569	0.772569	0.772569	0.772569		1126	1.05116	1.05116	1.05116	1.05116	1.05116	1.05116		1126	0.990001	0.990001	0.990001	0.990001	0.990001	0.990001			3.09154	3.09154	3.09154	3.09154	3.09154	3.09154			3.39553	3.39553	3.39553	3.39553	3.39553	3.39553
1127	0.763233	0.763233	0.763233	0.763233	0.763233	0.763233		1127	0.844436	0.844436	0.844436	0.844436	0.844436	0.844436		1127	1.11482	1.11482	1.11482	1.11482	1.11482	1.11482			1.77971	1.77971	1.77971	1.77971	1.77971	1.77971			1.3414	1.3414	1.3414	1.3414	1.3414	1.3414
1128	0.447708	0.447708	0.447708	0.447708	0.447708	0.447708		1128	1.16085	1.16085	1.16085	1.16085	1.16085	1.16085		1128	0.960177	0.960177	0.960177	0.960177	0.960177	0.960177			1.20426	1.20426	1.20426	1.20426	1.20426	1.20426			2.60821	2.60821	2.60821	2.60821	2.60821	2.60821
1129	0.84017	0.84017	0.84017	0.84017	0.84017	0.84017		1129	0.699954	0.699954	0.699954	0.699954	0.699954	0.699954		1129	1.05707	1.05707	1.05707	1.05707	1.05707	1.05707			2.37159	2.37159	2.37159	2.37159	2.37159	2.37159			4.0816	4.0816	4.0816	4.0816	4.0816	4.0816
1130	0.597499	0.597499	0.597499	0.597499	0.597499	0.597499		1130	0.881445	0.881445	0.881445	0.881445	0.881445	0.881445		1130	1.19788	1.19788	1.19788	1.19788	1.19788	1.19788			2.10879	2.10879	2.10879	2.10879	2.10879	2.10879			2.08263	2.08263	2.08263	2.08263	2.08263	2.08263
1131	0.731858	0.731858	0.731858	0.731858	0.731858	0.731858		1131	0.6821	0.6821	0.6821	0.6821	0.6821	0.6821		1131	1.2591	1.2591	1.2591	1.2591	1.2591	1.2591			1.44604	1.44604	1.44604	1.44604	1.44604	1.44604			2.67053	2.67053	2.67053	2.67053	2.67053	2.67053
1132	0.584552	0.584552	0.584552	0.584552	0.584552	0.584552		1132	0.789733	0.789733	0.789733	0.789733	0.789733	0.789733		1132	0.923463	0.923463	0.923463	0.923463	0.923463	0.923463			2.13366	2.13366	2.13366	2.13366	2.13366	2.13366			3.65187	3.65187	3.65187	3.65187	3.65187	3.65187
1133	0.648211	0.648211	0.648211	0.648211	0.648211	0.648211		1133	1.01772	1.01772	1.01772	1.01772	1.01772	1.01772		1133	1.47208	1.47208	1.47208	1.47208	1.47208	1.47208			1.7388	1.7388	1.7388	1.7388	1.7388	1.7388			2.78797	2.78797	2.78797	2.78797	2.78797	2.78797
1134	0.696652	0.696652	0.696652	0.696652	0.696652	0.696652		1134	1.20082	1.20082	1.20082	1.20082	1.20082	1.20082		1134	0.924675	0.924675	0.924675	0.924675	0.924675	0.924675			1.44596	1.44596	1.44596	1.44596	1.44596	1.44596			3.35444	3.35444	3.35444	3.35444	3.35444	3.35444
1135	0.426732	0.426732	0.426732	0.426732	0.426732	0.426732		1135	0.938025	0.938025	0.938025	0.938025	0.938025	0.938025		1135	1.11882	1.11882	1.11882	1.11882	1.11882	1.11882			1.24414	1.24414	1.24414	1.24414	1.24414	1.24414			2.70834	2.70834	2.70834	2.70834	2.70834	2.70834
1136	0.673987	0.673987	0.673987	0.673987	0.673987	0.673987		1136	1.09687	1.09687	1.09687	1.09687	1.09687	1.09687		1136	1.80562	1.80562	1.80562	1.80562	1.80562	1.80562			2.24417	2.24417	2.24417	2.24417	2.24417	2.24417			2.9423	2.9423	2.9423	2.9423	2.9423	2.9423
1137	0.653723	0.653723	0.653723	0.653723	0.653723	0.653723		1137	0.96434	0.96434	0.96434	0.96434	0.96434	0.96434		1137	0.656538	0.656538	0.656538	0.656538	0.656538	0.656538			1.95384	1.95384	1.95384	1.95384	1.95384	1.95384			2.03287	2.03287	2.03287	2.03287	2.03287	2.03287
1138	0.784799	0.784799	0.784799	0.784799	0.784799	0.784799		1138	0.794517	0.794517	0.794517	0.794517	0.794517	0.794517		1138	1.60872	1.60872	1.60872	1.60872	1.60872	1.60872			2.34687	2.34687	2.34687	2.34687	2.34687	2.34687			2.26931	2.26931	2.26931	2.26931	2.26931	2.26931
1139	0.933341	0.933341	0.933341	0.933341	0.933341	0.933341		1139	0.82781	0.82781	0.82781	0.82781	0.82781	0.82781		1139	2.03246	2.03246	2.03246	2.03246	2.03246	2.03246			1.15393	1.15393	1.15393	1.15393	1.15393	1.15393			3.22976	3.22976	3.22976	3.22976	3.22976	3.22976
1140	0.459479	0.459479	0.459479	0.459479	0.459479	0.459479		1140	0.847923	0.847923	0.847923	0.847923	0.847923	0.847923		1140	0.950786	0.950786	0.950786	0.950786	0.950786	0.950786			1.36773	1.36773	1.36773	1.36773	1.36773	1.36773			1.85291	1.85291	1.85291	1.85291	1.85291	1.85291
1141	0.448149	0.448149	0.448149	0.448149	0.448149	0.448149		1141	1.04554	1.04554	1.04554	1.04554	1.04554	1.04554		1141	0.896648	0.896648	0.896648	0.896648	0.896648	0.896648			3.21746	3.21746	3.21746	3.21746	3.21746	3.21746			2.0209	2.0209	2.0209	2.0209	2.0209	2.0209
1142	0.620539	0.620539	0.620539	0.620539	0.620539	0.620539		1142	0.945218	0.945218	0.945218	0.945218	0.945218	0.945218		1142	1.2289	1.2289	1.2289	1.2289	1.2289	1.2289			1.33851	1.33851	1.33851	1.33851	1.33851	1.33851			2.82665	2.82665	2.82665	2.82665	2.82665	2.82665
1143	0.964115	0.964115	0.964115	0.964115	0.964115	0.964115		1143	0.853181	0.853181	0.853181	0.853181	0.853181	0.853181		1143	1.63197	1.63197	1.63197	1.63197	1.63197	1.63197			1.59602	1.59602	1.59602	1.59602	1.59602	1.59602			2.92174	2.92174	2.92174	2.92174	2.92174	2.92174
1144	0.554892	0.554892	0.554892	0.554892	0.554892	0.554892		1144	0.800376	0.800376	0.800376	0.800376	0.800376	0.800376		1144	1.32111	1.32111	1.32111	1.32111	1.32111	1.32111			1.55816	1.55816	1.55816	1.55816	1.55816	1.55816			4.44423	4.44423	4.44423	4.44423	4.44423	4.44423
1145	0.61284	0.61284	0.61284	0.61284	0.61284	0.61284		1145	0.596607	0.596607	0.596607	0.596607	0.596607	0.596607		1145	1.14636	1.14636	1.14636	1.14636	1.14636	1.14636			1.65788	1.65788	1.65788	1.65788	1.65788	1.65788			3.37426	3.37426	3.37426	3.37426	3.37426	3.37426
1146	0.59773	0.59773	0.59773	0.59773	0.59773	0.59773		1146	0.754518	0.754518	0.754518	0.754518	0.754518	0.754518		1146	0.920766	0.920766	0.920766	0.920766	0.920766	0.920766			1.88085	1.88085	1.88085	1.88085	1.88085	1.88085			2.60346	2.60346	2.60346	2.60346	2.60346	2.60346
1147	0.552136	0.552136	0.552136	0.552136	0.552136	0.552136		1147	1.11549	1.11549	1.11549	1.11549	1.11549	1.11549		1147	0.718289	0.718289	0.718289	0.718289	0.718289	0.718289			1.49087	1.49087	1.49087	1.49087	1.49087	1.49087			2.31872	2.31872	2.31872	2.31872	2.31872	2.31872
1148	0.681676	0.681676	0.681676	0.681676	0.681676	0.681676		1148	0.838925	0.838925	0.838925	0.838925	0.838925	0.838925		1148	0.884118	0.884118	0.884118	0.884118	0.884118	0.884118			1.59935	1.59935	1.59935	1.59935	1.59935	1.59935			3.91266	3.91266	3.91266	3.91266	3.91266	3.91266
1149	0.38897	0.38897	0.38897	0.38897	0.38897	0.38897		1149	0.928086	0.928086	0.928086	0.928086	0.928086	0.928086		1149	1.16477	1.16477	1.16477	1.16477	1.16477	1.16477			2.00937	2.00937	2.00937	2.00937	2.00937	2.00937			2.32831	2.32831	2.32831	2.32831	2.32831	2.32831
1150	0.865965	0.865965	0.865965	0.865965	0.865965	0.865965		1150	0.934118	0.934118	0.934118	0.934118	0.934118	0.934118		1150	0.954195	0.954195	0.954195	0.954195	0.954195	0.954195			2.24664	2.24664	2.24664	2.24664	2.24664	2.24664			2.91555	2.91555	2.91555	2.91555	2.91555	2.91555
1151	0.84928	0.84928	0.84928	0.84928	0.84928	0.84928		1151	1.16102	1.16102	1.16102	1.16102	1.16102	1.16102		1151	2.11561	2.11561	2.11561	2.11561	2.11561	2.11561			2.08968	2.08968	2.08968	2.08968	2.08968	2.08968			2.66762	2.66762	2.66762	2.66762	2.66762	2.66762
1152	0.671386	0.671386	0.671386	0.671386	0.671386	0.671386		1152	0.944796	0.944796	0.944796	0.944796	0.944796	0.944796		1152	0.873536	0.873536	0.873536	0.873536	0.873536	0.873536			1.95446	1.95446	1.95446	1.95446	1.95446	1.95446			2.74884	2.74884	2.74884	2.74884	2.74884	2.74884
1153	0.708294	0.708294	0.708294	0.708294	0.708294	0.708294		1153	0.992	0.992	0.992	0.992	0.992	0.992		1153	0.823964	0.823964	0.823964	0.823964	0.823964	0.823964			1.90235	1.90235	1.90235	1.90235	1.90235	1.90235			2.79408	2.79408	2.79408	2.79408	2.79408	2.79408
1154	0.827066	0.827066	0.827066	0.827066	0.827066	0.827066		1154	1.22621	1.22621	1.22621	1.22621	1.22621	1.22621		1154	1.32811	1.32811	1.32811	1.32811	1.32811	1.32811			1.7597	1.7597	1.7597	1.7597	1.7597	1.7597			3.10532	3.10532	3.10532	3.10532	3.10532	3.10532
1155	0.838446	0.838446	0.838446	0.838446	0.838446	0.838446		1155	1.15025	1.15025	1.15025	1.15025	1.15025	1.15025		1155	1.24439	1.24439	1.24439	1.24439	1.24439	1.24439			1.54727	1.54727	1.54727	1.54727	1.54727	1.54727			2.04896	2.04896	2.04896	2.04896	2.04896	2.04896
1156	0.578805	0.578805	0.578805	0.578805	0.578805	0.578805		1156	0.748207	0.748207	0.748207	0.748207	0.748207	0.748207		1156	1.44631	1.44631	1.44631	1.44631	1.44631	1.44631			1.94007	1.94007	1.94007	1.94007	1.94007	1.94007			2.43824	2.43824	2.43824	2.43824	2.43824	2.43824
1157	0.581259	0.581259	0.581259	0.581259	0.581259	0.581259		1157	0.632198	0.632198	0.632198	0.632198	0.632198	0.632198		1157	1.01711	1.01711	1.01711	1.01711	1.01711	1.01711			1.63393	1.63393	1.63393	1.63393	1.63393	1.63393			3.30575	3.30575	3.30575	3.30575	3.30575	3.30575
1158	0.574934	0.574934	0.574934	0.574934	0.574934	0.574934		1158	0.770271	0.770271	0.770271	0.770271	0.770271	0.770271		1158	1.0126	1.0126	1.0126	1.0126	1.0126	1.0126			1.57547	1.57547	1.57547	1.57547	1.57547	1.57547			3.65472	3.65472	3.65472	3.65472	3.65472	3.65472
1159	0.505001	0.505001	0.505001	0.505001	0.505001	0.505001		1159	0.790755	0.790755	0.790755	0.790755	0.790755	0.790755		1159	1.51335	1.51335	1.51335	1.51335	1.51335	1.51335			1.68527	1.68527	1.68527	1.68527	1.68527	1.68527			5.13891	5.13891	5.13891	5.13891	5.13891	5.13891
1160	0.540883	0.540883	0.540883	0.540883	0.540883	0.540883		1160	0.748481	0.748481	0.748481	0.748481	0.748481	0.748481		1160	1.03406	1.03406	1.03406	1.03406	1.03406	1.03406			1.50566	1.50566	1.50566	1.50566	1.50566	1.50566			2.25199	2.25199	2.25199	2.25199	2.25199	2.25199
1161	0.527614	0.527614	0.527614	0.527614	0.527614	0.527614		1161	0.839613	0.839613	0.839613	0.839613	0.839613	0.839613		1161	0.891284	0.891284	0.891284	0.891284	0.891284	0.891284			1.93464	1.93464	1.93464	1.93464	1.93464	1.93464			2.86839	2.86839	2.86839	2.86839	2.86839	2.86839
1162	0.708677	0.708677	0.708677	0.708677	0.708677	0.708677		1162	0.817816	0.817816	0.817816	0.817816	0.817816	0.817816		1162	0.954	0.954	0.954	0.954	0.954	0.954			2.05346	2.05346	2.05346	2.05346	2.05346	2.05346			1.10047	1.10047	1.10047	1.10047	1.10047	1.10047
1163	0.535441	0.535441	0.535441	0.535441	0.535441	0.535441		1163	0.949675	0.949675	0.949675	0.949675	0.949675	0.949675		1163	1.47113	1.47113	1.47113	1.47113	1.47113	1.47113			1.32487	1.32487	1.32487	1.32487	1.32487	1.32487			2.67398	2.67398	2.67398	2.67398	2.67398	2.67398
1164	0.608831	0.608831	0.608831	0.608831	0.608831	0.608831		1164	0.868908	0.868908	0.868908	0.868908	0.868908	0.868908		1164	1.46499	1.46499	1.46499	1.46499	1.46499	1.46499			2.0858	2.0858	2.0858	2.0858	2.0858	2.0858			2.77032	2.77032	2.77032	2.77032	2.77032	2.77032
1165	0.52932	0.52932	0.52932	0.52932	0.52932	0.52932		1165	0.861958	0.861958	0.861958	0.861958	0.861958	0.861958		1165	1.43695	1.43695	1.43695	1.43695	1.43695	1.43695			1.36685	1.36685	1.36685	1.36685	1.36685	1.36685			2.44557	2.44557	2.44557	2.44557	2.44557	2.44557
1166	0.473484	0.473484	0.473484	0.473484	0.473484	0.473484		1166	0.832692	0.832692	0.832692	0.832692	0.832692	0.832692		1166	1.60033	1.60033	1.60033	1.60033	1.60033	1.60033			1.95786	1.95786	1.95786	1.95786	1.95786	1.95786			3.38718	3.38718	3.38718	3.38718	3.38718	3.38718
1167	0.631203	0.631203	0.631203	0.631203	0.631203	0.631203		1167	0.806323	0.806323	0.806323	0.806323	0.806323	0.806323		1167	1.15722	1.15722	1.15722	1.15722	1.15722	1.15722			1.75853	1.75853	1.75853	1.75853	1.75853	1.75853			2.98253	2.98253	2.98253	2.98253	2.98253	2.98253
1168	0.384559	0.384559	0.384559	0.384559	0.384559	0.384559		1168	0.725286	0.725286	0.725286	0.725286	0.725286	0.725286		1168	1.41116	1.41116	1.41116	1.41116	1.41116	1.41116			2.0792	2.0792	2.0792	2.0792	2.0792	2.0792			3.43578	3.43578	3.43578	3.43578	3.43578	3.43578
1169	0.759029	0.759029	0.759029	0.759029	0.759029	0.759029		1169	0.626225	0.626225	0.626225	0.626225	0.626225	0.626225		1169	1.3073	1.3073	1.3073	1.3073	1.3073	1.3073			2.46726	2.46726	2.46726	2.46726	2.46726	2.46726			4.53365	4.53365	4.53365	4.53365	4.53365	4.53365
1170	0.679251	0.679251	0.679251	0.679251	0.679251	0.679251		1170	0.887717	0.887717	0.887717	0.887717	0.887717	0.887717		1170	0.966468	0.966468	0.966468	0.966468	0.966468	0.966468			1.12985	1.12985	1.12985	1.12985	1.12985	1.12985			3.86259	3.86259	3.86259	3.86259	3.86259	3.86259
1171	0.462345	0.462345	0.462345	0.462345	0.462345	0.462345		1171	0.923701	0.923701	0.923701	0.923701	0.923701	0.923701		1171	1.54067	1.54067	1.54067	1.54067	1.54067	1.54067			1.86846	1.86846	1.86846	1.86846	1.86846	1.86846			2.23229	2.23229	2.23229	2.23229	2.23229	2.23229
1172	0.739644	0.739644	0.739644	0.739644	0.739644	0.739644		1172	1.64374	1.64374	1.64374	1.64374	1.64374	1.64374		1172	1.0466	1.0466	1.0466	1.0466	1.0466	1.0466			1.02858	1.02858	1.02858	1.02858	1.02858	1.02858			3.57288	3.57288	3.57288	3.57288	3.57288	3.57288
1173	0.720932	0.720932	0.720932	0.720932	0.720932	0.720932		1173	1.06794	1.06794	1.06794	1.06794	1.06794	1.06794		1173	0.890876	0.890876	0.890876	0.890876	0.890876	0.890876			2.05811	2.05811	2.05811	2.05811	2.05811	2.05811			2.30239	2.30239	2.30239	2.30239	2.30239	2.30239
1174	0.545399	0.545399	0.545399	0.545399	0.545399	0.545399		1174	0.755286	0.755286	0.755286	0.755286	0.755286	0.755286		1174	0.790608	0.790608	0.790608	0.790608	0.790608	0.790608			1.8511	1.8511	1.8511	1.8511	1.8511	1.8511			2.34461	2.34461	2.34461	2.34461	2.34461	2.34461
1175	0.576542	0.576542	0.576542	0.576542	0.576542	0.576542		1175	0.887167	0.887167	0.887167	0.887167	0.887167	0.887167		1175	0.994503	0.994503	0.994503	0.994503	0.994503	0.994503			1.02853	1.02853	1.02853	1.02853	1.02853	1.02853			2.52524	2.52524	2.52524	2.52524	2.52524	2.52524
1176	0.8337	0.8337	0.8337	0.8337	0.8337	0.8337		1176	0.544061	0.544061	0.544061	0.544061	0.544061	0.544061		1176	1.09292	1.09292	1.09292	1.09292	1.09292	1.09292			1.38774	1.38774	1.38774	1.38774	1.38774	1.38774			4.04025	4.04025	4.04025	4.04025	4.04025	4.04025
1177	0.580595	0.580595	0.580595	0.580595	0.580595	0.580595		1177	0.914395	0.914395	0.914395	0.914395	0.914395	0.914395		1177	0.959246	0.959246	0.959246	0.959246	0.959246	0.959246			1.83426	1.83426	1.83426	1.83426	1.83426	1.83426			3.26361	3.26361	3.26361	3.26361	3.26361	3.26361
1178	0.655214	0.655214	0.655214	0.655214	0.655214	0.655214		1178	0.758846	0.758846	0.758846	0.758846	0.758846	0.758846		1178	1.00156	1.00156	1.00156	1.00156	1.00156	1.00156			2.39768	2.39768	2.39768	2.39768	2.39768	2.39768			3.22856	3.22856	3.22856	3.22856	3.22856	3.22856
1179	0.473206	0.473206	0.473206	0.473206	0.473206	0.473206		1179	0.957937	0.957937	0.957937	0.957937	0.957937	0.957937		1179	0.697757	0.697757	0.697757	0.697757	0.697757	0.697757			1.89503	1.89503	1.89503	1.89503	1.89503	1.89503			2.94394	2.94394	2.94394	2.94394	2.94394	2.94394
1180	0.749309	0.749309	0.749309	0.749309	0.749309	0.749309		1180	0.617099	0.617099	0.617099	0.617099	0.617099	0.617099		1180	1.76644	1.76644	1.76644	1.76644	1.76644	1.76644			1.4541	1.4541	1.4541	1.4541	1.4541	1.4541			2.95828	2.95828	2.95828	2.95828	2.95828	2.95828
1181	0.466175	0.466175	0.466175	0.466175	0.466175	0.466175		1181	1.03326	1.03326	1.03326	1.03326	1.03326	1.03326		1181	0.788933	0.788933	0.788933	0.788933	0.788933	0.788933			1.94898	1.94898	1.94898	1.94898	1.94898	1.94898			4.07916	4.07916	4.07916	4.07916	4.07916	4.07916
1182	0.428947	0.428947	0.428947	0.428947	0.428947	0.428947		1182	1.02194	1.02194	1.02194	1.02194	1.02194	1.02194		1182	1.09359	1.09359	1.09359	1.09359	1.09359	1.09359			1.92501	1.92501	1.92501	1.92501	1.92501	1.92501			2.5208	2.5208	2.5208	2.5208	2.5208	2.5208
1183	0.752617	0.752617	0.752617	0.752617	0.752617	0.752617		1183	1.08979	1.08979	1.08979	1.08979	1.08979	1.08979		1183	1.84688	1.84688	1.84688	1.84688	1.84688	1.84688			1.49902	1.49902	1.49902	1.49902	1.49902	1.49902			3.41926	3.41926	3.41926	3.41926	3.41926	3.41926
1184	0.669652	0.669652	0.669652	0.669652	0.669652	0.669652		1184	0.598535	0.598535	0.598535	0.598535	0.598535	0.598535		1184	1.46831	1.46831	1.46831	1.46831	1.46831	1.46831			2.26652	2.26652	2.26652	2.26652	2.26652	2.26652			2.77868	2.77868	2.77868	2.77868	2.77868	2.77868
1185	0.578578	0.578578	0.578578	0.578578	0.578578	0.578578		1185	0.80559	0.80559	0.80559	0.80559	0.80559	0.80559		1185	0.868734	0.868734	0.868734	0.868734	0.868734	0.868734			1.04309	1.04309	1.04309	1.04309	1.04309	1.04309			2.27833	2.27833	2.27833	2.27833	2.27833	2.27833
1186	0.579622	0.579622	0.579622	0.579622	0.579622	0.579622		1186	0.711994	0.711994	0.711994	0.711994	0.711994	0.711994		1186	1.18218	1.18218	1.18218	1.18218	1.18218	1.18218			1.94993	1.94993	1.94993	1.94993	1.94993	1.94993			3.35703	3.35703	3.35703	3.35703	3.35703	3.35703
1187	0.465297	0.465297	0.465297	0.465297	0.465297	0.465297		1187	1.16005	1.16005	1.16005	1.16005	1.16005	1.16005		1187	1.2328	1.2328	1.2328	1.2328	1.2328	1.2328			2.69111	2.69111	2.69111	2.69111	2.69111	2.69111			3.01691	3.01691	3.01691	3.01691	3.01691	3.01691
1188	0.379165	0.379165	0.379165	0.379165	0.379165	0.379165		1188	0.766458	0.766458	0.766458	0.766458	0.766458	0.766458		1188	2.13716	2.13716	2.13716	2.13716	2.13716	2.13716			2.38425	2.38425	2.38425	2.38425	2.38425	2.38425			4.0625	4.0625	4.0625	4.0625	4.0625	4.0625
1189	0.500089	0.500089	0.500089	0.500089	0.500089	0.500089		1189	0.860579	0.860579	0.860579	0.860579	0.860579	0.860579		1189	1.23237	1.23237	1.23237	1.23237	1.23237	1.23237			2.32328	2.32328	2.32328	2.32328	2.32328	2.32328			3.12053	3.12053	3.12053	3.12053	3.12053	3.12053
1190	0.578887	0.578887	0.578887	0.578887	0.578887	0.578887		1190	0.917449	0.917449	0.917449	0.917449	0.917449	0.917449		1190	1.41296	1.41296	1.41296	1.41296	1.41296	1.41296			1.92007	1.92007	1.92007	1.92007	1.92007	1.92007			1.56597	1.56597	1.56597	1.56597	1.56597	1.56597
1191	0.696613	0.696613	0.696613	0.696613	0.696613	0.696613		1191	0.778969	0.778969	0.778969	0.778969	0.778969	0.778969		1191	2.32451	2.32451	2.32451	2.32451	2.32451	2.32451			2.35379	2.35379	2.35379	2.35379	2.35379	2.35379			4.03337	4.03337	4.03337	4.03337	4.03337	4.03337
1192	0.653365	0.653365	0.653365	0.653365	0.653365	0.653365		1192	1.2609	1.2609	1.2609	1.2609	1.2609	1.2609		1192	0.873457	0.873457	0.873457	0.873457	0.873457	0.873457			1.09088	1.09088	1.09088	1.09088	1.09088	1.09088			5.18793	5.18793	5.18793	5.18793	5.18793	5.18793
1193	0.375058	0.375058	0.375058	0.375058	0.375058	0.375058		1193	0.856043	0.856043	0.856043	0.856043	0.856043	0.856043		1193	1.00716	1.00716	1.00716	1.00716	1.00716	1.00716			2.03537	2.03537	2.03537	2.03537	2.03537	2.03537			3.85643	3.85643	3.85643	3.85643	3.85643	3.85643
1194	0.699319	0.699319	0.699319	0.699319	0.699319	0.699319		1194	1.30603	1.30603	1.30603	1.30603	1.30603	1.30603		1194	0.97263	0.97263	0.97263	0.97263	0.97263	0.97263			1.43312	1.43312	1.43312	1.43312	1.43312	1.43312			4.46152	4.46152	4.46152	4.46152	4.46152	4.46152
1195	0.503358	0.503358	0.503358	0.503358	0.503358	0.503358		1195	1.5009	1.5009	1.5009	1.5009	1.5009	1.5009		1195	1.56538	1.56538	1.56538	1.56538	1.56538	1.56538			1.62158	1.62158	1.62158	1.62158	1.62158	1.62158			3.79016	3.79016	3.79016	3.79016	3.79016	3.79016
1196	0.77333	0.77333	0.77333	0.77333	0.77333	0.77333		1196	0.731683	0.731683	0.731683	0.731683	0.731683	0.731683		1196	1.52725	1.52725	1.52725	1.52725	1.52725	1.52725			1.50566	1.50566	1.50566	1.50566	1.50566	1.50566			3.17377	3.17377	3.17377	3.17377	3.17377	3.17377
1197	0.357623	0.357623	0.357623	0.357623	0.357623	0.357623		1197	0.915511	0.915511	0.915511	0.915511	0.915511	0.915511		1197	1.01107	1.01107	1.01107	1.01107	1.01107	1.01107			1.52096	1.52096	1.52096	1.52096	1.52096	1.52096			1.96782	1.96782	1.96782	1.96782	1.96782	1.96782
1198	0.517203	0.517203	0.517203	0.517203	0.517203	0.517203		1198	0.776154	0.776154	0.776154	0.776154	0.776154	0.776154		1198	1.27609	1.27609	1.27609	1.27609	1.27609	1.27609			1.26438	1.26438	1.26438	1.26438	1.26438	1.26438			2.35618	2.35618	2.35618	2.35618	2.35618	2.35618
1199	0.730619	0.730619	0.730619	0.730619	0.730619	0.730619		1199	0.631267	0.631267	0.631267	0.631267	0.631267	0.631267		1199	1.26724	1.26724	1.26724	1.26724	1.26724	1.26724			2.57652	2.57652	2.57652	2.57652	2.57652	2.57652			3.23286	3.23286	3.23286	3.23286	3.23286	3.23286
1200	0.432466	0.432466	0.432466	0.432466	0.432466	0.432466		1200	0.872039	0.872039	0.872039	0.872039	0.872039	0.872039		1200	1.67751	1.67751	1.67751	1.67751	1.67751	1.67751			1.16104	1.16104	1.16104	1.16104	1.16104	1.16104			3.49758	3.49758	3.49758	3.49758	3.49758	3.49758
1201	0.583899	0.583899	0.583899	0.583899	0.583899	0.583899		1201	0.934206	0.934206	0.934206	0.934206	0.934206	0.934206		1201	0.861477	0.861477	0.861477	0.861477	0.861477	0.861477			1.87534	1.87534	1.87534	1.87534	1.87534	1.87534			2.97857	2.97857	2.97857	2.97857	2.97857	2.97857
1202	0.48987	0.48987	0.48987	0.48987	0.48987	0.48987		1202	0.557201	0.557201	0.557201	0.557201	0.557201	0.557201		1202	1.10369	1.10369	1.10369	1.10369	1.10369	1.10369			1.27613	1.27613	1.27613	1.27613	1.27613	1.27613			3.43104	3.43104	3.43104	3.43104	3.43104	3.43104
1203	0.741647	0.741647	0.741647	0.741647	0.741647	0.741647		1203	0.927671	0.927671	0.927671	0.927671	0.927671	0.927671		1203	1.08347	1.08347	1.08347	1.08347	1.08347	1.08347			1.96416	1.96416	1.96416	1.96416	1.96416	1.96416			4.43128	4.43128	4.43128	4.43128	4.43128	4.43128
1204	0.442122	0.442122	0.442122	0.442122	0.442122	0.442122		1204	0.780951	0.780951	0.780951	0.780951	0.780951	0.780951		1204	1.21313	1.21313	1.21313	1.21313	1.21313	1.21313			1.55403	1.55403	1.55403	1.55403	1.55403	1.55403			3.86331	3.86331	3.86331	3.86331	3.86331	3.86331
1205	0.718829	0.718829	0.718829	0.718829	0.718829	0.718829		1205	0.983034	0.983034	0.983034	0.983034	0.983034	0.983034		1205	1.31876	1.31876	1.31876	1.31876	1.31876	1.31876			2.5335	2.5335	2.5335	2.5335	2.5335	2.5335			3.25247	3.25247	3.25247	3.25247	3.25247	3.25247
1206	0.71176	0.71176	0.71176	0.71176	0.71176	0.71176		1206	0.652824	0.652824	0.652824	0.652824	0.652824	0.652824		1206	0.979189	0.979189	0.979189	0.979189	0.979189	0.979189			1.75342	1.75342	1.75342	1.75342	1.75342	1.75342			2.03085	2.03085	2.03085	2.03085	2.03085	2.03085
1207	0.55978	0.55978	0.55978	0.55978	0.55978	0.55978		1207	0.900567	0.900567	0.900567	0.900567	0.900567	0.900567		1207	1.10316	1.10316	1.10316	1.10316	1.10316	1.10316			1.88085	1.88085	1.88085	1.88085	1.88085	1.88085			2.82983	2.82983	2.82983	2.82983	2.82983	2.82983
1208	0.458313	0.458313	0.458313	0.458313	0.458313	0.458313		1208	0.790706	0.790706	0.790706	0.790706	0.790706	0.790706		1208	1.15238	1.15238	1.15238	1.15238	1.15238	1.15238			1.74317	1.74317	1.74317	1.74317	1.74317	1.74317			3.66925	3.66925	3.66925	3.66925	3.66925	3.66925
1209	0.700064	0.700064	0.700064	0.700064	0.700064	0.700064		1209	0.789127	0.789127	0.789127	0.789127	0.789127	0.789127		1209	1.64045	1.64045	1.64045	1.64045	1.64045	1.64045			1.85275	1.85275	1.85275	1.85275	1.85275	1.85275			1.97172	1.97172	1.97172	1.97172	1.97172	1.97172
1210	0.846932	0.846932	0.846932	0.846932	0.846932	0.846932		1210	1.81546	1.81546	1.81546	1.81546	1.81546	1.81546		1210	1.37635	1.37635	1.37635	1.37635	1.37635	1.37635			2.06695	2.06695	2.06695	2.06695	2.06695	2.06695			3.51673	3.51673	3.51673	3.51673	3.51673	3.51673
1211	0.615761	0.615761	0.615761	0.615761	0.615761	0.615761		1211	0.730551	0.730551	0.730551	0.730551	0.730551	0.730551		1211	1.1393	1.1393	1.1393	1.1393	1.1393	1.1393			1.41069	1.41069	1.41069	1.41069	1.41069	1.41069			4.51948	4.51948	4.51948	4.51948	4.51948	4.51948
1212	0.810003	0.810003	0.810003	0.810003	0.810003	0.810003		1212	0.948337	0.948337	0.948337	0.948337	0.948337	0.948337		1212	0.885365	0.885365	0.885365	0.885365	0.885365	0.885365			2.16824	2.16824	2.16824	2.16824	2.16824	2.16824			1.89754	1.89754	1.89754	1.89754	1.89754	1.89754
1213	0.564079	0.564079	0.564079	0.564079	0.564079	0.564079		1213	0.540758	0.540758	0.540758	0.540758	0.540758	0.540758		1213	1.34	1.34	1.34	1.34	1.34	1.34			1.55647	1.55647	1.55647	1.55647	1.55647	1.55647			2.63316	2.63316	2.63316	2.63316	2.63316	2.63316
1214	0.600886	0.600886	0.600886	0.600886	0.600886	0.600886		1214	0.999585	0.999585	0.999585	0.999585	0.999585	0.999585		1214	0.903038	0.903038	0.903038	0.903038	0.903038	0.903038			2.19476	2.19476	2.19476	2.19476	2.19476	2.19476			2.20243	2.20243	2.20243	2.20243	2.20243	2.20243
1215	0.528869	0.528869	0.528869	0.528869	0.528869	0.528869		1215	0.848588	0.848588	0.848588	0.848588	0.848588	0.848588		1215	0.930436	0.930436	0.930436	0.930436	0.930436	0.930436			2.2699	2.2699	2.2699	2.2699	2.2699	2.2699			2.33776	2.33776	2.33776	2.33776	2.33776	2.33776
1216	0.772695	0.772695	0.772695	0.772695	0.772695	0.772695		1216	1.03101	1.03101	1.03101	1.03101	1.03101	1.03101		1216	1.12387	1.12387	1.12387	1.12387	1.12387	1.12387			1.40251	1.40251	1.40251	1.40251	1.40251	1.40251			3.04576	3.04576	3.04576	3.04576	3.04576	3.04576
1217	0.578812	0.578812	0.578812	0.578812	0.578812	0.578812		1217	0.499935	0.499935	0.499935	0.499935	0.499935	0.499935		1217	1.61946	1.61946	1.61946	1.61946	1.61946	1.61946			1.58205	1.58205	1.58205	1.58205	1.58205	1.58205			4.53067	4.53067	4.53067	4.53067	4.53067	4.53067
1218	0.664267	0.664267	0.664267	0.664267	0.664267	0.664267		1218	0.955493	0.955493	0.955493	0.955493	0.955493	0.955493		1218	1.36689	1.36689	1.36689	1.36689	1.36689	1.36689			1.92038	1.92038	1.92038	1.92038	1.92038	1.92038			3.11094	3.11094	3.11094	3.11094	3.11094	3.11094
1219	0.533826	0.533826	0.533826	0.533826	0.533826	0.533826		1219	0.929539	0.929539	0.929539	0.929539	0.929539	0.929539		1219	1.23003	1.23003	1.23003	1.23003	1.23003	1.23003			2.02239	2.02239	2.02239	2.02239	2.02239	2.02239			2.645	2.645	2.645	2.645	2.645	2.645
1220	0.594441	0.594441	0.594441	0.594441	0.594441	0.594441		1220	0.657663	0.657663	0.657663	0.657663	0.657663	0.657663		1220	1.28198	1.28198	1.28198	1.28198	1.28198	1.28198			2.08493	2.08493	2.08493	2.08493	2.08493	2.08493			2.40226	2.40226	2.40226	2.40226	2.40226	2.40226
1221	0.59932	0.59932	0.59932	0.59932	0.59932	0.59932		1221	0.772138	0.772138	0.772138	0.772138	0.772138	0.772138		1221	1.09041	1.09041	1.09041	1.09041	1.09041	1.09041			2.02252	2.02252	2.02252	2.02252	2.02252	2.02252			3.53416	3.53416	3.53416	3.53416	3.53416	3.53416
1222	0.461319	0.461319	0.461319	0.461319	0.461319	0.461319		1222	0.867329	0.867329	0.867329	0.867329	0.867329	0.867329		1222	1.33143	1.33143	1.33143	1.33143	1.33143	1.33143			1.60093	1.60093	1.60093	1.60093	1.60093	1.60093			3.59463	3.59463	3.59463	3.59463	3.59463	3.59463
1223	0.423424	0.423424	0.423424	0.423424	0.423424	0.423424		1223	1.34916	1.34916	1.34916	1.34916	1.34916	1.34916		1223	1.10381	1.10381	1.10381	1.10381	1.10381	1.10381			1.60746	1.60746	1.60746	1.60746	1.60746	1.60746			4.06424	4.06424	4.06424	4.06424	4.06424	4.06424
1224	0.567523	0.567523	0.567523	0.567523	0.567523	0.567523		1224	0.921353	0.921353	0.921353	0.921353	0.921353	0.921353		1224	1.21421	1.21421	1.21421	1.21421	1.21421	1.21421			2.19897	2.19897	2.19897	2.19897	2.19897	2.19897			2.26891	2.26891	2.26891	2.26891	2.26891	2.26891
1225	0.49683	0.49683	0.49683	0.49683	0.49683	0.49683		1225	1.11737	1.11737	1.11737	1.11737	1.11737	1.11737		1225	1.40514	1.40514	1.40514	1.40514	1.40514	1.40514			1.93996	1.93996	1.93996	1.93996	1.93996	1.93996			3.05613	3.05613	3.05613	3.05613	3.05613	3.05613
1226	0.374023	0.374023	0.374023	0.374023	0.374023	0.374023		1226	0.65932	0.65932	0.65932	0.65932	0.65932	0.65932		1226	1.45459	1.45459	1.45459	1.45459	1.45459	1.45459			1.00253	1.00253	1.00253	1.00253	1.00253	1.00253			1.93767	1.93767	1.93767	1.93767	1.93767	1.93767
1227	0.631273	0.631273	0.631273	0.631273	0.631273	0.631273		1227	1.07447	1.07447	1.07447	1.07447	1.07447	1.07447		1227	1.20382	1.20382	1.20382	1.20382	1.20382	1.20382			1.11721	1.11721	1.11721	1.11721	1.11721	1.11721			2.96722	2.96722	2.96722	2.96722	2.96722	2.96722
1228	0.540061	0.540061	0.540061	0.540061	0.540061	0.540061		1228	1.15188	1.15188	1.15188	1.15188	1.15188	1.15188		1228	1.29224	1.29224	1.29224	1.29224	1.29224	1.29224			1.60386	1.60386	1.60386	1.60386	1.60386	1.60386			3.53939	3.53939	3.53939	3.53939	3.53939	3.53939
1229	0.639511	0.639511	0.639511	0.639511	0.639511	0.639511		1229	0.515169	0.515169	0.515169	0.515169	0.515169	0.515169		1229	1.24278	1.24278	1.24278	1.24278	1.24278	1.24278			2.71099	2.71099	2.71099	2.71099	2.71099	2.71099			3.18326	3.18326	3.18326	3.18326	3.18326	3.18326
1230	0.730497	0.730497	0.730497	0.730497	0.730497	0.730497		1230	0.982362	0.982362	0.982362	0.982362	0.982362	0.982362		1230	1.37681	1.37681	1.37681	1.37681	1.37681	1.37681			1.12563	1.12563	1.12563	1.12563	1.12563	1.12563			3.99228	3.99228	3.99228	3.99228	3.99228	3.99228
1231	0.661864	0.661864	0.661864	0.661864	0.661864	0.661864		1231	0.931232	0.931232	0.931232	0.931232	0.931232	0.931232		1231	1.32071	1.32071	1.32071	1.32071	1.32071	1.32071			1.50774	1.50774	1.50774	1.50774	1.50774	1.50774			3.02677	3.02677	3.02677	3.02677	3.02677	3.02677
1232	0.483542	0.483542	0.483542	0.483542	0.483542	0.483542		1232	0.903316	0.903316	0.903316	0.903316	0.903316	0.903316		1232	1.5132	1.5132	1.5132	1.5132	1.5132	1.5132			1.38058	1.38058	1.38058	1.38058	1.38058	1.38058			2.07267	2.07267	2.07267	2.07267	2.07267	2.07267
1233	0.702137	0.702137	0.702137	0.702137	0.702137	0.702137		1233	0.567319	0.567319	0.567319	0.567319	0.567319	0.567319		1233	1.44022	1.44022	1.44022	1.44022	1.44022	1.44022			1.64868	1.64868	1.64868	1.64868	1.64868	1.64868			2.08616	2.08616	2.08616	2.08616	2.08616	2.08616
1234	1.0079	1.0079	1.0079	1.0079	1.0079	1.0079		1234	0.957701	0.957701	0.957701	0.957701	0.957701	0.957701		1234	1.17665	1.17665	1.17665	1.17665	1.17665	1.17665			1.72969	1.72969	1.72969	1.72969	1.72969	1.72969			3.71649	3.71649	3.71649	3.71649	3.71649	3.71649
1235	0.495268	0.495268	0.495268	0.495268	0.495268	0.495268		1235	1.0068	1.0068	1.0068	1.0068	1.0068	1.0068		1235	1.43093	1.43093	1.43093	1.43093	1.43093	1.43093			2.69481	2.69481	2.69481	2.69481	2.69481	2.69481			3.04749	3.04749	3.04749	3.04749	3.04749	3.04749
1236	0.34804	0.34804	0.34804	0.34804	0.34804	0.34804		1236	0.645985	0.645985	0.645985	0.645985	0.645985	0.645985		1236	1.31931	1.31931	1.31931	1.31931	1.31931	1.31931			2.41917	2.41917	2.41917	2.41917	2.41917	2.41917			2.57395	2.57395	2.57395	2.57395	2.57395	2.57395
1237	0.519696	0.519696	0.519696	0.519696	0.519696	0.519696		1237	1.23174	1.23174	1.23174	1.23174	1.23174	1.23174		1237	0.650525	0.650525	0.650525	0.650525	0.650525	0.650525			1.34516	1.34516	1.34516	1.34516	1.34516	1.34516			3.65756	3.65756	3.65756	3.65756	3.65756	3.65756
1238	0.688551	0.688551	0.688551	0.688551	0.688551	0.688551		1238	1.05496	1.05496	1.05496	1.05496	1.05496	1.05496		1238	0.996915	0.996915	0.996915	0.996915	0.996915	0.996915			1.72728	1.72728	1.72728	1.72728	1.72728	1.72728			2.72215	2.72215	2.72215	2.72215	2.72215	2.72215
1239	0.89329	0.89329	0.89329	0.89329	0.89329	0.89329		1239	0.710368	0.710368	0.710368	0.710368	0.710368	0.710368		1239	1.24731	1.24731	1.24731	1.24731	1.24731	1.24731			1.41743	1.41743	1.41743	1.41743	1.41743	1.41743			2.85658	2.85658	2.85658	2.85658	2.85658	2.85658
1240	0.359274	0.359274	0.359274	0.359274	0.359274	0.359274		1240	1.07533	1.07533	1.07533	1.07533	1.07533	1.07533		1240	1.39129	1.39129	1.39129	1.39129	1.39129	1.39129			2.32495	2.32495	2.32495	2.32495	2.32495	2.32495			2.1881	2.1881	2.1881	2.1881	2.1881	2.1881
1241	0.803203	0.803203	0.803203	0.803203	0.803203	0.803203		1241	0.80099	0.80099	0.80099	0.80099	0.80099	0.80099		1241	1.62734	1.62734	1.62734	1.62734	1.62734	1.62734			1.47791	1.47791	1.47791	1.47791	1.47791	1.47791			4.03761	4.03761	4.03761	4.03761	4.03761	4.03761
1242	0.559962	0.559962	0.559962	0.559962	0.559962	0.559962		1242	0.859675	0.859675	0.859675	0.859675	0.859675	0.859675		1242	1.65524	1.65524	1.65524	1.65524	1.65524	1.65524			1.97297	1.97297	1.97297	1.97297	1.97297	1.97297			3.24225	3.24225	3.24225	3.24225	3.24225	3.24225
1243	0.587532	0.587532	0.587532	0.587532	0.587532	0.587532		1243	1.21725	1.21725	1.21725	1.21725	1.21725	1.21725		1243	1.02097	1.02097	1.02097	1.02097	1.02097	1.02097			1.96294	1.96294	1.96294	1.96294	1.96294	1.96294			1.97251	1.97251	1.97251	1.97251	1.97251	1.97251
1244	0.492349	0.492349	0.492349	0.492349	0.492349	0.492349		1244	0.955148	0.955148	0.955148	0.955148	0.955148	0.955148		1244	1.07646	1.07646	1.07646	1.07646	1.07646	1.07646			1.51284	1.51284	1.51284	1.51284	1.51284	1.51284			2.99238	2.99238	2.99238	2.99238	2.99238	2.99238
1245	0.467491	0.467491	0.467491	0.467491	0.467491	0.467491		1245	1.1042	1.1042	1.1042	1.1042	1.1042	1.1042		1245	1.6989	1.6989	1.6989	1.6989	1.6989	1.6989			1.60821	1.60821	1.60821	1.60821	1.60821	1.60821			2.11186	2.11186	2.11186	2.11186	2.11186	2.11186
1246	0.763778	0.763778	0.763778	0.763778	0.763778	0.763778		1246	0.673699	0.673699	0.673699	0.673699	0.673699	0.673699		1246	1.39123	1.39123	1.39123	1.39123	1.39123	1.39123			1.85186	1.85186	1.85186	1.85186	1.85186	1.85186			2.94076	2.94076	2.94076	2.94076	2.94076	2.94076
1247	0.730188	0.730188	0.730188	0.730188	0.730188	0.730188		1247	0.315949	0.315949	0.315949	0.315949	0.315949	0.315949		1247	0.956192	0.956192	0.956192	0.956192	0.956192	0.956192			2.24129	2.24129	2.24129	2.24129	2.24129	2.24129			3.87251	3.87251	3.87251	3.87251	3.87251	3.87251
1248	0.57337	0.57337	0.57337	0.57337	0.57337	0.57337		1248	0.885988	0.885988	0.885988	0.885988	0.885988	0.885988		1248	1.16344	1.16344	1.16344	1.16344	1.16344	1.16344			1.59338	1.59338	1.59338	1.59338	1.59338	1.59338			1.87024	1.87024	1.87024	1.87024	1.87024	1.87024
1249	0.624024	0.624024	0.624024	0.624024	0.624024	0.624024		1249	0.837005	0.837005	0.837005	0.837005	0.837005	0.837005		1249	1.0553	1.0553	1.0553	1.0553	1.0553	1.0553			1.54973	1.54973	1.54973	1.54973	1.54973	1.54973			3.6961	3.6961	3.6961	3.6961	3.6961	3.6961
1250	0.426065	0.426065	0.426065	0.426065	0.426065	0.426065		1250	0.841856	0.841856	0.841856	0.841856	0.841856	0.841856		1250	1.3809	1.3809	1.3809	1.3809	1.3809	1.3809			3.58699	3.58699	3.58699	3.58699	3.58699	3.58699			2.42479	2.42479	2.42479	2.42479	2.42479	2.42479
1251	0.453006	0.453006	0.453006	0.453006	0.453006	0.453006		1251	0.851056	0.851056	0.851056	0.851056	0.851056	0.851056		1251	1.10354	1.10354	1.10354	1.10354	1.10354	1.10354			1.11024	1.11024	1.11024	1.11024	1.11024	1.11024			1.98786	1.98786	1.98786	1.98786	1.98786	1.98786
1252	0.577311	0.577311	0.577311	0.577311	0.577311	0.577311		1252	0.930464	0.930464	0.930464	0.930464	0.930464	0.930464		1252	0.889957	0.889957	0.889957	0.889957	0.889957	0.889957			1.8968	1.8968	1.8968	1.8968	1.8968	1.8968			4.3081	4.3081	4.3081	4.3081	4.3081	4.3081
1253	0.746089	0.746089	0.746089	0.746089	0.746089	0.746089		1253	0.598166	0.598166	0.598166	0.598166	0.598166	0.598166		1253	1.79355	1.79355	1.79355	1.79355	1.79355	1.79355			2.24994	2.24994	2.24994	2.24994	2.24994	2.24994			1.53459	1.53459	1.53459	1.53459	1.53459	1.53459
1254	0.878986	0.878986	0.878986	0.878986	0.878986	0.878986		1254	0.967212	0.967212	0.967212	0.967212	0.967212	0.967212		1254	1.07504	1.07504	1.07504	1.07504	1.07504	1.07504			1.89579	1.89579	1.89579	1.89579	1.89579	1.89579			3.97573	3.97573	3.97573	3.97573	3.97573	3.97573
1255	0.451776	0.451776	0.451776	0.451776	0.451776	0.451776		1255	0.921819	0.921819	0.921819	0.921819	0.921819	0.921819		1255	1.06556	1.06556	1.06556	1.06556	1.06556	1.06556			1.28186	1.28186	1.28186	1.28186	1.28186	1.28186			2.81912	2.81912	2.81912	2.81912	2.81912	2.81912
1256	0.683152	0.683152	0.683152	0.683152	0.683152	0.683152		1256	1.06454	1.06454	1.06454	1.06454	1.06454	1.06454		1256	1.02179	1.02179	1.02179	1.02179	1.02179	1.02179			1.67674	1.67674	1.67674	1.67674	1.67674	1.67674			2.86859	2.86859	2.86859	2.86859	2.86859	2.86859
1257	0.642023	0.642023	0.642023	0.642023	0.642023	0.642023		1257	1.14702	1.14702	1.14702	1.14702	1.14702	1.14702		1257	1.01085	1.01085	1.01085	1.01085	1.01085	1.01085			2.04356	2.04356	2.04356	2.04356	2.04356	2.04356			3.16329	3.16329	3.16329	3.16329	3.16329	3.16329
1258	0.786774	0.786774	0.786774	0.786774	0.786774	0.786774		1258	1.02148	1.02148	1.02148	1.02148	1.02148	1.02148		1258	1.3073	1.3073	1.3073	1.3073	1.3073	1.3073			1.93032	1.93032	1.93032	1.93032	1.93032	1.93032			1.92711	1.92711	1.92711	1.92711	1.92711	1.92711
1259	0.600749	0.600749	0.600749	0.600749	0.600749	0.600749		1259	0.770531	0.770531	0.770531	0.770531	0.770531	0.770531		1259	0.98971	0.98971	0.98971	0.98971	0.98971	0.98971			2.00152	2.00152	2.00152	2.00152	2.00152	2.00152			4.1193	4.1193	4.1193	4.1193	4.1193	4.1193
1260	0.47262	0.47262	0.47262	0.47262	0.47262	0.47262		1260	1.52066	1.52066	1.52066	1.52066	1.52066	1.52066		1260	0.833088	0.833088	0.833088	0.833088	0.833088	0.833088			1.48153	1.48153	1.48153	1.48153	1.48153	1.48153			4.72794	4.72794	4.72794	4.72794	4.72794	4.72794
1261	0.519896	0.519896	0.519896	0.519896	0.519896	0.519896		1261	0.970131	0.970131	0.970131	0.970131	0.970131	0.970131		1261	1.37012	1.37012	1.37012	1.37012	1.37012	1.37012			1.39656	1.39656	1.39656	1.39656	1.39656	1.39656			3.08563	3.08563	3.08563	3.08563	3.08563	3.08563
1262	1.01375	1.01375	1.01375	1.01375	1.01375	1.01375		1262	0.644323	0.644323	0.644323	0.644323	0.644323	0.644323		1262	1.20702	1.20702	1.20702	1.20702	1.20702	1.20702			1.65449	1.65449	1.65449	1.65449	1.65449	1.65449			2.43863	2.43863	2.43863	2.43863	2.43863	2.43863
1263	0.577227	0.577227	0.577227	0.577227	0.577227	0.577227		1263	1.20539	1.20539	1.20539	1.20539	1.20539	1.20539		1263	1.23294	1.23294	1.23294	1.23294	1.23294	1.23294			2.07307	2.07307	2.07307	2.07307	2.07307	2.07307			4.83543	4.83543	4.83543	4.83543	4.83543	4.83543
1264	0.340535	0.340535	0.340535	0.340535	0.340535	0.340535		1264	0.71237	0.71237	0.71237	0.71237	0.71237	0.71237		1264	1.41883	1.41883	1.41883	1.41883	1.41883	1.41883			1.28476	1.28476	1.28476	1.28476	1.28476	1.28476			4.87874	4.87874	4.87874	4.87874	4.87874	4.87874
1265	0.928239	0.928239	0.928239	0.928239	0.928239	0.928239		1265	0.84574	0.84574	0.84574	0.84574	0.84574	0.84574		1265	1.50573	1.50573	1.50573	1.50573	1.50573	1.50573			2.2297	2.2297	2.2297	2.2297	2.2297	2.2297			3.86426	3.86426	3.86426	3.86426	3.86426	3.86426
1266	0.608308	0.608308	0.608308	0.608308	0.608308	0.608308		1266	0.811564	0.811564	0.811564	0.811564	0.811564	0.811564		1266	0.926079	0.926079	0.926079	0.926079	0.926079	0.926079			2.30851	2.30851	2.30851	2.30851	2.30851	2.30851			1.65253	1.65253	1.65253	1.65253	1.65253	1.65253
1267	0.969543	0.969543	0.969543	0.969543	0.969543	0.969543		1267	1.08251	1.08251	1.08251	1.08251	1.08251	1.08251		1267	1.10192	1.10192	1.10192	1.10192	1.10192	1.10192			1.90753	1.90753	1.90753	1.90753	1.90753	1.90753			2.7532	2.7532	2.7532	2.7532	2.7532	2.7532
1268	0.512384	0.512384	0.512384	0.512384	0.512384	0.512384		1268	0.848234	0.848234	0.848234	0.848234	0.848234	0.848234		1268	2.19822	2.19822	2.19822	2.19822	2.19822	2.19822			1.62874	1.62874	1.62874	1.62874	1.62874	1.62874			3.48299	3.48299	3.48299	3.48299	3.48299	3.48299
1269	0.485741	0.485741	0.485741	0.485741	0.485741	0.485741		1269	0.688749	0.688749	0.688749	0.688749	0.688749	0.688749		1269	0.756242	0.756242	0.756242	0.756242	0.756242	0.756242			1.93533	1.93533	1.93533	1.93533	1.93533	1.93533			1.70371	1.70371	1.70371	1.70371	1.70371	1.70371
1270	0.63546	0.63546	0.63546	0.63546	0.63546	0.63546		1270	0.930354	0.930354	0.930354	0.930354	0.930354	0.930354		1270	1.3418	1.3418	1.3418	1.3418	1.3418	1.3418			1.43786	1.43786	1.43786	1.43786	1.43786	1.43786			2.54096	2.54096	2.54096	2.54096	2.54096	2.54096
1271	0.540561	0.540561	0.540561	0.540561	0.540561	0.540561		1271	0.835359	0.835359	0.835359	0.835359	0.835359	0.835359		1271	1.28615	1.28615	1.28615	1.28615	1.28615	1.28615			1.7472	1.7472	1.7472	1.7472	1.7472	1.7472			2.59091	2.59091	2.59091	2.59091	2.59091	2.59091
1272	0.498281	0.498281	0.498281	0.498281	0.498281	0.498281		1272	0.805269	0.805269	0.805269	0.805269	0.805269	0.805269		1272	1.07486	1.07486	1.07486	1.07486	1.07486	1.07486			1.71496	1.71496	1.71496	1.71496	1.71496	1.71496			3.29707	3.29707	3.29707	3.29707	3.29707	3.29707
1273	0.621763	0.621763	0.621763	0.621763	0.621763	0.621763		1273	1.05173	1.05173	1.05173	1.05173	1.05173	1.05173		1273	1.46189	1.46189	1.46189	1.46189	1.46189	1.46189			2.23667	2.23667	2.23667	2.23667	2.23667	2.23667			2.51152	2.51152	2.51152	2.51152	2.51152	2.51152
1274	0.929621	0.929621	0.929621	0.929621	0.929621	0.929621		1274	1.05942	1.05942	1.05942	1.05942	1.05942	1.05942		1274	1.55269	1.55269	1.55269	1.55269	1.55269	1.55269			2.32668	2.32668	2.32668	2.32668	2.32668	2.32668			4.25593	4.25593	4.25593	4.25593	4.25593	4.25593
1275	1.04949	1.04949	1.04949	1.04949	1.04949	1.04949		1275	0.84725	0.84725	0.84725	0.84725	0.84725	0.84725		1275	1.18457	1.18457	1.18457	1.18457	1.18457	1.18457			1.36566	1.36566	1.36566	1.36566	1.36566	1.36566			1.86232	1.86232	1.86232	1.86232	1.86232	1.86232
1276	0.602754	0.602754	0.602754	0.602754	0.602754	0.602754		1276	0.947314	0.947314	0.947314	0.947314	0.947314	0.947314		1276	1.52537	1.52537	1.52537	1.52537	1.52537	1.52537			2.01846	2.01846	2.01846	2.01846	2.01846	2.01846			2.65697	2.65697	2.65697	2.65697	2.65697	2.65697
1277	0.50275	0.50275	0.50275	0.50275	0.50275	0.50275		1277	0.582392	0.582392	0.582392	0.582392	0.582392	0.582392		1277	1.97746	1.97746	1.97746	1.97746	1.97746	1.97746			2.3086	2.3086	2.3086	2.3086	2.3086	2.3086			2.371	2.371	2.371	2.371	2.371	2.371
1278	0.536462	0.536462	0.536462	0.536462	0.536462	0.536462		1278	0.935106	0.935106	0.935106	0.935106	0.935106	0.935106		1278	1.06165	1.06165	1.06165	1.06165	1.06165	1.06165			2.19418	2.19418	2.19418	2.19418	2.19418	2.19418			3.05616	3.05616	3.05616	3.05616	3.05616	3.05616
1279	0.567991	0.567991	0.567991	0.567991	0.567991	0.567991		1279	0.828853	0.828853	0.828853	0.828853	0.828853	0.828853		1279	1.14481	1.14481	1.14481	1.14481	1.14481	1.14481			2.49256	2.49256	2.49256	2.49256	2.49256	2.49256			2.03608	2.03608	2.03608	2.03608	2.03608	2.03608
1280	0.628506	0.628506	0.628506	0.628506	0.628506	0.628506		1280	0.799375	0.799375	0.799375	0.799375	0.799375	0.799375		1280	0.741007	0.741007	0.741007	0.741007	0.741007	0.741007			1.32507	1.32507	1.32507	1.32507	1.32507	1.32507			1.71396	1.71396	1.71396	1.71396	1.71396	1.71396
1281	0.513938	0.513938	0.513938	0.513938	0.513938	0.513938		1281	0.72087	0.72087	0.72087	0.72087	0.72087	0.72087		1281	0.735371	0.735371	0.735371	0.735371	0.735371	0.735371			1.89803	1.89803	1.89803	1.89803	1.89803	1.89803			2.79783	2.79783	2.79783	2.79783	2.79783	2.79783
1282	0.551721	0.551721	0.551721	0.551721	0.551721	0.551721		1282	0.933417	0.933417	0.933417	0.933417	0.933417	0.933417		1282	0.935111	0.935111	0.935111	0.935111	0.935111	0.935111			1.12027	1.12027	1.12027	1.12027	1.12027	1.12027			2.26405	2.26405	2.26405	2.26405	2.26405	2.26405
1283	0.427985	0.427985	0.427985	0.427985	0.427985	0.427985		1283	0.964618	0.964618	0.964618	0.964618	0.964618	0.964618		1283	1.1279	1.1279	1.1279	1.1279	1.1279	1.1279			1.48851	1.48851	1.48851	1.48851	1.48851	1.48851			2.54726	2.54726	2.54726	2.54726	2.54726	2.54726
1284	0.589449	0.589449	0.589449	0.589449	0.589449	0.589449		1284	0.734192	0.734192	0.734192	0.734192	0.734192	0.734192		1284	1.13592	1.13592	1.13592	1.13592	1.13592	1.13592			1.49796	1.49796	1.49796	1.49796	1.49796	1.49796			3.49627	3.49627	3.49627	3.49627	3.49627	3.49627
1285	0.542474	0.542474	0.542474	0.542474	0.542474	0.542474		1285	0.568601	0.568601	0.568601	0.568601	0.568601	0.568601		1285	0.891358	0.891358	0.891358	0.891358	0.891358	0.891358			1.57252	1.57252	1.57252	1.57252	1.57252	1.57252			2.38271	2.38271	2.38271	2.38271	2.38271	2.38271
1286	0.619574	0.619574	0.619574	0.619574	0.619574	0.619574		1286	1.20627	1.20627	1.20627	1.20627	1.20627	1.20627		1286	1.14251	1.14251	1.14251	1.14251	1.14251	1.14251			1.68133	1.68133	1.68133	1.68133	1.68133	1.68133			3.11033	3.11033	3.11033	3.11033	3.11033	3.11033
1287	0.533374	0.533374	0.533374	0.533374	0.533374	0.533374		1287	1.07007	1.07007	1.07007	1.07007	1.07007	1.07007		1287	1.07306	1.07306	1.07306	1.07306	1.07306	1.07306			1.14293	1.14293	1.14293	1.14293	1.14293	1.14293			4.32023	4.32023	4.32023	4.32023	4.32023	4.32023
1288	0.597899	0.597899	0.597899	0.597899	0.597899	0.597899		1288	0.480225	0.480225	0.480225	0.480225	0.480225	0.480225		1288	1.57774	1.57774	1.57774	1.57774	1.57774	1.57774			1.87797	1.87797	1.87797	1.87797	1.87797	1.87797			3.90667	3.90667	3.90667	3.90667	3.90667	3.90667
1289	0.868912	0.868912	0.868912	0.868912	0.868912	0.868912		1289	0.62301	0.62301	0.62301	0.62301	0.62301	0.62301		1289	0.972499	0.972499	0.972499	0.972499	0.972499	0.972499			2.54643	2.54643	2.54643	2.54643	2.54643	2.54643			2.93003	2.93003	2.93003	2.93003	2.93003	2.93003
1290	0.950274	0.950274	0.950274	0.950274	0.950274	0.950274		1290	0.698341	0.698341	0.698341	0.698341	0.698341	0.698341		1290	1.06587	1.06587	1.06587	1.06587	1.06587	1.06587			2.012	2.012	2.012	2.012	2.012	2.012			2.39979	2.39979	2.39979	2.39979	2.39979	2.39979
1291	0.379894	0.379894	0.379894	0.379894	0.379894	0.379894		1291	0.616824	0.616824	0.616824	0.616824	0.616824	0.616824		1291	1.41977	1.41977	1.41977	1.41977	1.41977	1.41977			1.76272	1.76272	1.76272	1.76272	1.76272	1.76272			2.83268	2.83268	2.83268	2.83268	2.83268	2.83268
1292	0.526589	0.526589	0.526589	0.526589	0.526589	0.526589		1292	0.715514	0.715514	0.715514	0.715514	0.715514	0.715514		1292	1.07913	1.07913	1.07913	1.07913	1.07913	1.07913			1.89164	1.89164	1.89164	1.89164	1.89164	1.89164			2.27169	2.27169	2.27169	2.27169	2.27169	2.27169
1293	0.5895	0.5895	0.5895	0.5895	0.5895	0.5895		1293	1.58456	1.58456	1.58456	1.58456	1.58456	1.58456		1293	1.41353	1.41353	1.41353	1.41353	1.41353	1.41353			1.55141	1.55141	1.55141	1.55141	1.55141	1.55141			3.04889	3.04889	3.04889	3.04889	3.04889	3.04889
1294	0.588269	0.588269	0.588269	0.588269	0.588269	0.588269		1294	1.0771	1.0771	1.0771	1.0771	1.0771	1.0771		1294	1.04578	1.04578	1.04578	1.04578	1.04578	1.04578			1.41415	1.41415	1.41415	1.41415	1.41415	1.41415			2.54404	2.54404	2.54404	2.54404	2.54404	2.54404
1295	0.586588	0.586588	0.586588	0.586588	0.586588	0.586588		1295	0.664029	0.664029	0.664029	0.664029	0.664029	0.664029		1295	1.53982	1.53982	1.53982	1.53982	1.53982	1.53982			1.66446	1.66446	1.66446	1.66446	1.66446	1.66446			2.36105	2.36105	2.36105	2.36105	2.36105	2.36105
1296	0.5417	0.5417	0.5417	0.5417	0.5417	0.5417		1296	0.781756	0.781756	0.781756	0.781756	0.781756	0.781756		1296	1.50797	1.50797	1.50797	1.50797	1.50797	1.50797			2.00913	2.00913	2.00913	2.00913	2.00913	2.00913			2.48228	2.48228	2.48228	2.48228	2.48228	2.48228
1297	0.566501	0.566501	0.566501	0.566501	0.566501	0.566501		1297	1.07137	1.07137	1.07137	1.07137	1.07137	1.07137		1297	1.21865	1.21865	1.21865	1.21865	1.21865	1.21865			2.07097	2.07097	2.07097	2.07097	2.07097	2.07097			3.07956	3.07956	3.07956	3.07956	3.07956	3.07956
1298	0.660873	0.660873	0.660873	0.660873	0.660873	0.660873		1298	0.494387	0.494387	0.494387	0.494387	0.494387	0.494387		1298	0.857586	0.857586	0.857586	0.857586	0.857586	0.857586			1.52182	1.52182	1.52182	1.52182	1.52182	1.52182			3.16808	3.16808	3.16808	3.16808	3.16808	3.16808
1299	0.475748	0.475748	0.475748	0.475748	0.475748	0.475748		1299	0.923729	0.923729	0.923729	0.923729	0.923729	0.923729		1299	1.81586	1.81586	1.81586	1.81586	1.81586	1.81586			2.01469	2.01469	2.01469	2.01469	2.01469	2.01469			3.20994	3.20994	3.20994	3.20994	3.20994	3.20994
1300	0.653502	0.653502	0.653502	0.653502	0.653502	0.653502		1300	0.941257	0.941257	0.941257	0.941257	0.941257	0.941257		1300	1.01412	1.01412	1.01412	1.01412	1.01412	1.01412			1.36055	1.36055	1.36055	1.36055	1.36055	1.36055			2.46147	2.46147	2.46147	2.46147	2.46147	2.46147
1301	0.545249	0.545249	0.545249	0.545249	0.545249	0.545249		1301	0.543058	0.543058	0.543058	0.543058	0.543058	0.543058		1301	1.14719	1.14719	1.14719	1.14719	1.14719	1.14719			2.2699	2.2699	2.2699	2.2699	2.2699	2.2699			4.53251	4.53251	4.53251	4.53251	4.53251	4.53251
1302	0.465656	0.465656	0.465656	0.465656	0.465656	0.465656		1302	0.970524	0.970524	0.970524	0.970524	0.970524	0.970524		1302	1.10303	1.10303	1.10303	1.10303	1.10303	1.10303			1.95244	1.95244	1.95244	1.95244	1.95244	1.95244			2.5058	2.5058	2.5058	2.5058	2.5058	2.5058
1303	0.580557	0.580557	0.580557	0.580557	0.580557	0.580557		1303	1.10066	1.10066	1.10066	1.10066	1.10066	1.10066		1303	1.74921	1.74921	1.74921	1.74921	1.74921	1.74921			1.96058	1.96058	1.96058	1.96058	1.96058	1.96058			3.68094	3.68094	3.68094	3.68094	3.68094	3.68094
1304	0.658185	0.658185	0.658185	0.658185	0.658185	0.658185		1304	1.14233	1.14233	1.14233	1.14233	1.14233	1.14233		1304	1.25593	1.25593	1.25593	1.25593	1.25593	1.25593			0.844731	0.844731	0.844731	0.844731	0.844731	0.844731			2.30743	2.30743	2.30743	2.30743	2.30743	2.30743
1305	0.600157	0.600157	0.600157	0.600157	0.600157	0.600157		1305	0.681188	0.681188	0.681188	0.681188	0.681188	0.681188		1305	0.579513	0.579513	0.579513	0.579513	0.579513	0.579513			1.18167	1.18167	1.18167	1.18167	1.18167	1.18167			2.25463	2.25463	2.25463	2.25463	2.25463	2.25463
1306	0.699094	0.699094	0.699094	0.699094	0.699094	0.699094		1306	1.5134	1.5134	1.5134	1.5134	1.5134	1.5134		1306	1.1033	1.1033	1.1033	1.1033	1.1033	1.1033			1.09728	1.09728	1.09728	1.09728	1.09728	1.09728			2.2887	2.2887	2.2887	2.2887	2.2887	2.2887
1307	0.529756	0.529756	0.529756	0.529756	0.529756	0.529756		1307	0.992825	0.992825	0.992825	0.992825	0.992825	0.992825		1307	1.16501	1.16501	1.16501	1.16501	1.16501	1.16501			1.19694	1.19694	1.19694	1.19694	1.19694	1.19694			4.07295	4.07295	4.07295	4.07295	4.07295	4.07295
1308	0.744366	0.744366	0.744366	0.744366	0.744366	0.744366		1308	0.829098	0.829098	0.829098	0.829098	0.829098	0.829098		1308	1.44809	1.44809	1.44809	1.44809	1.44809	1.44809			1.51483	1.51483	1.51483	1.51483	1.51483	1.51483			2.99807	2.99807	2.99807	2.99807	2.99807	2.99807
1309	0.380616	0.380616	0.380616	0.380616	0.380616	0.380616		1309	0.867711	0.867711	0.867711	0.867711	0.867711	0.867711		1309	0.901844	0.901844	0.901844	0.901844	0.901844	0.901844			1.74533	1.74533	1.74533	1.74533	1.74533	1.74533			2.78504	2.78504	2.78504	2.78504	2.78504	2.78504
1310	0.535499	0.535499	0.535499	0.535499	0.535499	0.535499		1310	0.812185	0.812185	0.812185	0.812185	0.812185	0.812185		1310	0.812288	0.812288	0.812288	0.812288	0.812288	0.812288			0.959132	0.959132	0.959132	0.959132	0.959132	0.959132			4.01306	4.01306	4.01306	4.01306	4.01306	4.01306
1311	0.438069	0.438069	0.438069	0.438069	0.438069	0.438069		1311	0.786668	0.786668	0.786668	0.786668	0.786668	0.786668		1311	2.38478	2.38478	2.38478	2.38478	2.38478	2.38478			1.42283	1.42283	1.42283	1.42283	1.42283	1.42283			3.55655	3.55655	3.55655	3.55655	3.55655	3.55655
1312	0.674119	0.674119	0.674119	0.674119	0.674119	0.674119		1312	0.857308	0.857308	0.857308	0.857308	0.857308	0.857308		1312	1.47041	1.47041	1.47041	1.47041	1.47041	1.47041			1.81673	1.81673	1.81673	1.81673	1.81673	1.81673			2.75799	2.75799	2.75799	2.75799	2.75799	2.75799
1313	0.623736	0.623736	0.623736	0.623736	0.623736	0.623736		1313	0.834896	0.834896	0.834896	0.834896	0.834896	0.834896		1313	0.877978	0.877978	0.877978	0.877978	0.877978	0.877978			1.64477	1.64477	1.64477	1.64477	1.64477	1.64477			4.2313	4.2313	4.2313	4.2313	4.2313	4.2313
1314	0.655986	0.655986	0.655986	0.655986	0.655986	0.655986		1314	0.686978	0.686978	0.686978	0.686978	0.686978	0.686978		1314	0.99647	0.99647	0.99647	0.99647	0.99647	0.99647			1.51065	1.51065	1.51065	1.51065	1.51065	1.51065			2.23507	2.23507	2.23507	2.23507	2.23507	2.23507
1315	0.450752	0.450752	0.450752	0.450752	0.450752	0.450752		1315	1.20977	1.20977	1.20977	1.20977	1.20977	1.20977		1315	1.28537	1.28537	1.28537	1.28537	1.28537	1.28537			1.70738	1.70738	1.70738	1.70738	1.70738	1.70738			1.91523	1.91523	1.91523	1.91523	1.91523	1.91523
1316	0.592463	0.592463	0.592463	0.592463	0.592463	0.592463		1316	0.620711	0.620711	0.620711	0.620711	0.620711	0.620711		1316	1.26618	1.26618	1.26618	1.26618	1.26618	1.26618			1.63288	1.63288	1.63288	1.63288	1.63288	1.63288			2.54825	2.54825	2.54825	2.54825	2.54825	2.54825
1317	0.597334	0.597334	0.597334	0.597334	0.597334	0.597334		1317	0.733416	0.733416	0.733416	0.733416	0.733416	0.733416		1317	1.31364	1.31364	1.31364	1.31364	1.31364	1.31364			2.10775	2.10775	2.10775	2.10775	2.10775	2.10775			2.47536	2.47536	2.47536	2.47536	2.47536	2.47536
1318	0.786713	0.786713	0.786713	0.786713	0.786713	0.786713		1318	1.15174	1.15174	1.15174	1.15174	1.15174	1.15174		1318	1.50924	1.50924	1.50924	1.50924	1.50924	1.50924			0.922354	0.922354	0.922354	0.922354	0.922354	0.922354			3.48055	3.48055	3.48055	3.48055	3.48055	3.48055
1319	0.662814	0.662814	0.662814	0.662814	0.662814	0.662814		1319	1.04439	1.04439	1.04439	1.04439	1.04439	1.04439		1319	1.0468	1.0468	1.0468	1.0468	1.0468	1.0468			2.29621	2.29621	2.29621	2.29621	2.29621	2.29621			2.97797	2.97797	2.97797	2.97797	2.97797	2.97797
1320	0.609045	0.609045	0.609045	0.609045	0.609045	0.609045		1320	0.877372	0.877372	0.877372	0.877372	0.877372	0.877372		1320	1.15618	1.15618	1.15618	1.15618	1.15618	1.15618			2.50337	2.50337	2.50337	2.50337	2.50337	2.50337			1.77262	1.77262	1.77262	1.77262	1.77262	1.77262
1321	0.532126	0.532126	0.532126	0.532126	0.532126	0.532126		1321	0.543085	0.543085	0.543085	0.543085	0.543085	0.543085		1321	0.999979	0.999979	0.999979	0.999979	0.999979	0.999979			3.45342	3.45342	3.45342	3.45342	3.45342	3.45342			3.02003	3.02003	3.02003	3.02003	3.02003	3.02003
1322	0.807233	0.807233	0.807233	0.807233	0.807233	0.807233		1322	0.835095	0.835095	0.835095	0.835095	0.835095	0.835095		1322	0.901371	0.901371	0.901371	0.901371	0.901371	0.901371			1.23533	1.23533	1.23533	1.23533	1.23533	1.23533			3.58432	3.58432	3.58432	3.58432	3.58432	3.58432
1323	0.731211	0.731211	0.731211	0.731211	0.731211	0.731211		1323	0.789637	0.789637	0.789637	0.789637	0.789637	0.789637		1323	1.1618	1.1618	1.1618	1.1618	1.1618	1.1618			2.1358	2.1358	2.1358	2.1358	2.1358	2.1358			2.68878	2.68878	2.68878	2.68878	2.68878	2.68878
1324	0.515997	0.515997	0.515997	0.515997	0.515997	0.515997		1324	0.767568	0.767568	0.767568	0.767568	0.767568	0.767568		1324	1.13609	1.13609	1.13609	1.13609	1.13609	1.13609			1.13183	1.13183	1.13183	1.13183	1.13183	1.13183			3.36168	3.36168	3.36168	3.36168	3.36168	3.36168
1325	0.566578	0.566578	0.566578	0.566578	0.566578	0.566578		1325	0.655006	0.655006	0.655006	0.655006	0.655006	0.655006		1325	1.19003	1.19003	1.19003	1.19003	1.19003	1.19003			2.25347	2.25347	2.25347	2.25347	2.25347	2.25347			3.66266	3.66266	3.66266	3.66266	3.66266	3.66266
1326	0.737727	0.737727	0.737727	0.737727	0.737727	0.737727		1326	0.664542	0.664542	0.664542	0.664542	0.664542	0.664542		1326	0.779603	0.779603	0.779603	0.779603	0.779603	0.779603			2.40588	2.40588	2.40588	2.40588	2.40588	2.40588			3.23883	3.23883	3.23883	3.23883	3.23883	3.23883
1327	0.464659	0.464659	0.464659	0.464659	0.464659	0.464659		1327	0.594082	0.594082	0.594082	0.594082	0.594082	0.594082		1327	1.49618	1.49618	1.49618	1.49618	1.49618	1.49618			1.32069	1.32069	1.32069	1.32069	1.32069	1.32069			2.8356	2.8356	2.8356	2.8356	2.8356	2.8356
1328	0.697078	0.697078	0.697078	0.697078	0.697078	0.697078		1328	0.8323	0.8323	0.8323	0.8323	0.8323	0.8323		1328	1.18047	1.18047	1.18047	1.18047	1.18047	1.18047			1.93166	1.93166	1.93166	1.93166	1.93166	1.93166			2.94909	2.94909	2.94909	2.94909	2.94909	2.94909
1329	0.52955	0.52955	0.52955	0.52955	0.52955	0.52955		1329	0.989946	0.989946	0.989946	0.989946	0.989946	0.989946		1329	0.71146	0.71146	0.71146	0.71146	0.71146	0.71146			1.91792	1.91792	1.91792	1.91792	1.91792	1.91792			1.98029	1.98029	1.98029	1.98029	1.98029	1.98029
1330	0.317203	0.317203	0.317203	0.317203	0.317203	0.317203		1330	1.09135	1.09135	1.09135	1.09135	1.09135	1.09135		1330	1.2741	1.2741	1.2741	1.2741	1.2741	1.2741			2.14017	2.14017	2.14017	2.14017	2.14017	2.14017			2.3947	2.3947	2.3947	2.3947	2.3947	2.3947
1331	0.637768	0.637768	0.637768	0.637768	0.637768	0.637768		1331	0.734446	0.734446	0.734446	0.734446	0.734446	0.734446		1331	1.26539	1.26539	1.26539	1.26539	1.26539	1.26539			2.24208	2.24208	2.24208	2.24208	2.24208	2.24208			2.39632	2.39632	2.39632	2.39632	2.39632	2.39632
1332	0.50751	0.50751	0.50751	0.50751	0.50751	0.50751		1332	0.574891	0.574891	0.574891	0.574891	0.574891	0.574891		1332	1.40315	1.40315	1.40315	1.40315	1.40315	1.40315			1.80051	1.80051	1.80051	1.80051	1.80051	1.80051			1.87141	1.87141	1.87141	1.87141	1.87141	1.87141
1333	0.601405	0.601405	0.601405	0.601405	0.601405	0.601405		1333	0.580013	0.580013	0.580013	0.580013	0.580013	0.580013		1333	1.65792	1.65792	1.65792	1.65792	1.65792	1.65792			1.59562	1.59562	1.59562	1.59562	1.59562	1.59562			3.73512	3.73512	3.73512	3.73512	3.73512	3.73512
1334	0.409787	0.409787	0.409787	0.409787	0.409787	0.409787		1334	1.18161	1.18161	1.18161	1.18161	1.18161	1.18161		1334	1.08233	1.08233	1.08233	1.08233	1.08233	1.08233			1.66894	1.66894	1.66894	1.66894	1.66894	1.66894			5.5386	5.5386	5.5386	5.5386	5.5386	5.5386
1335	0.43181	0.43181	0.43181	0.43181	0.43181	0.43181		1335	1.10374	1.10374	1.10374	1.10374	1.10374	1.10374		1335	1.19988	1.19988	1.19988	1.19988	1.19988	1.19988			1.70648	1.70648	1.70648	1.70648	1.70648	1.70648			2.86707	2.86707	2.86707	2.86707	2.86707	2.86707
1336	0.484871	0.484871	0.484871	0.484871	0.484871	0.484871		1336	0.941883	0.941883	0.941883	0.941883	0.941883	0.941883		1336	1.69457	1.69457	1.69457	1.69457	1.69457	1.69457			2.43158	2.43158	2.43158	2.43158	2.43158	2.43158			2.05101	2.05101	2.05101	2.05101	2.05101	2.05101
1337	0.576603	0.576603	0.576603	0.576603	0.576603	0.576603		1337	1.17583	1.17583	1.17583	1.17583	1.17583	1.17583		1337	0.833092	0.833092	0.833092	0.833092	0.833092	0.833092			2.34667	2.34667	2.34667	2.34667	2.34667	2.34667			2.39203	2.39203	2.39203	2.39203	2.39203	2.39203
1338	0.558739	0.558739	0.558739	0.558739	0.558739	0.558739		1338	1.01123	1.01123	1.01123	1.01123	1.01123	1.01123		1338	1.2188	1.2188	1.2188	1.2188	1.2188	1.2188			2.08171	2.08171	2.08171	2.08171	2.08171	2.08171			1.92636	1.92636	1.92636	1.92636	1.92636	1.92636
1339	0.788809	0.788809	0.788809	0.788809	0.788809	0.788809		1339	1.20213	1.20213	1.20213	1.20213	1.20213	1.20213		1339	0.943039	0.943039	0.943039	0.943039	0.943039	0.943039			2.14693	2.14693	2.14693	2.14693	2.14693	2.14693			2.50009	2.50009	2.50009	2.50009	2.50009	2.50009
1340	0.539834	0.539834	0.539834	0.539834	0.539834	0.539834		1340	0.688679	0.688679	0.688679	0.688679	0.688679	0.688679		1340	1.25652	1.25652	1.25652	1.25652	1.25652	1.25652			2.01301	2.01301	2.01301	2.01301	2.01301	2.01301			2.97804	2.97804	2.97804	2.97804	2.97804	2.97804
1341	0.484071	0.484071	0.484071	0.484071	0.484071	0.484071		1341	0.760152	0.760152	0.760152	0.760152	0.760152	0.760152		1341	1.74463	1.74463	1.74463	1.74463	1.74463	1.74463			1.78914	1.78914	1.78914	1.78914	1.78914	1.78914			3.96755	3.96755	3.96755	3.96755	3.96755	3.96755
1342	0.599507	0.599507	0.599507	0.599507	0.599507	0.599507		1342	1.08517	1.08517	1.08517	1.08517	1.08517	1.08517		1342	1.47679	1.47679	1.47679	1.47679	1.47679	1.47679			1.82316	1.82316	1.82316	1.82316	1.82316	1.82316			4.2185	4.2185	4.2185	4.2185	4.2185	4.2185
1343	0.76604	0.76604	0.76604	0.76604	0.76604	0.76604		1343	0.557401	0.557401	0.557401	0.557401	0.557401	0.557401		1343	1.31547	1.31547	1.31547	1.31547	1.31547	1.31547			1.82787	1.82787	1.82787	1.82787	1.82787	1.82787			2.49944	2.49944	2.49944	2.49944	2.49944	2.49944
1344	0.456756	0.456756	0.456756	0.456756	0.456756	0.456756		1344	0.773464	0.773464	0.773464	0.773464	0.773464	0.773464		1344	0.956183	0.956183	0.956183	0.956183	0.956183	0.956183			2.28786	2.28786	2.28786	2.28786	2.28786	2.28786			1.93951	1.93951	1.93951	1.93951	1.93951	1.93951
1345	0.648667	0.648667	0.648667	0.648667	0.648667	0.648667		1345	0.674886	0.674886	0.674886	0.674886	0.674886	0.674886		1345	1.19707	1.19707	1.19707	1.19707	1.19707	1.19707			1.46412	1.46412	1.46412	1.46412	1.46412	1.46412			3.65158	3.65158	3.65158	3.65158	3.65158	3.65158
1346	0.703792	0.703792	0.703792	0.703792	0.703792	0.703792		1346	0.408478	0.408478	0.408478	0.408478	0.408478	0.408478		1346	1.36378	1.36378	1.36378	1.36378	1.36378	1.36378			1.57021	1.57021	1.57021	1.57021	1.57021	1.57021			2.20669	2.20669	2.20669	2.20669	2.20669	2.20669
1347	0.700599	0.700599	0.700599	0.700599	0.700599	0.700599		1347	1.07705	1.07705	1.07705	1.07705	1.07705	1.07705		1347	1.14365	1.14365	1.14365	1.14365	1.14365	1.14365			2.22266	2.22266	2.22266	2.22266	2.22266	2.22266			3.78667	3.78667	3.78667	3.78667	3.78667	3.78667
1348	0.600101	0.600101	0.600101	0.600101	0.600101	0.600101		1348	0.745654	0.745654	0.745654	0.745654	0.745654	0.745654		1348	0.999175	0.999175	0.999175	0.999175	0.999175	0.999175			1.74091	1.74091	1.74091	1.74091	1.74091	1.74091			3.57338	3.57338	3.57338	3.57338	3.57338	3.57338
1349	0.797042	0.797042	0.797042	0.797042	0.797042	0.797042		1349	0.967864	0.967864	0.967864	0.967864	0.967864	0.967864		1349	0.887	0.887	0.887	0.887	0.887	0.887			1.78323	1.78323	1.78323	1.78323	1.78323	1.78323			2.9626	2.9626	2.9626	2.9626	2.9626	2.9626
1350	0.383906	0.383906	0.383906	0.383906	0.383906	0.383906		1350	1.467	1.467	1.467	1.467	1.467	1.467		1350	1.10925	1.10925	1.10925	1.10925	1.10925	1.10925			1.02373	1.02373	1.02373	1.02373	1.02373	1.02373			3.61621	3.61621	3.61621	3.61621	3.61621	3.61621
1351	0.643601	0.643601	0.643601	0.643601	0.643601	0.643601		1351	0.861323	0.861323	0.861323	0.861323	0.861323	0.861323		1351	0.923772	0.923772	0.923772	0.923772	0.923772	0.923772			1.56956	1.56956	1.56956	1.56956	1.56956	1.56956			3.13601	3.13601	3.13601	3.13601	3.13601	3.13601
1352	0.530289	0.530289	0.530289	0.530289	0.530289	0.530289		1352	1.08794	1.08794	1.08794	1.08794	1.08794	1.08794		1352	1.42855	1.42855	1.42855	1.42855	1.42855	1.42855			1.38732	1.38732	1.38732	1.38732	1.38732	1.38732			2.56974	2.56974	2.56974	2.56974	2.56974	2.56974
1353	0.940768	0.940768	0.940768	0.940768	0.940768	0.940768		1353	0.967433	0.967433	0.967433	0.967433	0.967433	0.967433		1353	1.16947	1.16947	1.16947	1.16947	1.16947	1.16947			1.71471	1.71471	1.71471	1.71471	1.71471	1.71471			2.59298	2.59298	2.59298	2.59298	2.59298	2.59298
1354	0.48731	0.48731	0.48731	0.48731	0.48731	0.48731		1354	1.29886	1.29886	1.29886	1.29886	1.29886	1.29886		1354	1.27719	1.27719	1.27719	1.27719	1.27719	1.27719			1.26839	1.26839	1.26839	1.26839	1.26839	1.26839			1.64678	1.64678	1.64678	1.64678	1.64678	1.64678
1355	0.456038	0.456038	0.456038	0.456038	0.456038	0.456038		1355	0.927934	0.927934	0.927934	0.927934	0.927934	0.927934		1355	1.13872	1.13872	1.13872	1.13872	1.13872	1.13872			1.61001	1.61001	1.61001	1.61001	1.61001	1.61001			2.20976	2.20976	2.20976	2.20976	2.20976	2.20976
1356	0.572011	0.572011	0.572011	0.572011	0.572011	0.572011		1356	0.889242	0.889242	0.889242	0.889242	0.889242	0.889242		1356	0.753752	0.753752	0.753752	0.753752	0.753752	0.753752			2.16113	2.16113	2.16113	2.16113	2.16113	2.16113			4.19345	4.19345	4.19345	4.19345	4.19345	4.19345
1357	0.593489	0.593489	0.593489	0.593489	0.593489	0.593489		1357	1.1518	1.1518	1.1518	1.1518	1.1518	1.1518		1357	0.940446	0.940446	0.940446	0.940446	0.940446	0.940446			1.73228	1.73228	1.73228	1.73228	1.73228	1.73228			2.45723	2.45723	2.45723	2.45723	2.45723	2.45723
1358	0.510994	0.510994	0.510994	0.510994	0.510994	0.510994		1358	1.35356	1.35356	1.35356	1.35356	1.35356	1.35356		1358	1.42789	1.42789	1.42789	1.42789	1.42789	1.42789			1.66643	1.66643	1.66643	1.66643	1.66643	1.66643			3.17339	3.17339	3.17339	3.17339	3.17339	3.17339
1359	0.494925	0.494925	0.494925	0.494925	0.494925	0.494925		1359	0.605683	0.605683	0.605683	0.605683	0.605683	0.605683		1359	1.02928	1.02928	1.02928	1.02928	1.02928	1.02928			1.44166	1.44166	1.44166	1.44166	1.44166	1.44166			3.83389	3.83389	3.83389	3.83389	3.83389	3.83389
1360	0.565828	0.565828	0.565828	0.565828	0.565828	0.565828		1360	1.16229	1.16229	1.16229	1.16229	1.16229	1.16229		1360	1.10047	1.10047	1.10047	1.10047	1.10047	1.10047			1.74751	1.74751	1.74751	1.74751	1.74751	1.74751			2.58258	2.58258	2.58258	2.58258	2.58258	2.58258
1361	0.724142	0.724142	0.724142	0.724142	0.724142	0.724142		1361	0.861239	0.861239	0.861239	0.861239	0.861239	0.861239		1361	1.30837	1.30837	1.30837	1.30837	1.30837	1.30837			1.58398	1.58398	1.58398	1.58398	1.58398	1.58398			3.55864	3.55864	3.55864	3.55864	3.55864	3.55864
1362	0.649967	0.649967	0.649967	0.649967	0.649967	0.649967		1362	0.857725	0.857725	0.857725	0.857725	0.857725	0.857725		1362	0.80794	0.80794	0.80794	0.80794	0.80794	0.80794			2.05635	2.05635	2.05635	2.05635	2.05635	2.05635			1.78603	1.78603	1.78603	1.78603	1.78603	1.78603
1363	0.369571	0.369571	0.369571	0.369571	0.369571	0.369571		1363	0.645194	0.645194	0.645194	0.645194	0.645194	0.645194		1363	1.1428	1.1428	1.1428	1.1428	1.1428	1.1428			1.70162	1.70162	1.70162	1.70162	1.70162	1.70162			1.62759	1.62759	1.62759	1.62759	1.62759	1.62759
1364	0.742446	0.742446	0.742446	0.742446	0.742446	0.742446		1364	1.26608	1.26608	1.26608	1.26608	1.26608	1.26608		1364	1.05579	1.05579	1.05579	1.05579	1.05579	1.05579			1.40272	1.40272	1.40272	1.40272	1.40272	1.40272			3.10534	3.10534	3.10534	3.10534	3.10534	3.10534
1365	0.53212	0.53212	0.53212	0.53212	0.53212	0.53212		1365	0.868232	0.868232	0.868232	0.868232	0.868232	0.868232		1365	2.0345	2.0345	2.0345	2.0345	2.0345	2.0345			1.89562	1.89562	1.89562	1.89562	1.89562	1.89562			3.89303	3.89303	3.89303	3.89303	3.89303	3.89303
1366	0.61812	0.61812	0.61812	0.61812	0.61812	0.61812		1366	0.940196	0.940196	0.940196	0.940196	0.940196	0.940196		1366	1.01261	1.01261	1.01261	1.01261	1.01261	1.01261			2.92263	2.92263	2.92263	2.92263	2.92263	2.92263			3.26507	3.26507	3.26507	3.26507	3.26507	3.26507
1367	0.438674	0.438674	0.438674	0.438674	0.438674	0.438674		1367	0.782038	0.782038	0.782038	0.782038	0.782038	0.782038		1367	0.769632	0.769632	0.769632	0.769632	0.769632	0.769632			1.62726	1.62726	1.62726	1.62726	1.62726	1.62726			3.24451	3.24451	3.24451	3.24451	3.24451	3.24451
1368	0.491038	0.491038	0.491038	0.491038	0.491038	0.491038		1368	0.774346	0.774346	0.774346	0.774346	0.774346	0.774346		1368	0.602163	0.602163	0.602163	0.602163	0.602163	0.602163			2.62543	2.62543	2.62543	2.62543	2.62543	2.62543			2.8575	2.8575	2.8575	2.8575	2.8575	2.8575
1369	0.920616	0.920616	0.920616	0.920616	0.920616	0.920616		1369	0.816563	0.816563	0.816563	0.816563	0.816563	0.816563		1369	1.37099	1.37099	1.37099	1.37099	1.37099	1.37099			2.45509	2.45509	2.45509	2.45509	2.45509	2.45509			1.5712	1.5712	1.5712	1.5712	1.5712	1.5712
1370	0.472193	0.472193	0.472193	0.472193	0.472193	0.472193		1370	1.0942	1.0942	1.0942	1.0942	1.0942	1.0942		1370	0.913201	0.913201	0.913201	0.913201	0.913201	0.913201			2.42617	2.42617	2.42617	2.42617	2.42617	2.42617			2.66137	2.66137	2.66137	2.66137	2.66137	2.66137
1371	0.534995	0.534995	0.534995	0.534995	0.534995	0.534995		1371	0.967235	0.967235	0.967235	0.967235	0.967235	0.967235		1371	1.28577	1.28577	1.28577	1.28577	1.28577	1.28577			2.90057	2.90057	2.90057	2.90057	2.90057	2.90057			2.64175	2.64175	2.64175	2.64175	2.64175	2.64175
1372	0.409742	0.409742	0.409742	0.409742	0.409742	0.409742		1372	0.834579	0.834579	0.834579	0.834579	0.834579	0.834579		1372	0.824817	0.824817	0.824817	0.824817	0.824817	0.824817			1.48066	1.48066	1.48066	1.48066	1.48066	1.48066			3.18739	3.18739	3.18739	3.18739	3.18739	3.18739
1373	0.427339	0.427339	0.427339	0.427339	0.427339	0.427339		1373	1.1678	1.1678	1.1678	1.1678	1.1678	1.1678		1373	1.06481	1.06481	1.06481	1.06481	1.06481	1.06481			2.31519	2.31519	2.31519	2.31519	2.31519	2.31519			2.13349	2.13349	2.13349	2.13349	2.13349	2.13349
1374	0.746077	0.746077	0.746077	0.746077	0.746077	0.746077		1374	1.3088	1.3088	1.3088	1.3088	1.3088	1.3088		1374	1.19601	1.19601	1.19601	1.19601	1.19601	1.19601			2.45461	2.45461	2.45461	2.45461	2.45461	2.45461			2.65836	2.65836	2.65836	2.65836	2.65836	2.65836
1375	0.618106	0.618106	0.618106	0.618106	0.618106	0.618106		1375	0.824871	0.824871	0.824871	0.824871	0.824871	0.824871		1375	1.14473	1.14473	1.14473	1.14473	1.14473	1.14473			1.83226	1.83226	1.83226	1.83226	1.83226	1.83226			3.24773	3.24773	3.24773	3.24773	3.24773	3.24773
1376	0.544276	0.544276	0.544276	0.544276	0.544276	0.544276		1376	1.03097	1.03097	1.03097	1.03097	1.03097	1.03097		1376	1.28012	1.28012	1.28012	1.28012	1.28012	1.28012			1.66057	1.66057	1.66057	1.66057	1.66057	1.66057			2.6855	2.6855	2.6855	2.6855	2.6855	2.6855
1377	0.657148	0.657148	0.657148	0.657148	0.657148	0.657148		1377	0.887938	0.887938	0.887938	0.887938	0.887938	0.887938		1377	1.18997	1.18997	1.18997	1.18997	1.18997	1.18997			1.56789	1.56789	1.56789	1.56789	1.56789	1.56789			4.01672	4.01672	4.01672	4.01672	4.01672	4.01672
1378	0.747511	0.747511	0.747511	0.747511	0.747511	0.747511		1378	0.959224	0.959224	0.959224	0.959224	0.959224	0.959224		1378	0.996017	0.996017	0.996017	0.996017	0.996017	0.996017			1.77899	1.77899	1.77899	1.77899	1.77899	1.77899			2.91358	2.91358	2.91358	2.91358	2.91358	2.91358
1379	0.758822	0.758822	0.758822	0.758822	0.758822	0.758822		1379	1.1064	1.1064	1.1064	1.1064	1.1064	1.1064		1379	0.912687	0.912687	0.912687	0.912687	0.912687	0.912687			1.92531	1.92531	1.92531	1.92531	1.92531	1.92531			2.40313	2.40313	2.40313	2.40313	2.40313	2.40313
1380	0.568921	0.568921	0.568921	0.568921	0.568921	0.568921		1380	0.970848	0.970848	0.970848	0.970848	0.970848	0.970848		1380	1.89757	1.89757	1.89757	1.89757	1.89757	1.89757			1.35097	1.35097	1.35097	1.35097	1.35097	1.35097			3.14031	3.14031	3.14031	3.14031	3.14031	3.14031
1381	0.652483	0.652483	0.652483	0.652483	0.652483	0.652483		1381	0.725416	0.725416	0.725416	0.725416	0.725416	0.725416		1381	0.815822	0.815822	0.815822	0.815822	0.815822	0.815822			1.27936	1.27936	1.27936	1.27936	1.27936	1.27936			2.15183	2.15183	2.15183	2.15183	2.15183	2.15183
1382	0.641542	0.641542	0.641542	0.641542	0.641542	0.641542		1382	1.13391	1.13391	1.13391	1.13391	1.13391	1.13391		1382	0.974179	0.974179	0.974179	0.974179	0.974179	0.974179			1.95257	1.95257	1.95257	1.95257	1.95257	1.95257			2.99191	2.99191	2.99191	2.99191	2.99191	2.99191
1383	0.520213	0.520213	0.520213	0.520213	0.520213	0.520213		1383	0.915227	0.915227	0.915227	0.915227	0.915227	0.915227		1383	0.64886	0.64886	0.64886	0.64886	0.64886	0.64886			1.42866	1.42866	1.42866	1.42866	1.42866	1.42866			3.0584	3.0584	3.0584	3.0584	3.0584	3.0584
1384	0.576784	0.576784	0.576784	0.576784	0.576784	0.576784		1384	1.00324	1.00324	1.00324	1.00324	1.00324	1.00324		1384	1.22623	1.22623	1.22623	1.22623	1.22623	1.22623			1.14284	1.14284	1.14284	1.14284	1.14284	1.14284			3.57584	3.57584	3.57584	3.57584	3.57584	3.57584
1385	0.594982	0.594982	0.594982	0.594982	0.594982	0.594982		1385	1.09631	1.09631	1.09631	1.09631	1.09631	1.09631		1385	1.2791	1.2791	1.2791	1.2791	1.2791	1.2791			2.30704	2.30704	2.30704	2.30704	2.30704	2.30704			1.99488	1.99488	1.99488	1.99488	1.99488	1.99488
1386	0.524746	0.524746	0.524746	0.524746	0.524746	0.524746		1386	0.48898	0.48898	0.48898	0.48898	0.48898	0.48898		1386	0.910375	0.910375	0.910375	0.910375	0.910375	0.910375			2.01021	2.01021	2.01021	2.01021	2.01021	2.01021			2.23536	2.23536	2.23536	2.23536	2.23536	2.23536
1387	0.506539	0.506539	0.506539	0.506539	0.506539	0.506539		1387	0.73743	0.73743	0.73743	0.73743	0.73743	0.73743		1387	1.34883	1.34883	1.34883	1.34883	1.34883	1.34883			1.32165	1.32165	1.32165	1.32165	1.32165	1.32165			2.57378	2.57378	2.57378	2.57378	2.57378	2.57378
1388	0.682197	0.682197	0.682197	0.682197	0.682197	0.682197		1388	1.26944	1.26944	1.26944	1.26944	1.26944	1.26944		1388	1.63444	1.63444	1.63444	1.63444	1.63444	1.63444			1.3727	1.3727	1.3727	1.3727	1.3727	1.3727			3.12449	3.12449	3.12449	3.12449	3.12449	3.12449
1389	0.642259	0.642259	0.642259	0.642259	0.642259	0.642259		1389	0.889226	0.889226	0.889226	0.889226	0.889226	0.889226		1389	0.905727	0.905727	0.905727	0.905727	0.905727	0.905727			1.82479	1.82479	1.82479	1.82479	1.82479	1.82479			2.13839	2.13839	2.13839	2.13839	2.13839	2.13839
1390	0.48447	0.48447	0.48447	0.48447	0.48447	0.48447		1390	0.799042	0.799042	0.799042	0.799042	0.799042	0.799042		1390	1.07597	1.07597	1.07597	1.07597	1.07597	1.07597			1.40906	1.40906	1.40906	1.40906	1.40906	1.40906			4.34773	4.34773	4.34773	4.34773	4.34773	4.34773
1391	0.700753	0.700753	0.700753	0.700753	0.700753	0.700753		1391	0.587783	0.587783	0.587783	0.587783	0.587783	0.587783		1391	1.44678	1.44678	1.44678	1.44678	1.44678	1.44678			1.71894	1.71894	1.71894	1.71894	1.71894	1.71894			4.1463	4.1463	4.1463	4.1463	4.1463	4.1463
1392	0.553589	0.553589	0.553589	0.553589	0.553589	0.553589		1392	0.850223	0.850223	0.850223	0.850223	0.850223	0.850223		1392	1.77752	1.77752	1.77752	1.77752	1.77752	1.77752			2.22931	2.22931	2.22931	2.22931	2.22931	2.22931			2.95522	2.95522	2.95522	2.95522	2.95522	2.95522
1393	0.536608	0.536608	0.536608	0.536608	0.536608	0.536608		1393	0.79824	0.79824	0.79824	0.79824	0.79824	0.79824		1393	1.18466	1.18466	1.18466	1.18466	1.18466	1.18466			1.56628	1.56628	1.56628	1.56628	1.56628	1.56628			2.13693	2.13693	2.13693	2.13693	2.13693	2.13693
1394	0.856503	0.856503	0.856503	0.856503	0.856503	0.856503		1394	0.536337	0.536337	0.536337	0.536337	0.536337	0.536337		1394	0.744285	0.744285	0.744285	0.744285	0.744285	0.744285			1.74803	1.74803	1.74803	1.74803	1.74803	1.74803			2.79118	2.79118	2.79118	2.79118	2.79118	2.79118
1395	0.604272	0.604272	0.604272	0.604272	0.604272	0.604272		1395	0.51134	0.51134	0.51134	0.51134	0.51134	0.51134		1395	0.81326	0.81326	0.81326	0.81326	0.81326	0.81326			1.58714	1.58714	1.58714	1.58714	1.58714	1.58714			2.27746	2.27746	2.27746	2.27746	2.27746	2.27746
1396	0.464947	0.464947	0.464947	0.464947	0.464947	0.464947		1396	0.844838	0.844838	0.844838	0.844838	0.844838	0.844838		1396	1.56733	1.56733	1.56733	1.56733	1.56733	1.56733			2.25872	2.25872	2.25872	2.25872	2.25872	2.25872			3.97517	3.97517	3.97517	3.97517	3.97517	3.97517
1397	0.490005	0.490005	0.490005	0.490005	0.490005	0.490005		1397	0.779743	0.779743	0.779743	0.779743	0.779743	0.779743		1397	1.6805	1.6805	1.6805	1.6805	1.6805	1.6805			1.95667	1.95667	1.95667	1.95667	1.95667	1.95667			2.58173	2.58173	2.58173	2.58173	2.58173	2.58173
1398	0.591534	0.591534	0.591534	0.591534	0.591534	0.591534		1398	0.878439	0.878439	0.878439	0.878439	0.878439	0.878439		1398	1.87833	1.87833	1.87833	1.87833	1.87833	1.87833			1.32685	1.32685	1.32685	1.32685	1.32685	1.32685			2.66965	2.66965	2.66965	2.66965	2.66965	2.66965
1399	0.510205	0.510205	0.510205	0.510205	0.510205	0.510205		1399	1.02924	1.02924	1.02924	1.02924	1.02924	1.02924		1399	0.86583	0.86583	0.86583	0.86583	0.86583	0.86583			1.6998	1.6998	1.6998	1.6998	1.6998	1.6998			3.80278	3.80278	3.80278	3.80278	3.80278	3.80278
1400	0.489809	0.489809	0.489809	0.489809	0.489809	0.489809		1400	0.973641	0.973641	0.973641	0.973641	0.973641	0.973641		1400	1.45036	1.45036	1.45036	1.45036	1.45036	1.45036			1.69534	1.69534	1.69534	1.69534	1.69534	1.69534			2.65564	2.65564	2.65564	2.65564	2.65564	2.65564
1401	0.396693	0.396693	0.396693	0.396693	0.396693	0.396693		1401	0.711257	0.711257	0.711257	0.711257	0.711257	0.711257		1401	1.42834	1.42834	1.42834	1.42834	1.42834	1.42834			1.81362	1.81362	1.81362	1.81362	1.81362	1.81362			2.41154	2.41154	2.41154	2.41154	2.41154	2.41154
1402	0.624849	0.624849	0.624849	0.624849	0.624849	0.624849		1402	0.99513	0.99513	0.99513	0.99513	0.99513	0.99513		1402	1.25943	1.25943	1.25943	1.25943	1.25943	1.25943			1.96864	1.96864	1.96864	1.96864	1.96864	1.96864			3.03643	3.03643	3.03643	3.03643	3.03643	3.03643
1403	0.866938	0.866938	0.866938	0.866938	0.866938	0.866938		1403	1.14663	1.14663	1.14663	1.14663	1.14663	1.14663		1403	1.39766	1.39766	1.39766	1.39766	1.39766	1.39766			1.20004	1.20004	1.20004	1.20004	1.20004	1.20004			3.39885	3.39885	3.39885	3.39885	3.39885	3.39885
1404	0.660057	0.660057	0.660057	0.660057	0.660057	0.660057		1404	1.38525	1.38525	1.38525	1.38525	1.38525	1.38525		1404	1.10775	1.10775	1.10775	1.10775	1.10775	1.10775			2.50737	2.50737	2.50737	2.50737	2.50737	2.50737			2.71362	2.71362	2.71362	2.71362	2.71362	2.71362
1405	0.62371	0.62371	0.62371	0.62371	0.62371	0.62371		1405	0.888264	0.888264	0.888264	0.888264	0.888264	0.888264		1405	1.31604	1.31604	1.31604	1.31604	1.31604	1.31604			1.42847	1.42847	1.42847	1.42847	1.42847	1.42847			2.68279	2.68279	2.68279	2.68279	2.68279	2.68279
1406	0.717161	0.717161	0.717161	0.717161	0.717161	0.717161		1406	1.31245	1.31245	1.31245	1.31245	1.31245	1.31245		1406	1.4106	1.4106	1.4106	1.4106	1.4106	1.4106			2.02318	2.02318	2.02318	2.02318	2.02318	2.02318			4.23323	4.23323	4.23323	4.23323	4.23323	4.23323
1407	0.299716	0.299716	0.299716	0.299716	0.299716	0.299716		1407	0.935688	0.935688	0.935688	0.935688	0.935688	0.935688		1407	0.894249	0.894249	0.894249	0.894249	0.894249	0.894249			2.17782	2.17782	2.17782	2.17782	2.17782	2.17782			2.74448	2.74448	2.74448	2.74448	2.74448	2.74448
1408	0.673265	0.673265	0.673265	0.673265	0.673265	0.673265		1408	0.929944	0.929944	0.929944	0.929944	0.929944	0.929944		1408	1.64321	1.64321	1.64321	1.64321	1.64321	1.64321			2.10732	2.10732	2.10732	2.10732	2.10732	2.10732			1.79766	1.79766	1.79766	1.79766	1.79766	1.79766
1409	0.455609	0.455609	0.455609	0.455609	0.455609	0.455609		1409	0.660943	0.660943	0.660943	0.660943	0.660943	0.660943		1409	1.45574	1.45574	1.45574	1.45574	1.45574	1.45574			2.13283	2.13283	2.13283	2.13283	2.13283	2.13283			3.31231	3.31231	3.31231	3.31231	3.31231	3.31231
1410	0.725469	0.725469	0.725469	0.725469	0.725469	0.725469		1410	0.578288	0.578288	0.578288	0.578288	0.578288	0.578288		1410	0.812201	0.812201	0.812201	0.812201	0.812201	0.812201			2.10185	2.10185	2.10185	2.10185	2.10185	2.10185			3.82051	3.82051	3.82051	3.82051	3.82051	3.82051
1411	0.751163	0.751163	0.751163	0.751163	0.751163	0.751163		1411	0.5456	0.5456	0.5456	0.5456	0.5456	0.5456		1411	0.960617	0.960617	0.960617	0.960617	0.960617	0.960617			2.42598	2.42598	2.42598	2.42598	2.42598	2.42598			3.76604	3.76604	3.76604	3.76604	3.76604	3.76604
1412	0.587207	0.587207	0.587207	0.587207	0.587207	0.587207		1412	1.73182	1.73182	1.73182	1.73182	1.73182	1.73182		1412	1.34051	1.34051	1.34051	1.34051	1.34051	1.34051			2.09076	2.09076	2.09076	2.09076	2.09076	2.09076			3.03499	3.03499	3.03499	3.03499	3.03499	3.03499
1413	0.502769	0.502769	0.502769	0.502769	0.502769	0.502769		1413	0.66425	0.66425	0.66425	0.66425	0.66425	0.66425		1413	1.1909	1.1909	1.1909	1.1909	1.1909	1.1909			1.9319	1.9319	1.9319	1.9319	1.9319	1.9319			2.31457	2.31457	2.31457	2.31457	2.31457	2.31457
1414	0.40015	0.40015	0.40015	0.40015	0.40015	0.40015		1414	0.912591	0.912591	0.912591	0.912591	0.912591	0.912591		1414	0.911195	0.911195	0.911195	0.911195	0.911195	0.911195			2.50837	2.50837	2.50837	2.50837	2.50837	2.50837			1.91295	1.91295	1.91295	1.91295	1.91295	1.91295
1415	0.758435	0.758435	0.758435	0.758435	0.758435	0.758435		1415	0.870489	0.870489	0.870489	0.870489	0.870489	0.870489		1415	0.824783	0.824783	0.824783	0.824783	0.824783	0.824783			1.76009	1.76009	1.76009	1.76009	1.76009	1.76009			3.371	3.371	3.371	3.371	3.371	3.371
1416	0.930034	0.930034	0.930034	0.930034	0.930034	0.930034		1416	0.689495	0.689495	0.689495	0.689495	0.689495	0.689495		1416	1.76094	1.76094	1.76094	1.76094	1.76094	1.76094			1.62408	1.62408	1.62408	1.62408	1.62408	1.62408			2.45525	2.45525	2.45525	2.45525	2.45525	2.45525
1417	0.482454	0.482454	0.482454	0.482454	0.482454	0.482454		1417	0.741002	0.741002	0.741002	0.741002	0.741002	0.741002		1417	0.682943	0.682943	0.682943	0.682943	0.682943	0.682943			1.99012	1.99012	1.99012	1.99012	1.99012	1.99012			3.76411	3.76411	3.76411	3.76411	3.76411	3.76411
1418	0.681251	0.681251	0.681251	0.681251	0.681251	0.681251		1418	1.82153	1.82153	1.82153	1.82153	1.82153	1.82153		1418	1.07631	1.07631	1.07631	1.07631	1.07631	1.07631			2.59913	2.59913	2.59913	2.59913	2.59913	2.59913			4.43411	4.43411	4.43411	4.43411	4.43411	4.43411
1419	0.526648	0.526648	0.526648	0.526648	0.526648	0.526648		1419	0.687463	0.687463	0.687463	0.687463	0.687463	0.687463		1419	0.84778	0.84778	0.84778	0.84778	0.84778	0.84778			1.71494	1.71494	1.71494	1.71494	1.71494	1.71494			2.02537	2.02537	2.02537	2.02537	2.02537	2.02537
1420	0.513493	0.513493	0.513493	0.513493	0.513493	0.513493		1420	0.841276	0.841276	0.841276	0.841276	0.841276	0.841276		1420	0.958233	0.958233	0.958233	0.958233	0.958233	0.958233			1.30082	1.30082	1.30082	1.30082	1.30082	1.30082			4.26232	4.26232	4.26232	4.26232	4.26232	4.26232
1421	0.82323	0.82323	0.82323	0.82323	0.82323	0.82323		1421	0.778958	0.778958	0.778958	0.778958	0.778958	0.778958		1421	0.949175	0.949175	0.949175	0.949175	0.949175	0.949175			1.90423	1.90423	1.90423	1.90423	1.90423	1.90423			2.7621	2.7621	2.7621	2.7621	2.7621	2.7621
1422	0.502603	0.502603	0.502603	0.502603	0.502603	0.502603		1422	1.0049	1.0049	1.0049	1.0049	1.0049	1.0049		1422	1.04392	1.04392	1.04392	1.04392	1.04392	1.04392			1.50829	1.50829	1.50829	1.50829	1.50829	1.50829			3.79161	3.79161	3.79161	3.79161	3.79161	3.79161
1423	1.10416	1.10416	1.10416	1.10416	1.10416	1.10416		1423	0.933665	0.933665	0.933665	0.933665	0.933665	0.933665		1423	1.4504	1.4504	1.4504	1.4504	1.4504	1.4504			1.79793	1.79793	1.79793	1.79793	1.79793	1.79793			2.72616	2.72616	2.72616	2.72616	2.72616	2.72616
1424	0.467096	0.467096	0.467096	0.467096	0.467096	0.467096		1424	0.572075	0.572075	0.572075	0.572075	0.572075	0.572075		1424	1.17967	1.17967	1.17967	1.17967	1.17967	1.17967			1.40549	1.40549	1.40549	1.40549	1.40549	1.40549			2.99432	2.99432	2.99432	2.99432	2.99432	2.99432
1425	0.594436	0.594436	0.594436	0.594436	0.594436	0.594436		1425	1.10136	1.10136	1.10136	1.10136	1.10136	1.10136		1425	1.19769	1.19769	1.19769	1.19769	1.19769	1.19769			1.95542	1.95542	1.95542	1.95542	1.95542	1.95542			2.3846	2.3846	2.3846	2.3846	2.3846	2.3846
1426	0.587408	0.587408	0.587408	0.587408	0.587408	0.587408		1426	0.724702	0.724702	0.724702	0.724702	0.724702	0.724702		1426	1.57449	1.57449	1.57449	1.57449	1.57449	1.57449			1.80302	1.80302	1.80302	1.80302	1.80302	1.80302			3.75546	3.75546	3.75546	3.75546	3.75546	3.75546
1427	0.453644	0.453644	0.453644	0.453644	0.453644	0.453644		1427	1.02288	1.02288	1.02288	1.02288	1.02288	1.02288		1427	0.687795	0.687795	0.687795	0.687795	0.687795	0.687795			2.21369	2.21369	2.21369	2.21369	2.21369	2.21369			2.7951	2.7951	2.7951	2.7951	2.7951	2.7951
1428	0.504471	0.504471	0.504471	0.504471	0.504471	0.504471		1428	1.40361	1.40361	1.40361	1.40361	1.40361	1.40361		1428	1.0765	1.0765	1.0765	1.0765	1.0765	1.0765			1.58275	1.58275	1.58275	1.58275	1.58275	1.58275			2.67139	2.67139	2.67139	2.67139	2.67139	2.67139
1429	0.516375	0.516375	0.516375	0.516375	0.516375	0.516375		1429	0.851669	0.851669	0.851669	0.851669	0.851669	0.851669		1429	1.19818	1.19818	1.19818	1.19818	1.19818	1.19818			2.3279	2.3279	2.3279	2.3279	2.3279	2.3279			3.48387	3.48387	3.48387	3.48387	3.48387	3.48387
1430	0.432324	0.432324	0.432324	0.432324	0.432324	0.432324		1430	0.742383	0.742383	0.742383	0.742383	0.742383	0.742383		1430	1.22428	1.22428	1.22428	1.22428	1.22428	1.22428			1.00678	1.00678	1.00678	1.00678	1.00678	1.00678			2.86683	2.86683	2.86683	2.86683	2.86683	2.86683
1431	0.668358	0.668358	0.668358	0.668358	0.668358	0.668358		1431	0.95653	0.95653	0.95653	0.95653	0.95653	0.95653		1431	0.637898	0.637898	0.637898	0.637898	0.637898	0.637898			1.96187	1.96187	1.96187	1.96187	1.96187	1.96187			2.52472	2.52472	2.52472	2.52472	2.52472	2.52472
1432	0.419144	0.419144	0.419144	0.419144	0.419144	0.419144		1432	0.750417	0.750417	0.750417	0.750417	0.750417	0.750417		1432	1.62662	1.62662	1.62662	1.62662	1.62662	1.62662			1.19345	1.19345	1.19345	1.19345	1.19345	1.19345			2.95368	2.95368	2.95368	2.95368	2.95368	2.95368
1433	0.73007	0.73007	0.73007	0.73007	0.73007	0.73007		1433	0.619165	0.619165	0.619165	0.619165	0.619165	0.619165		1433	2.36426	2.36426	2.36426	2.36426	2.36426	2.36426			1.83678	1.83678	1.83678	1.83678	1.83678	1.83678			2.14032	2.14032	2.14032	2.14032	2.14032	2.14032
1434	0.410548	0.410548	0.410548	0.410548	0.410548	0.410548		1434	0.998777	0.998777	0.998777	0.998777	0.998777	0.998777		1434	1.24675	1.24675	1.24675	1.24675	1.24675	1.24675			2.26986	2.26986	2.26986	2.26986	2.26986	2.26986			3.80403	3.80403	3.80403	3.80403	3.80403	3.80403
1435	0.716662	0.716662	0.716662	0.716662	0.716662	0.716662		1435	0.747814	0.747814	0.747814	0.747814	0.747814	0.747814		1435	2.03567	2.03567	2.03567	2.03567	2.03567	2.03567			1.82279	1.82279	1.82279	1.82279	1.82279	1.82279			1.92745	1.92745	1.92745	1.92745	1.92745	1.92745
1436	0.600389	0.600389	0.600389	0.600389	0.600389	0.600389		1436	0.847374	0.847374	0.847374	0.847374	0.847374	0.847374		1436	1.49556	1.49556	1.49556	1.49556	1.49556	1.49556			1.73607	1.73607	1.73607	1.73607	1.73607	1.73607			3.03012	3.03012	3.03012	3.03012	3.03012	3.03012
1437	0.671803	0.671803	0.671803	0.671803	0.671803	0.671803		1437	0.907565	0.907565	0.907565	0.907565	0.907565	0.907565		1437	1.64347	1.64347	1.64347	1.64347	1.64347	1.64347			2.31077	2.31077	2.31077	2.31077	2.31077	2.31077			3.81531	3.81531	3.81531	3.81531	3.81531	3.81531
1438	0.678774	0.678774	0.678774	0.678774	0.678774	0.678774		1438	0.684343	0.684343	0.684343	0.684343	0.684343	0.684343		1438	1.60199	1.60199	1.60199	1.60199	1.60199	1.60199			1.83055	1.83055	1.83055	1.83055	1.83055	1.83055			3.97685	3.97685	3.97685	3.97685	3.97685	3.97685
1439	0.457448	0.457448	0.457448	0.457448	0.457448	0.457448		1439	1.05684	1.05684	1.05684	1.05684	1.05684	1.05684		1439	1.46268	1.46268	1.46268	1.46268	1.46268	1.46268			2.06196	2.06196	2.06196	2.06196	2.06196	2.06196			4.39238	4.39238	4.39238	4.39238	4.39238	4.39238
1440	0.664197	0.664197	0.664197	0.664197	0.664197	0.664197		1440	0.926059	0.926059	0.926059	0.926059	0.926059	0.926059		1440	0.995663	0.995663	0.995663	0.995663	0.995663	0.995663			0.814965	0.814965	0.814965	0.814965	0.814965	0.814965			1.98891	1.98891	1.98891	1.98891	1.98891	1.98891
1441	0.671636	0.671636	0.671636	0.671636	0.671636	0.671636		1441	0.756697	0.756697	0.756697	0.756697	0.756697	0.756697		1441	1.25801	1.25801	1.25801	1.25801	1.25801	1.25801			1.69081	1.69081	1.69081	1.69081	1.69081	1.69081			2.20272	2.20272	2.20272	2.20272	2.20272	2.20272
1442	0.82726	0.82726	0.82726	0.82726	0.82726	0.82726		1442	0.899386	0.899386	0.899386	0.899386	0.899386	0.899386		1442	1.39483	1.39483	1.39483	1.39483	1.39483	1.39483			2.39567	2.39567	2.39567	2.39567	2.39567	2.39567			3.04962	3.04962	3.04962	3.04962	3.04962	3.04962
1443	0.489194	0.489194	0.489194	0.489194	0.489194	0.489194		1443	0.649212	0.649212	0.649212	0.649212	0.649212	0.649212		1443	1.7713	1.7713	1.7713	1.7713	1.7713	1.7713			2.02967	2.02967	2.02967	2.02967	2.02967	2.02967			2.98852	2.98852	2.98852	2.98852	2.98852	2.98852
1444	0.52709	0.52709	0.52709	0.52709	0.52709	0.52709		1444	0.616947	0.616947	0.616947	0.616947	0.616947	0.616947		1444	0.783803	0.783803	0.783803	0.783803	0.783803	0.783803			1.53753	1.53753	1.53753	1.53753	1.53753	1.53753			2.46996	2.46996	2.46996	2.46996	2.46996	2.46996
1445	0.753686	0.753686	0.753686	0.753686	0.753686	0.753686		1445	1.17019	1.17019	1.17019	1.17019	1.17019	1.17019		1445	1.20432	1.20432	1.20432	1.20432	1.20432	1.20432			1.98442	1.98442	1.98442	1.98442	1.98442	1.98442			3.20596	3.20596	3.20596	3.20596	3.20596	3.20596
1446	0.425251	0.425251	0.425251	0.425251	0.425251	0.425251		1446	1.05338	1.05338	1.05338	1.05338	1.05338	1.05338		1446	0.943531	0.943531	0.943531	0.943531	0.943531	0.943531			2.2203	2.2203	2.2203	2.2203	2.2203	2.2203			3.00606	3.00606	3.00606	3.00606	3.00606	3.00606
1447	0.647084	0.647084	0.647084	0.647084	0.647084	0.647084		1447	0.654024	0.654024	0.654024	0.654024	0.654024	0.654024		1447	0.714088	0.714088	0.714088	0.714088	0.714088	0.714088			1.93863	1.93863	1.93863	1.93863	1.93863	1.93863			2.60957	2.60957	2.60957	2.60957	2.60957	2.60957
1448	1.01835	1.01835	1.01835	1.01835	1.01835	1.01835		1448	1.02084	1.02084	1.02084	1.02084	1.02084	1.02084		1448	1.13964	1.13964	1.13964	1.13964	1.13964	1.13964			1.81338	1.81338	1.81338	1.81338	1.81338	1.81338			3.81814	3.81814	3.81814	3.81814	3.81814	3.81814
1449	0.961715	0.961715	0.961715	0.961715	0.961715	0.961715		1449	0.835333	0.835333	0.835333	0.835333	0.835333	0.835333		1449	1.39001	1.39001	1.39001	1.39001	1.39001	1.39001			1.78338	1.78338	1.78338	1.78338	1.78338	1.78338			3.43736	3.43736	3.43736	3.43736	3.43736	3.43736
1450	0.666161	0.666161	0.666161	0.666161	0.666161	0.666161		1450	0.657562	0.657562	0.657562	0.657562	0.657562	0.657562		1450	1.21595	1.21595	1.21595	1.21595	1.21595	1.21595			1.35061	1.35061	1.35061	1.35061	1.35061	1.35061			3.94134	3.94134	3.94134	3.94134	3.94134	3.94134
1451	0.489362	0.489362	0.489362	0.489362	0.489362	0.489362		1451	1.11666	1.11666	1.11666	1.11666	1.11666	1.11666		1451	1.32921	1.32921	1.32921	1.32921	1.32921	1.32921			1.67183	1.67183	1.67183	1.67183	1.67183	1.67183			2.71212	2.71212	2.71212	2.71212	2.71212	2.71212
1452	0.644857	0.644857	0.644857	0.644857	0.644857	0.644857		1452	0.623219	0.623219	0.623219	0.623219	0.623219	0.623219		1452	1.40349	1.40349	1.40349	1.40349	1.40349	1.40349			1.54288	1.54288	1.54288	1.54288	1.54288	1.54288			2.92406	2.92406	2.92406	2.92406	2.92406	2.92406
1453	0.345655	0.345655	0.345655	0.345655	0.345655	0.345655		1453	1.18753	1.18753	1.18753	1.18753	1.18753	1.18753		1453	1.07111	1.07111	1.07111	1.07111	1.07111	1.07111			1.71138	1.71138	1.71138	1.71138	1.71138	1.71138			3.05602	3.05602	3.05602	3.05602	3.05602	3.05602
1454	0.622426	0.622426	0.622426	0.622426	0.622426	0.622426		1454	0.941458	0.941458	0.941458	0.941458	0.941458	0.941458		1454	1.11157	1.11157	1.11157	1.11157	1.11157	1.11157			2.65313	2.65313	2.65313	2.65313	2.65313	2.65313			2.66594	2.66594	2.66594	2.66594	2.66594	2.66594
1455	0.758168	0.758168	0.758168	0.758168	0.758168	0.758168		1455	1.06318	1.06318	1.06318	1.06318	1.06318	1.06318		1455	1.56519	1.56519	1.56519	1.56519	1.56519	1.56519			1.99806	1.99806	1.99806	1.99806	1.99806	1.99806			4.83832	4.83832	4.83832	4.83832	4.83832	4.83832
1456	0.516314	0.516314	0.516314	0.516314	0.516314	0.516314		1456	0.785215	0.785215	0.785215	0.785215	0.785215	0.785215		1456	1.21974	1.21974	1.21974	1.21974	1.21974	1.21974			1.90101	1.90101	1.90101	1.90101	1.90101	1.90101			2.23052	2.23052	2.23052	2.23052	2.23052	2.23052
1457	0.537356	0.537356	0.537356	0.537356	0.537356	0.537356		1457	1.02724	1.02724	1.02724	1.02724	1.02724	1.02724		1457	1.16007	1.16007	1.16007	1.16007	1.16007	1.16007			0.904953	0.904953	0.904953	0.904953	0.904953	0.904953			3.6433	3.6433	3.6433	3.6433	3.6433	3.6433
1458	0.536722	0.536722	0.536722	0.536722	0.536722	0.536722		1458	0.814701	0.814701	0.814701	0.814701	0.814701	0.814701		1458	1.23491	1.23491	1.23491	1.23491	1.23491	1.23491			2.0698	2.0698	2.0698	2.0698	2.0698	2.0698			3.46024	3.46024	3.46024	3.46024	3.46024	3.46024
1459	0.763153	0.763153	0.763153	0.763153	0.763153	0.763153		1459	1.07691	1.07691	1.07691	1.07691	1.07691	1.07691		1459	1.48637	1.48637	1.48637	1.48637	1.48637	1.48637			2.61371	2.61371	2.61371	2.61371	2.61371	2.61371			2.36171	2.36171	2.36171	2.36171	2.36171	2.36171
1460	0.540767	0.540767	0.540767	0.540767	0.540767	0.540767		1460	0.808038	0.808038	0.808038	0.808038	0.808038	0.808038		1460	0.900843	0.900843	0.900843	0.900843	0.900843	0.900843			1.87095	1.87095	1.87095	1.87095	1.87095	1.87095			2.16301	2.16301	2.16301	2.16301	2.16301	2.16301
1461	0.468359	0.468359	0.468359	0.468359	0.468359	0.468359		1461	0.691219	0.691219	0.691219	0.691219	0.691219	0.691219		1461	0.819687	0.819687	0.819687	0.819687	0.819687	0.819687			1.14939	1.14939	1.14939	1.14939	1.14939	1.14939			3.26599	3.26599	3.26599	3.26599	3.26599	3.26599
1462	0.684649	0.684649	0.684649	0.684649	0.684649	0.684649		1462	0.981205	0.981205	0.981205	0.981205	0.981205	0.981205		1462	1.49887	1.49887	1.49887	1.49887	1.49887	1.49887			2.14929	2.14929	2.14929	2.14929	2.14929	2.14929			2.76053	2.76053	2.76053	2.76053	2.76053	2.76053
1463	0.397431	0.397431	0.397431	0.397431	0.397431	0.397431		1463	0.796214	0.796214	0.796214	0.796214	0.796214	0.796214		1463	0.96234	0.96234	0.96234	0.96234	0.96234	0.96234			1.23804	1.23804	1.23804	1.23804	1.23804	1.23804			4.21634	4.21634	4.21634	4.21634	4.21634	4.21634
1464	0.793022	0.793022	0.793022	0.793022	0.793022	0.793022		1464	0.927197	0.927197	0.927197	0.927197	0.927197	0.927197		1464	1.02867	1.02867	1.02867	1.02867	1.02867	1.02867			1.68364	1.68364	1.68364	1.68364	1.68364	1.68364			3.09635	3.09635	3.09635	3.09635	3.09635	3.09635
1465	0.404398	0.404398	0.404398	0.404398	0.404398	0.404398		1465	0.889314	0.889314	0.889314	0.889314	0.889314	0.889314		1465	1.4062	1.4062	1.4062	1.4062	1.4062	1.4062			1.88373	1.88373	1.88373	1.88373	1.88373	1.88373			3.48384	3.48384	3.48384	3.48384	3.48384	3.48384
1466	0.889659	0.889659	0.889659	0.889659	0.889659	0.889659		1466	0.655274	0.655274	0.655274	0.655274	0.655274	0.655274		1466	1.0532	1.0532	1.0532	1.0532	1.0532	1.0532			1.64341	1.64341	1.64341	1.64341	1.64341	1.64341			2.33074	2.33074	2.33074	2.33074	2.33074	2.33074
1467	0.684381	0.684381	0.684381	0.684381	0.684381	0.684381		1467	0.599733	0.599733	0.599733	0.599733	0.599733	0.599733		1467	0.752802	0.752802	0.752802	0.752802	0.752802	0.752802			2.11553	2.11553	2.11553	2.11553	2.11553	2.11553			3.29197	3.29197	3.29197	3.29197	3.29197	3.29197
1468	0.612645	0.612645	0.612645	0.612645	0.612645	0.612645		1468	0.451959	0.451959	0.451959	0.451959	0.451959	0.451959		1468	1.28916	1.28916	1.28916	1.28916	1.28916	1.28916			2.45045	2.45045	2.45045	2.45045	2.45045	2.45045			1.4395	1.4395	1.4395	1.4395	1.4395	1.4395
1469	0.676362	0.676362	0.676362	0.676362	0.676362	0.676362		1469	0.917698	0.917698	0.917698	0.917698	0.917698	0.917698		1469	1.18188	1.18188	1.18188	1.18188	1.18188	1.18188			1.7889	1.7889	1.7889	1.7889	1.7889	1.7889			4.17225	4.17225	4.17225	4.17225	4.17225	4.17225
1470	0.614271	0.614271	0.614271	0.614271	0.614271	0.614271		1470	0.493316	0.493316	0.493316	0.493316	0.493316	0.493316		1470	0.801848	0.801848	0.801848	0.801848	0.801848	0.801848			1.63707	1.63707	1.63707	1.63707	1.63707	1.63707			2.66852	2.66852	2.66852	2.66852	2.66852	2.66852
1471	0.783406	0.783406	0.783406	0.783406	0.783406	0.783406		1471	0.781136	0.781136	0.781136	0.781136	0.781136	0.781136		1471	1.28863	1.28863	1.28863	1.28863	1.28863	1.28863			1.17879	1.17879	1.17879	1.17879	1.17879	1.17879			1.61793	1.61793	1.61793	1.61793	1.61793	1.61793
1472	0.925025	0.925025	0.925025	0.925025	0.925025	0.925025		1472	1.11827	1.11827	1.11827	1.11827	1.11827	1.11827		1472	1.62118	1.62118	1.62118	1.62118	1.62118	1.62118			2.45781	2.45781	2.45781	2.45781	2.45781	2.45781			2.79043	2.79043	2.79043	2.79043	2.79043	2.79043
1473	0.444256	0.444256	0.444256	0.444256	0.444256	0.444256		1473	1.16423	1.16423	1.16423	1.16423	1.16423	1.16423		1473	1.05379	1.05379	1.05379	1.05379	1.05379	1.05379			2.62643	2.62643	2.62643	2.62643	2.62643	2.62643			2.75185	2.75185	2.75185	2.75185	2.75185	2.75185
1474	0.421318	0.421318	0.421318	0.421318	0.421318	0.421318		1474	0.643171	0.643171	0.643171	0.643171	0.643171	0.643171		1474	1.30653	1.30653	1.30653	1.30653	1.30653	1.30653			2.17798	2.17798	2.17798	2.17798	2.17798	2.17798			3.14869	3.14869	3.14869	3.14869	3.14869	3.14869
1475	0.607433	0.607433	0.607433	0.607433	0.607433	0.607433		1475	0.703146	0.703146	0.703146	0.703146	0.703146	0.703146		1475	1.48839	1.48839	1.48839	1.48839	1.48839	1.48839			1.39434	1.39434	1.39434	1.39434	1.39434	1.39434			2.29363	2.29363	2.29363	2.29363	2.29363	2.29363
1476	0.618166	0.618166	0.618166	0.618166	0.618166	0.618166		1476	0.734582	0.734582	0.734582	0.734582	0.734582	0.734582		1476	1.5604	1.5604	1.5604	1.5604	1.5604	1.5604			1.64545	1.64545	1.64545	1.64545	1.64545	1.64545			4.50374	4.50374	4.50374	4.50374	4.50374	4.50374
1477	0.500716	0.500716	0.500716	0.500716	0.500716	0.500716		1477	1.00975	1.00975	1.00975	1.00975	1.00975	1.00975		1477	1.13387	1.13387	1.13387	1.13387	1.13387	1.13387			1.37584	1.37584	1.37584	1.37584	1.37584	1.37584			3.87392	3.87392	3.87392	3.87392	3.87392	3.87392
1478	0.64843	0.64843	0.64843	0.64843	0.64843	0.64843		1478	0.994841	0.994841	0.994841	0.994841	0.994841	0.994841		1478	1.23917	1.23917	1.23917	1.23917	1.23917	1.23917			1.47825	1.47825	1.47825	1.47825	1.47825	1.47825			2.61988	2.61988	2.61988	2.61988	2.61988	2.61988
[truncated: 3,522 more rows]

## Sheet: Free KaiB
Free KaiB Concentrations in Modeled GUVs
[truncated: 5,002 more rows]

## Sheet: Free KaiC
Free KaiC Concentrations in Modeled GUVs
[truncated: 5,002 more rows]
