# Supplementary material for: Reconstitution of circadian clock in synthetic cells reveals principles of timekeeping
Source: Nat Commun. 2025 Jul 21;16:6686. doi: 10.1038/s41467-025-61844-5 (PMC12280161; doi:10.1038/s41467-025-61844-5)
Supplement: Supplementary file 4 — Source Data [file 41467_2025_61844_MOESM4_ESM.zip › Source Data/Source Data for All Figures.xlsx]

## Sheet: Figure 2A-C
Figure 2A-C
FBSA 0.88 µM (Loading Concentration)				FBSA 1.75 µM (Loading Concentration)				FBSA 2.63 µM (Loading Concentration)				FBSA 4.5 µM (Loading Concentration)
Coefficient of Variation (CV) for Whole Populaiton				Coefficient of Variation (CV) for Whole Populaiton				Coefficient of Variation (CV) for Whole Populaiton				Coefficient of Variation (CV) for Whole Populaiton
S1	S2	S3		S1	S2	S3		S1	S2	S3		S1	S2	S3
0.266525	0.339673	0.372608		0.308129	0.428002	0.356306		0.34488	0.279487	0.238899		0.175004	0.232441	0.338004
Mean Concentration for Whole Population				Mean Concentration for Whole Population				Mean Concentration for Whole Population				Mean Concentration for Whole Population
S1 (µM)	S2 (µM)	S3 (µM)		S1 (µM)	S2 (µM)	S3 (µM)		S1 (µM)	S2 (µM)	S3 (µM)		S1 (µM)	S2 (µM)	S3 (µM)
0.76514	1.00073	0.91269		1.68947	1.89632	2.12934		2.48085	2.75203	2.7508		4.31586	4.34032	4.96201
GUV FBSA Concentration (each row is one GUV)				GUV FBSA Concentration (each row is one GUV)				GUV FBSA Concentration (each row is one GUV)				GUV FBSA Concentration (each row is one GUV)
S1 (µM)	S2 (µM)	S3 (µM)		S1 (µM)	S2 (µM)	S3 (µM)		S1 (µM)	S2 (µM)	S3 (µM)		S1 (µM)	S2 (µM)	S3 (µM)
0.856077	1.06558	0.711284		2.42051	1.49447	2.02916		3.92991	3.00843	2.36457		4.04194	4.13813	3.66437
0.567085	0.562516	1.27058		1.95815	3.85739	2.72291		1.61715	1.77368	2.50212		3.14632	4.17292	3.11872
0.372885	1.19468	1.29081		2.01723	2.50303	1.9775		3.57097	2.56213	3.82859		5.26289	3.90939	5.68466
0.930687	1.10438	1.15906		1.68756	1.1037	1.62657		3.65385	3.44769	3.29924		3.38242	3.17	2.87767
0.769571	1.10463	0.933419		2.33302	0.975333	1.11539		2.64207	1.21317	2.25557		5.40573	4.75941	3.35941
0.820068	0.858358	0.860098		1.263	3.77847	0.947279		3.7171	3.36776	2.98427		3.16644	4.63524	3.93979
0.511147	0.820875	1.10347		1.73624	1.81712	1.70851		3.87402	2.35207	3.55571		4.05348	3.95746	3.70332
0.576307	1.54637	0.822601		1.97175	2.45707	1.79709		1.90878	4.09236	3.0143		4.57784	3.70563	3.95022
1.06746	1.26691	1.28274		2.71266	1.30336	1.30391		1.47625	2.76313	3.39719		3.68772	4.25863	4.86353
0.692714	1.02774	0.531029		2.54144	1.71867	4.05852		1.63135	1.86146	3.02615		3.86836	2.96828	3.9225
0.719317	1.39662	0.463365		1.76539	2.59448	2.56652		2.17214	2.5969	1.63941		3.10446	4.26318	4.26943
0.90887	1.20984	0.780469		1.45907	1.78892	2.65892		2.91593	2.25975	3.39324		4.84265	4.16547	2.9973
0.74916	0.56767	1.23228		2.16597	3.70435	2.16905		3.64138	4.09302	3.02485		4.5095	3.63988	4.91128
0.821066	0.570669	0.646968		2.33595	1.72058	1.07932		1.20927	0.970667	3.25142		4.96075	4.42636	4.43739
0.551616	0.554994	0.429315		1.92866	1.59991	2.13452		1.30684	1.71978	3.37554		3.7539	4.07843	4.11935
0.861168	0.645716	0.599692		1.19985	1.53469	2.10583		2.48321	3.50998	2.51093		5.3712	6.27252	5.12091
0.801271	1.18352	1.02531		1.54302	1.62818	1.17974		2.40344	1.73122	3.5699		4.54064	4.22272	8.93967
0.625739	1.12804	0.80421		1.80369	1.55019	1.05616		2.5422	1.12767	3.5855		4.89721	5.32078	4.87151
0.897232	1.15286	1.32981		1.88503	4.55723	1.06004		1.28102	1.02266	3.34386		3.7991	4.22892	4.93262
0.661882	1.70102	0.648024		1.81214	1.50648	2.73319		2.47292	2.90932	2.34759		5.23985	2.64885	5.14923
0.752884	0.59624	0.394887		1.07206	0.9581	1.08089		1.58595	1.71643	2.0499		5.3957	3.2556	2.78085
0.570067	0.672378	0.853305		2.21816	1.41632	2.60585		2.07216	2.80636	3.14522		4.40446	4.35025	2.76588
0.692202	1.11323	1.21071		1.94824	1.58696	1.12366		3.58375	2.95021	3.32307		3.28987	3.5464	4.19426
1.13457	1.84762	0.610661		2.02209	3.65875	2.19381		2.31986	3.44781	3.83852		4.51094	7.48343	4.25406
0.801841	0.911778	0.978633		1.23163	3.40208	2.31551		1.86228	2.11727	2.22635		5.73389	5.65428	2.86302
0.436035	0.575557	1.08009		1.09647	1.70485	2.80709		1.55791	2.3607	3.06206		4.61551	3.94365	4.2156
0.517081	1.10689	0.604101		0.914709	1.09171	1.88915		1.99593	3.46111	3.22789		4.65727	2.59996	4.95106
0.472332	0.541545	1.13412		1.49073	1.48721	3.72792		2.24216	2.37263	2.74183		4.70543	4.04272	3.27395
0.695903	1.33421	0.488265		0.986822	1.36093	1.37164		1.50351	1.05804	2.16256		5.6821	4.02679	3.30114
0.58357	0.985212	0.729415		2.45859	1.57128	1.25176		2.77156	3.08492	3.01972		4.02486	3.9515	4.30411
0.869669	1.36472	1.55883		2.04724	2.76555	1.84215		1.4629	2.40381	2.15764		3.86806	4.88932	4.40366
0.687359	1.22314	0.664655		2.38095	3.5168	1.27439		2.34576	4.24113	3.45888		4.89977	3.57215	5.47173
0.388195	1.87893	0.427051		2.46148	2.18	2.28474		2.32603	1.82125	2.98416		5.67565	3.94897	3.39906
0.844939	1.19647	1.64993		1.56918	1.59437	2.32288		4.175	3.25083	3.18802		4.97991	4.67328	5.60953
0.56763	0.540689	0.93355		1.17587	1.73032	3.65822		1.68176	2.06552	1.99968		4.57412	7.2042	4.83535
0.588358	0.974518	1.21632		1.89004	1.46772	1.97473		2.77696	2.22356	3.57473		4.39415	6.91852	9.04153
0.470578	0.686337	0.438022		1.76802	1.85051	3.33365		2.70071	2.98399	3.30261		3.97684	3.95279	9.27436
0.760387	1.20754	1.80936		1.39278	1.86305	3.07701		1.35282	3.60215	2.79549		4.04721	3.98146	4.91159
0.867947	1.31576	0.957471		2.11171	2.45314	1.41535		4.73899	4.23527	3.59616		3.45034	3.8645	4.07906
0.871499	1.6065	1.04126		2.01387	3.24228	1.50028		2.58931	2.70909	3.62083		5.22454	4.57811	3.53291
0.649709	0.87195	0.530435		2.20022	3.13609	2.78293		1.48233	2.10557	3.69119		5.44495	2.55739	5.77029
0.5768	0.506055	0.416858		1.85852	2.93377	3.53685		3.9804	3.10357	3.57774		3.04651	5.77441	4.21274
0.822125	1.42031	0.719229		1.3665	1.43466	2.27086		1.46822	1.03963	1.36246		3.6266	5.07951	4.3007
0.68386	0.945663	1.23463		1.84685	3.18037	1.81755		2.5556	3.22298	1.46827		4.95002	3.60195	5.10112
0.724056	1.25471	0.697448		1.04916	2.22923	1.27838		2.17013	1.56819	3.6705		2.70246	3.88584	4.70924
0.664876	0.506473	0.881821		0.747846	2.19275	2.1996		3.21061	3.06795	4.64001		2.90279	4.63259	5.67855
0.71399	0.490803	0.436619		1.70231	2.29888	1.08444		2.663	1.83106	2.47935		2.91281	4.95646	4.17107
1.08317	0.72844	1.37218		1.04791	3.63938	1.13543		3.08715	3.36644	3.35989		3.98966	5.30062	5.10867
0.828335	1.34529	0.954368		1.13034	3.58484	2.7551		1.81419	1.6776	3.55848		4.38881	3.84416	3.77598
0.804925	0.958721	0.82536		1.56482	1.69871	1.59758		2.59083	1.83761	3.0106		4.17227	5.80276	4.30525
1.11056	0.650557	0.470564		1.32333	3.77166	1.81936		3.36132	2.92042	1.88234		4.63731	4.8385	5.09206
0.847731	1.10832	0.795299		2.65254	3.93269	2.23655		1.42871	2.91464	3.86556		4.88243	3.59716	3.00693
0.731222	1.3347	0.539419		1.37562	1.22588	1.0004		1.15446	2.88142	1.89082		4.88494	3.9638	6.19033
0.997621	1.11945	0.944032		0.72893	3.56642	3.32202		3.49872	2.15928	3.37194		4.01344	4.47084	4.84054
0.982321	1.62797	1.02916		1.09925	2.87258	1.80469		1.6092	3.32325	3.3986		3.48712	3.1604	4.65396
0.772353	0.808737	0.659975		1.93057	0.991155	3.60264		1.98522	2.97135	3.42436		3.42585	2.87587	3.83457
0.813896	1.02476	0.747585		2.11227	1.30125	2.11276		2.75741	3.81787	3.22778		3.41557	5.83328	4.55257
0.84613	1.09165	0.472682		2.04713	2.61402	2.1188		2.11639	3.33069	4.32141		4.5597	3.8781	4.17092
0.455149	0.714231	1.16999		2.84602	3.24998	3.48513		3.18772	2.14869	2.86374		4.48471	5.84732	6.51528
0.961096	1.14282	1.02621		2.1609	1.39124	3.83047		2.67017	2.86914	3.29532		4.07204	3.91594	5.22828
0.994398	1.01359	0.659534		2.26459	1.25441	2.7139		3.85473	2.68079	3.46655		4.60414	3.6979	9.59444
0.829863	0.932284	0.835957		2.20935	1.11672	3.64407		1.49971	4.0601	3.34817		3.74114	5.93848	5.55077
0.942274	1.79431	1.1889		2.12193	3.76824	0.961435		2.73012	3.75023	2.15689		4.50584	3.97502	3.38365
0.78203	0.515055	1.12528		1.50085	1.63073	1.71364		3.46347	2.77091	2.81933		3.77935	5.66872	3.45572
0.675602	0.900131	0.531814		1.86132	1.46965	1.2953		3.65481	4.09209	1.43166		5.69273	3.51604	4.35555
0.877471	1.04906	0.921063		1.0655	1.43825	2.05787		2.85155	2.85811	1.80438		4.45883	3.86634	2.89444
0.754104	1.59806	0.558484		1.49457	2.35908	2.26146		1.63589	2.94932	3.84831		3.81133	6.37963	4.06964
0.433873	1.22435	0.62361		1.92666	1.44035	1.94661		2.21704	2.20364	3.14386		2.80918	5.91767	3.46864
0.443337	1.02664	0.948121		2.70632	2.60073	2.40797		1.85165	2.38391	3.54064		4.09715	3.87086	5.26379
0.614163	1.79796	0.576996		1.84467	3.05254	2.16461		2.95182	4.16393	2.35527		2.8807	3.92526	5.34242
0.578308	0.900345	1.25857		1.45328	2.02572	2.24396		2.60446	3.29009	3.24354		3.55165	5.93228	4.16952
0.928377	0.995762	1.28797		1.08534	1.82852	2.01386		2.91441	3.51767	3.06903		4.71416	3.70149	4.07295
0.864524	0.606812	0.525338		1.8507	2.73218	1.98088		1.8433	2.91195	2.53912		3.78806	3.01126	4.68381
0.939846	1.04562	0.913585		1.95833	5.74392	2.12559		3.68618	3.90215	3.24944		5.10571	3.68138	7.29954
0.449626	0.935148	0.444648		0.953826	1.49337	2.76528		1.83032	2.81909	3.58323		3.26428	3.8961	4.07219
0.870067	0.815456	0.509074		1.55239	1.3981	2.21966		1.89634	2.64646	3.21832		4.55216	5.1219	5.79726
0.762264	0.786218	0.899552		2.23723	3.04091	1.18789		3.74693	3.95109	3.13983		3.67173	3.53359	3.17472
0.39271	0.971012	0.686704		0.968112	1.38027	2.80786		2.8169	2.75857	3.28662		2.70864	3.92193	6.85294
0.834264	0.954531	1.875		2.29104	0.877255	1.64836		3.92725	1.25922	2.37441		4.50505	4.61515	3.72671
0.719929	0.867621	1.3207		1.13981	1.4914	2.25233		1.23556	2.67482	3.01446		4.63358	3.83115	6.12611
0.772155	0.453248	0.558791		1.71854	1.24534	2.1839		3.15874	1.40427	3.07808		2.94359	2.90406	4.52754
0.588141	0.886859	0.998457		1.30415	1.06311	1.46755		2.5447	3.6958	3.2588		2.86247	3.58286	4.57351
0.861613	0.87127	0.879484		0.937044	1.54279	3.38342		2.87629	4.18025	2.55522		4.58072	5.3862	5.62581
0.601988	0.591192	0.423734		1.02051	2.88741	3.59221		2.51502	3.47268	1.73958		4.45922	3.75913	5.0465
0.811485	1.71872	1.34672		2.45484	3.28057	3.18804		1.52288	3.08858	3.51255		3.83083	3.29563	2.73263
0.489593	0.483949	1.21564		1.23583	1.1564	2.07356		2.58769	3.24145	3.76683		4.49206	3.86582	2.87519
0.843421	1.99297	0.537325		1.12756	2.1679	1.06572		2.24285	2.48611	3.61196		4.09829	4.41276	4.83577
0.742306	0.953061	0.663701		1.98035	0.879403	1.32835		4.53955	1.56197	2.25752		3.45476	3.38651	3.98817
0.668286	0.646722	0.877557		2.56214	1.67353	3.41893		1.39396	4.25603	3.06751		2.91037	3.49173	5.86883
0.928394	0.651968	1.14053		1.11805	1.52136	1.75241		1.60914	4.19738	3.12398		4.40426	3.93022	3.62437
0.468233	0.957697	0.431997		2.24059	1.08567	1.55851		3.87086	2.20807	1.3939		3.9731	3.94062	5.64018
0.712764	1.19383	0.64065		1.39762	1.47503	1.96517		2.849	3.26569	2.60058		3.31422	4.33656	3.24094
0.619422	0.89074	0.591053		1.90242	1.87984	1.44618		1.85636	2.17061	1.56808		4.711	6.38253	3.63122
0.859	1.18722	0.787447		2.15764	1.78615	1.71379		2.05909	2.89076	1.30895		4.25401	4.89945	9.49786
0.621407	1.39957	1.08565		1.61168	1.80305	2.81157		1.39032	2.90161	2.19256		5.75955	2.46654	4.45045
0.778554	0.494415	0.728312		1.45126	0.852022	1.1204		4.1156	2.44571	2.83676		4.859	5.05457	4.559
0.361813	0.837539	0.826555		2.53879	1.52707	1.30252		2.86296	2.60466	2.93614		3.56086	3.70996	6.30788
0.896177	1.24635	0.928839		1.17387	1.13936	1.42992		2.26155	2.16856	1.99975		3.13966	3.28868	4.1779
0.886506	0.440285	1.71787		1.48956	2.63947	2.47426		2.32758	2.29429	3.06425		4.21208	4.27568	5.38399
1.03491	0.840578	0.501885		1.16526	1.19663	2.31781		2.10263	3.22	2.62755		4.78987	4.78909	4.97943
0.932681	1.81357	0.422204		2.30136	1.66878	2.22407		2.06377	3.55756	2.24808		4.19114	3.68084	3.47998
0.733864	0.93497	0.413057		1.60656	2.38564	2.07912		1.89912	2.06828	2.00003		3.86968	5.65996	5.12413
0.645609	1.05358	0.705202		1.80387	2.34276	0.99268		3.38399	3.04695	3.11309		3.13491	5.56026	4.10433
0.762046	0.814444	0.606862		2.09098	3.18469	1.2329		2.26029	3.61033	2.87041		2.78587	3.17935	5.31019
0.639855	1.09406	0.671447		2.57532	1.0609	2.12049		1.50916	2.34176	2.10104		4.96847	4.13816	3.63856
0.932599	0.78715	1.04092		2.14032	2.9331	1.88179		3.46405	3.63327	2.36304		4.72743	4.20308	5.49246
0.720821	0.780448	0.74327		1.06894	3.03059	2.88016		2.09662	2.60659	2.38639		3.64935	3.23582	3.3465
0.695895	1.17443	0.863945		1.30284	1.33789	2.51957		1.5973	3.97021	2.83505		4.402	4.07741	2.84757
0.636031	1.85908	0.935356		1.072	1.07203	2.23965		3.30158	3.0757	2.61056		4.77715	3.58385	6.74441
0.448457	0.531937	0.499484		0.85112	1.09776	2.23924		2.85338	2.8378	2.97471		4.33882	2.65145	3.08137
0.708055	0.522609	1.19888		1.95379	1.17296	1.07161		3.2461	2.80361	3.21634		4.3634	4.28141	4.31899
0.803134	0.65004	1.01968		1.76974	2.19675	2.29216		3.66608	3.29094	3.31208		4.59617	5.02801	4.23986
0.624418	0.961243	1.18639		2.38441	1.9435	2.62914		3.44477	1.74938	2.47806		4.47829	5.93883	4.53505
0.960226	0.490787	0.569561		0.702258	1.71591	2.6884		2.01983	2.09012	3.58516		3.7941	4.06119	4.19908
0.800431	0.986852	0.567408		1.37879	2.2644	1.07424		2.10038	1.92634	3.42452		3.36766	4.14432	4.17124
0.64081	0.73313	0.360128		2.14216	1.29006	2.69876		1.6454	3.56482	3.28806		4.51329	5.83497	4.2697
0.43962	1.0023	0.711202		2.64488	2.54691	2.16282		2.18024	4.10768	3.4723		3.29069	4.75156	5.53022
1.21917	0.740122	0.399919		2.26955	1.88227	1.24945		3.4469	2.97517	1.74434		3.05308	5.23987	4.35806
0.661933	1.02892	0.735477		1.40136	1.49095	3.45611		1.6306	2.67164	3.30746		3.3153	2.55026	3.06301
0.981552	0.848677	1.20031		1.21104	0.982354	2.25398		1.61432	3.57057	3.14455		4.27085	3.63812	4.88817
0.736233	1.70349	0.73934		2.22478	2.69006	1.46456		1.86782	3.56983	3.15258		4.34564	3.99247	4.28041
0.54079	0.535937	0.457484		2.22031	1.55299	1.92763		3.63345	3.01183	2.56915		3.46213	4.26944	3.31538
0.595812	0.909977	0.653944		1.91356	1.67729	2.4347		1.58756	2.69135	2.44519		5.2421	3.89547	4.35147
0.885836	0.621418	0.440176		1.12269	0.743192	2.15235		1.94745	3.13457	3.17503		3.67148	6.86621	4.83067
0.840612	1.14233	1.06216		1.78279	2.7684	2.57409		3.65236	2.13384	2.65866		4.02369	3.63832	3.07852
1.0601	0.919532	0.839243		1.24224	1.25449	1.33291		2.88757	3.29297	2.86737		5.91236	4.36907	3.91197
0.526232	0.856443	0.360395		2.28793	1.86767	2.50373		3.45822	1.1116	2.79534		4.53948	4.13852	4.21268
0.77581	0.990182	0.746926		1.61656	1.08282	2.19878		1.79188	2.96086	2.53175		3.233	2.51281	2.97847
0.887448	1.08963	0.724486		2.24316	2.06253	1.20331		1.41815	1.51117	3.55086		4.39226	3.85871	3.18131
0.747127	1.56251	0.354553		1.05188	2.31315	2.04571		2.7289	2.54018	1.89168		4.54339	3.98779	6.79578
0.690086	0.720627	0.684285		1.1269	1.16002	1.83574		2.48716	3.12394	1.29814		4.71943	4.17475	4.78837
0.907589	1.03668	0.57833		2.09446	1.20873	1.65074		2.51352	4.32073	3.30404		3.48185	3.08155	5.23994
0.713458	0.884817	0.286998		2.63802	1.45982	3.04198		2.17693	2.4049	3.13906		3.87024	3.65843	4.82589
0.842804	1.37653	1.43167		2.30368	1.06076	2.28748		2.01555	2.51406	2.76158		4.53132	4.34987	4.00057
1.25173	0.908011	0.384972		1.77811	1.22564	2.07096		1.38223	2.94012	1.95363		2.92265	4.90117	2.94179
0.67375	1.23586	0.994543		2.08701	2.69264	1.0568		5.08877	3.71495	1.96304		3.55106	3.47619	4.86505
0.96316	1.0611	0.901785		1.77828	0.815966	1.99523		2.22575	2.86935	2.54656		4.70943	3.68902	3.13877
0.597224	1.42124	0.640654		2.06225	0.859067	2.03764		1.32899	1.42157	3.27381		3.88656	4.0595	2.89855
0.790872	0.771181	0.5373		1.15085	1.75614	1.25718		2.76355	2.63247	1.22443		5.27966	4.41805	7.8041
0.519649	0.51528	1.12196		1.88172	1.03132	2.66883		2.29872	1.64132	3.55246		4.77389	3.5771	7.37114
1.08339	1.25204	0.45686		2.18891	1.0516	2.00448		1.55747	3.66775	2.32041		5.03244	4.04617	5.14804
0.742011	0.838849	1.215		1.08343	1.37274	1.48092		2.21055	2.12749	1.58518		4.62087	4.15327	4.13898
0.682867	1.04311	0.965635		1.76057	2.24909	2.37697		3.64133	3.14402	3.10233		4.24732	6.09582	3.46346
0.467401	0.589814	1.17425		1.36839	1.34871	2.27931		4.05934	2.0677	2.46489		3.92942	3.98596	4.62184
0.638248	1.08935	0.339599		1.96732	2.4584	1.07959		3.24112	2.85877	3.38704		3.31475	6.32523	3.08099
0.818546	1.58036	0.99749		2.22189	3.54851	0.911225		2.80608	2.87053	3.11734		4.41808	5.12857	3.98799
0.756219	1.25005	0.610859		1.43387	3.06568	1.68173		2.73463	2.68419	2.43039		4.3522	4.77362	3.71129
0.567524	1.21878	1.06442		2.19146	1.46571	3.61255		2.26965	3.38118	3.26005		3.5347	4.19589	2.98312
0.759698	1.11136	1.09015		1.88046	2.33464	2.05043		1.93779	2.83124	2.65057		3.41442	2.93194	4.02897
0.80081	0.967911	0.519834		1.50629	2.77207	3.36717		1.4228	1.83274	2.47955		5.69202	4.46643	5.36239
0.759308	1.22418	1.04875		2.42654	1.33053	2.31573		2.51434	2.22831	1.87095		4.90363	5.71496	2.84857
0.663245	0.862193	0.859379		1.00919	2.16	1.63628		2.1411	3.36089	2.07618		4.15894	3.72831	5.61117
0.986687	1.00894	0.392798		2.12582	1.14669	1.99147		3.06496	3.8939	3.07584		3.06834	4.0842	3.41541
1.07041	0.477992	0.429211		2.19336	3.44332	1.1666		1.42406	3.55174	2.73586		4.62464	3.69534	4.61164
0.577394	1.25884	0.607147		1.77284	1.94167	2.27374		1.65145	2.44423	2.56135		3.43595	5.78249	5.84521
0.858474	1.70266	0.956857		2.44054	2.2377	2.22346		2.8474	2.00727	3.43893		3.13905	4.08002	5.05177
0.881383	1.43347	0.791534		1.18572	2.94115	2.66328		3.07519	3.86065	1.8383		4.42576	6.65646	4.38971
0.672519	0.698444	0.444958		2.7054	3.17985	1.67542		3.02067	4.6571	2.15622		4.6329	4.11572	10.4578
0.995831	1.06252	0.765035		2.55879	1.62357	1.1017		3.52935	2.75602	1.5172		4.36134	4.02966	5.17893
0.773926	1.09287	0.680829		1.30412	1.69591	1.80619		3.41834	1.58384	2.73047		5.88146	3.68769	4.81648
0.773265	0.526873	0.651029		1.43306	1.3085	2.36919		1.86345	1.44342	1.78676		4.68492	3.45647	4.88182
0.440824	0.882731	0.801545		0.871252	1.81637	2.37692		2.99371	1.23543	2.78888		2.97846	7.25375	9.19751
0.521398	1.04599	0.354425		2.51258	3.47113	2.32843		1.70147	1.51186	3.91666		4.61839	3.76072	4.55702
0.700822	1.07661	0.762204		1.77362	1.70631	2.81209		2.72253	1.68413	2.6852		4.51445	6.39426	7.88644
0.651644	0.880042	0.830618		2.5151	2.39779	2.48764		3.41477	2.46607	3.09591		4.68911	3.66854	2.87151
0.783652	0.55127	0.5771		2.21104	1.10386	2.34495		2.82146	2.31814	2.3561		3.37837	5.0487	5.00159
0.655209	0.874508	0.527666		1.85016	1.71259	3.05905		3.2918	2.11594	2.97213		3.92446	3.60718	3.63323
0.412534	1.13147	0.800687		2.44195	2.84566	2.36551		2.14068	1.6697	1.64274		4.14522	3.24153	4.62628
0.788376	0.863896	0.631587		2.17968	2.14935	3.9777		2.18876	2.89574	3.46715		4.46197	5.56091	3.58199
0.921188	0.763424	0.929055		2.31868	1.24881	2.34621		2.76473	1.95902	1.38374		5.27578	3.99704	9.75248
0.61173	1.75911	1.04021		2.35042	2.26252	1.05273		1.78327	1.09568	1.2174		3.82789	4.86524	5.20169
0.713396	1.34385	0.60927		2.21899	0.713595	2.09055		2.99013	2.83142	3.39847		5.22167	3.80289	8.75044
0.677884	1.04526	0.515942		2.48773	2.25452	1.31515		3.8277	3.42571	2.65507		3.28259	4.37321	5.52932
0.425055	0.920963	0.552177		2.79233	3.24115	1.00619		2.67158	2.67619	2.84637		4.1095	4.25687	3.04077
0.851881	1.31153	0.338965		1.92477	3.31339	2.74642		2.20211	3.14814	2.99322		2.90756	3.62956	3.93976
0.6561	1.39533	0.465069		2.22583	1.04083	2.12157		1.34715	3.01222	2.93754		3.30314	4.26431	4.99616
0.778418	1.02516	0.686635		0.935023	1.16345	2.16781		1.88898	2.99809	3.30315		5.61361	4.43983	9.36918
0.839381	1.27344	0.945245		0.86257	1.12532	1.35252		2.10275	1.80759	1.46939		4.82994	2.90617	5.70034
0.532086	0.520313	1.52347		1.32873	1.08074	1.44968		4.15288	2.26291	2.73429		4.39003	5.03873	5.23502
0.756459	0.963558	0.661336		1.11614	3.31537	1.60933		1.69562	3.21938	1.87141		4.70926	4.26857	3.62609
0.877336	0.945144	1.44239		1.52002	2.55185	2.89313		2.7974	1.7268	3.0131		3.63199	5.97642	3.00603
0.667745	0.802505	0.674537		1.78838	1.07993	2.5662		3.69594	2.18366	3.29405		3.27548	4.01178	5.60722
0.893793	0.898871	0.59333		1.70948	1.12509	2.22532		2.2983	2.34376	3.23191		4.67473	4.63201	5.99998
0.843068	0.975635	0.981555		1.33164	1.50206	2.32933		2.80574	2.03171	3.68287		4.65683	3.63075	4.92872
0.514897	1.31904	0.711841		2.77944	1.59606	1.8796		2.49508	1.79441	3.0981		4.33354	4.23007	3.0828
0.775433	0.789197	1.10161		1.96096	1.67319	1.71823		1.70699	3.14119	3.14924		5.09158	6.09388	9.78278
0.895665	1.14432	1.43394		2.43113	2.02692	1.92877		3.93756	1.60781	3.17948		4.02495	4.14947	4.99166
1.06186	0.921862	1.07404		1.90288	3.00257	2.31358		1.36006	2.28455	3.04946		4.21607	4.18156	3.18827
0.717183	0.876776	1.04493		2.15791	1.70741	1.93588		1.58383	2.96464	2.92656		4.36907	3.78918	5.31594
0.890058	1.1586	0.752567		1.60338	1.20484	1.00981		4.00165	1.95685	2.93925		4.21474	4.12177	4.99268
0.973659	0.788212	0.426045		2.17442	1.31933	1.39743		1.69049	2.46981	3.22467		3.76941	2.61732	3.27904
0.950484	0.926363	0.581533		2.63559	1.23593	1.40439		1.98352	2.44939	1.48309		3.26082	3.89804	8.57239
1.03056	1.20832	0.976756		2.74839	1.72208	3.79542		1.9799	3.38295	3.83317		3.4881	3.39847	9.12878
0.604159	0.895177	0.416193		1.07099	1.09067	2.09486		2.97387	3.17143	2.71203		5.69144	3.9598	3.09952
0.615016	1.07234	0.954562		2.32281	4.09918	1.46157		2.999	1.95596	2.43078		3.64134	4.33006	3.61219
0.786005	1.05915	0.691388		1.6568	1.30262	3.84678		2.59863	2.84396	3.66507		2.73571	2.95281	4.0665
0.816921	1.03269	0.889534		1.5273	1.2498	2.28228		2.51482	3.2726	3.65271		3.59367	4.33168	7.08242
0.584734	0.932893	0.726342		1.1392	2.03507	2.94459		2.22977	3.89366	2.29551		4.28692	6.13869	4.54194
0.776288	1.43581	0.563513		1.18782	2.87923	0.983609		1.34529	2.40027	3.06152		4.27757	5.83445	3.57835
0.680115	0.979519	1.00217		2.69242	1.06271	2.5447		3.00517	3.49174	2.61414		4.63571	5.91725	9.21139
0.730621	1.08399	0.696279		1.2296	2.43943	2.26486		1.94975	1.54733	2.7293		4.54885	3.37166	9.07773
0.945233	1.28971	1.07373		1.84317	3.29634	2.70509		2.54995	3.47863	2.82335		4.26957	3.65665	6.37428
0.703427	1.97098	1.20796		1.07745	1.32399	3.66742		1.53699	2.30059	2.56452		4.85344	6.07187	5.65483
1.03256	0.754019	1.52486		2.8582	1.62153	1.03089		5.8131	3.01402	1.70631		2.86532	4.89471	3.68752
0.957454	0.99106	0.801328		1.86772	1.17451	2.56458		1.74194	1.33517	3.29326		3.95638	3.61816	7.38838
0.811138	1.34709	0.60657		1.62337	2.24822	2.54586		1.997	3.18954	3.48246		3.56538	3.74978	2.73631
0.401843	0.967453	1.43917		1.9581	3.71294	2.8662		3.49743	3.17551	3.51823		4.69738	7.21906	5.76402
0.748604	1.17247	0.382777		3.01249	1.42207	2.43158		1.48042	3.24127	3.45217		4.17381	7.89307	4.16632
0.709839	1.54551	0.730135		2.7373	0.829523	1.61204		3.47383	1.8993	1.40669		4.24402	4.44528	4.55732
0.649381	1.12625	0.760671		1.87463	1.44385	1.41782		2.54038	3.04288	3.70302		4.1009	4.78551	3.28482
0.626278	0.911395	1.28037		1.81814	1.09045	1.28824		1.9973	2.62947	3.13526		4.66526	4.03456	4.48921
0.85612	0.621353	0.508567		1.91064	1.08047	1.72669		3.3847	2.04278	2.90689		4.02908	4.84396	7.37454
0.717888	1.51215	1.65556		1.3662	1.03915	1.97217		1.93331	2.20615	1.32914		4.14438	4.88045	4.80562
0.487196	0.999828	0.674426		1.87964	0.990183	1.19706		2.42065	3.57104	3.29823		4.36106	3.76895	4.49599
0.601891	0.486814	0.487523		0.997878	1.33915	2.16487		1.98779	3.4927	3.36966		4.56171	4.15866	3.59521
0.575612	1.47897	0.569085		1.58194	1.09694	2.19599		3.98787	2.88548	2.6797		4.53869	3.72849	3.73461
0.472081	1.09934	0.574936		1.18354	0.938778	2.65849		2.75038	3.24305	2.8328		4.71792	3.96061	3.21872
0.885585	1.37418	1.19099		2.34825	1.4128	2.37036		2.82978	2.72897	3.17665		5.58432	5.34949	4.19082
0.727097	0.826842	0.745288		1.94034	3.03968	0.981524		2.13565	1.85514	3.17303		4.20652	3.82918	3.07847
0.750257	1.39465	0.597022		2.48387	2.15983	1.96417		3.35692	3.47773	2.24462		4.29748	3.70919	4.3227
0.732104	1.05489	0.763763		2.0075	1.39035	2.02186		3.06863	3.31836	3.30006		3.43173	5.19431	7.4807
0.63369	0.967359	1.12535		1.51762	3.51032	1.9183		3.65665	3.72048	3.19235		3.30627	3.97936	4.79255
0.854755	1.36366	0.797844		1.40414	2.60245	1.73214		1.84186	2.78499	2.42623		3.53013	3.71222	5.21394
0.712614	0.991169	0.419484		1.99637	1.76483	2.46195		1.5633	1.95806	3.13251		4.8391	3.85447	5.91495
1.00045	0.998889	1.42603		0.966204	1.07958	2.29032		1.49327	1.55407	4.36368		4.76661	3.87539	4.86303
0.761459	1.07964	1.057		1.72702	1.38049	2.96542		1.45662	3.60118	4.04494		5.039	4.35046	9.34015
0.790379	0.534536	0.676745		1.99666	2.78697	1.1287		3.15892	5.28966	3.10324		3.85486	4.01749	9.89925
0.606339	1.01938	1.36093		0.984538	0.956341	2.46319		2.44629	3.45052	1.70167		5.05474	3.91574	4.23193
0.843361	0.758433	0.870062		1.97447	1.2315	0.947202		3.29339	1.95332	3.32503		2.87776	4.164	5.30231
0.502836	0.904916	1.28547		2.20753	1.09783	1.33567		1.3884	2.95901	2.7085		4.42553	4.9694	4.91134
0.684075	1.43627	1.61412		1.22036	1.48145	1.85367		1.26391	3.5243	3.03154		3.42929	3.54883	4.88831
1.00194	1.43511	0.819173		2.77127	2.54319	2.64089		2.53446	3.78788	2.68589		3.98536	4.15291	3.21428
0.704698	0.955754	0.710319		2.1381	1.56008	1.82551		2.25057	3.41267	3.12305		5.1549	2.60521	5.01288
0.673608	1.40169	1.38877		2.51286	2.05611	1.15113		1.7921	2.3816	2.78049		4.69206	4.08288	4.95091
0.793834	1.66308	1.11985		1.94523	1.5718	2.6573		1.51244	2.88112	2.52036		4.61383	3.55263	5.44223
1.07541	1.57958	0.827857		2.69042	1.69632	1.40778		4.16323	1.60495	3.21603		6.0718	3.96922	5.97276
0.981398	1.06462	1.5426		1.59824	3.34931	1.74293		3.6119	3.22832	2.62856		4.94845	4.08801	3.48186
0.468716	1.42644	1.33908		1.99514	1.09776	0.991063		2.17126	1.79787	2.78564		3.11964	3.83135	4.59214
0.95105	1.3906	1.1083		1.29945	2.77045	1.26394		2.55109	3.21223	3.45155		3.21215	4.11431	4.98263
0.792899	0.843285	1.24498		1.56963	1.20721	2.06028		1.85125	3.06009	2.83187		5.91709	4.27373	4.65606
0.719453	1.10138	1.14671		2.47353	2.19259	2.0188		1.27782	2.81272	4.07238		4.67082	3.10838	3.91154
0.577226	0.714822	0.447842		1.30661	1.13655	1.53795		2.8913	2.30244	3.82791		4.16449	7.9239	4.79029
0.498776	0.500412	1.08592		2.18055	1.09746	3.45437		1.73455	3.98737	3.20877		5.61418	3.81103	5.42411
0.794606	1.21038	1.42403		1.04508	2.0069	2.86864		1.63027	3.2314	1.24436		4.0411	3.26735	9.31379
0.672929	1.31466	1.14034		1.81422	2.72817	2.27154		2.20512	3.91951	3.56152		4.42423	3.78194	3.95816
0.968423	0.978387	0.78254		1.34259	2.20565	1.9012		3.74738	3.24025	2.27089		2.87548	3.85122	4.39522
0.536284	1.06609	0.687216		0.836533	1.06753	2.25161		1.95219	3.21572	1.88027		3.83627	4.43732	9.03981
0.470387	0.780819	0.924999		1.29089	1.51209	2.96127		3.53911	3.02475	2.76506		4.10623	4.64338	5.38991
0.670207	1.03907	1.03161		2.2948	2.39152	1.91184		2.12229	2.04288	3.11937		5.58683	3.90222	3.79751
0.714077	0.966757	0.651557		1.10938	1.55369	2.06779		2.54363	3.53999	3.7456		3.78476	3.37733	3.84351
0.489137	0.744624	0.426552		1.93594	0.96111	1.37572		3.13288	2.06513	2.51431		3.72446	2.78	5.72722
0.843085	1.16151	1.17834		1.56102	1.32279	2.30735		3.33736	3.92977	2.82365		5.45062	5.7685	5.28675
0.706657	0.488351	1.05046		0.84703	3.30598	1.89895		1.27417	4.03842	2.5516		4.99196	4.22216	5.1307
0.509849	0.893808	1.07186		1.30577	1.37245	1.30783		1.69452	2.543	3.43935		4.72619	4.00682	3.4113
0.734171	1.05257	0.914595		2.74346	2.57001	2.38886		3.74832	2.26042	2.51631		3.67126	3.80889	5.85933
0.696916	0.924228	0.722349		1.19006	1.91407	2.54712		1.8849	4.3207	1.46351		3.50364	2.64948	4.82154
0.625801	0.614088	1.49859		1.33473	2.81017	2.14329		4.61396	3.54679	1.81795		4.66046	7.43662	6.20816
0.538222	0.745506	1.35538		2.54223	1.53076	1.45235		3.07789	1.55716	3.58701		3.4863	3.88933	5.37228
0.407441	1.05356	1.24188		2.26131	1.83991	2.07049		2.86611	1.99811	3.20796		3.44364	3.87129	4.9989
1.14915	1.38357	0.671359		2.06992	2.8977	1.85311		1.2862	2.26647	4.19582		3.16056	4.11993	5.25863
0.592532	0.6812	0.722445		1.68644	2.65686	1.04101		3.67719	2.52079	3.07905		4.24113	4.75698	3.2899
0.600579	0.96462	0.915488		2.13663	2.42927	2.11161		4.27986	2.74855	1.8927		4.67132	5.11806	3.18708
0.803226	0.456157	0.408517		1.46493	1.33422	1.43105		3.14572	2.59966	2.9652		4.78756	3.60424	4.31359
0.588102	0.730115	0.429677		2.34698	1.80382	2.70126		1.36657	3.32684	2.25039		4.42177	2.7768	5.49977
0.637016	0.949378	1.24734		2.43888	1.73223	1.58603		2.33435	1.80016	3.3626		4.07772	3.58463	5.1799
0.96926	1.06931	0.553028		1.55809	1.70867	1.0987		4.02547	2.22807	2.68179		4.33515	3.50416	3.01495
0.663189	0.991717	1.00117		2.2265	1.55584	3.70165		3.55052	2.14726	1.82842		3.56137	3.43584	3.66492
0.751221	0.864675	0.611431		1.1372	2.54308	2.01729		3.58438	3.40233	3.68949		4.96232	6.92292	8.49035
0.73477	1.055	0.770724		2.27559	1.67959	2.44624		1.33419	1.91925	1.76221		3.80802	4.12693	7.32066
0.697016	0.861581	0.606096		1.89673	1.69312	2.23333		1.89071	2.12621	3.15416		4.55286	4.4007	4.53299
0.669788	1.1056	0.898638		1.2464	3.21634	1.5359		3.74615	1.92942	2.07087		4.3307	5.83044	4.37398
0.627213	0.502739	0.876763		0.697681	3.07892	3.21334		1.5951	1.33878	1.92729		3.48701	3.89578	5.60606
0.609851	1.06929	1.01658		1.42179	2.62621	2.35829		1.52868	2.84617	2.2616		4.71821	4.53068	4.64918
0.90335	1.13319	0.85215		2.64234	2.94034	3.72741		1.69111	3.23426	3.31469		3.36855	4.19422	4.64186
0.614445	1.13133	1.22141		2.41057	2.46685	2.14923		3.13248	2.11304	3.02053		5.06661	4.89895	5.106
0.731781	0.47863	0.886829		2.07679	1.14215	1.48235		3.3259	2.36547	1.70859		6.07177	3.81544	9.27638
0.596402	1.08182	0.469449		1.15089	1.26291	1.19297		4.311	3.88618	3.36862		3.79306	3.79158	3.02452
0.633991	1.01449	0.498924		1.99778	1.38327	1.97332		1.39212	1.10363	1.59527		4.2548	3.20927	9.64328
0.809802	0.983756	0.986849		0.831588	2.19148	2.49452		2.81889	2.11601	3.1425		4.93804	4.36777	4.60469
0.699307	0.46219	1.04998		1.84527	3.48272	1.81911		3.13371	2.31657	2.93498		4.84304	4.48803	5.17072
0.790008	0.642315	1.25953		2.63742	2.13892	1.40227		1.83142	3.1124	2.91165		2.96049	3.22053	4.2334
0.834172	1.19533	0.425879		1.76943	3.27508	1.93216		1.78679	3.32081	3.07862		4.21671	4.04915	5.12082
0.507764	1.52998	0.85931		0.728554	1.38207	2.3803		1.34876	3.38311	2.73165		4.50058	4.10248	9.60591
1.05016	0.662299	1.2904		0.810736	3.46114	1.43606		1.78136	3.61157	2.57687		4.60162	4.72552	3.90099
0.515902	0.607852	1.46016		2.60629	1.48256	2.5293		2.5852	3.69632	2.36931		3.74739	3.84128	3.30884
0.666555	1.53758	0.575809		2.44821	1.4041	1.56786		1.53528	2.67261	3.3534		4.88866	3.81824	5.03512
1.0791	0.51984	1.51706		1.91759	1.03173	2.27828		3.66642	2.71597	2.08685		4.87768	6.47641	5.33781
0.562722	0.715223	0.546316		1.37219	2.65553	2.00752		1.31275	3.76262	3.51241		3.64534	3.88701	5.52759
0.613507	0.694315	0.693905		1.61919	0.913702	1.58351		3.34035	2.13517	2.25636		5.16596	6.81903	4.87477
0.703992	0.964843	1.1705		2.45037	1.25087	2.62896		4.49552	4.24453	2.4462		4.66518	4.50143	7.60194
0.798326	0.921281	1.05582		1.0995	1.46812	2.2743		1.64801	2.76506	3.36462		5.04447	3.9363	3.75698
0.605366	1.17861	0.862686		2.10754	2.94117	1.27914		1.53304	2.35326	1.79003		4.76066	3.63494	4.43228
0.748488	1.01863	0.841883		1.19666	1.70084	2.14655		2.86815	2.55047	2.31059		5.24162	2.84276	2.8918
0.783951	0.737394	0.826381		0.784952	3.44365	2.22429		1.39687	2.71052	2.45591		4.43261	3.02973	5.08585
0.765686	1.0909	0.439949		1.73543	1.86847	1.85808		2.7427	2.28847	2.26387		4.04738	3.88263	3.51481
0.724043	0.867569	0.863142		1.24639	1.66324	2.47851		1.90465	2.87325	3.50427		5.09501	3.21897	2.90468
0.55557	1.2395	1.0723		1.75264	3.59504	2.86752		1.70835	3.69179	3.34924		3.58426	3.92105	6.27127
0.789652	1.38421	1.0067		2.42003	2.4549	1.18102		1.59901	2.48158	3.7253		4.72654	3.6216	4.97604
0.759561	0.572206	0.677151		1.41684	2.37854	1.00025		2.98121	1.12504	2.21356		4.58454	3.36801	3.79335
0.853925	0.939589	1.07034		1.56309	1.47541	2.40677		2.66436	3.17745	3.24487		4.51943	3.94985	2.902
0.735981	0.973504	1.06166		1.71254	2.07182	3.33771		3.07859	2.94327	2.99231		5.12553	4.95126	3.81665
0.785574	1.36878	1.10442		1.15977	1.33774	2.2693		3.76898	1.31002	2.96077		4.24966	6.27805	5.91108
0.795216	0.491965	1.18229		2.64124	1.75236	1.18304		1.75152	3.73678	3.4217		4.27159	5.50228	3.81309
0.737585	1.04353	1.22785		1.40917	1.71768	1.58815		3.05087	4.05544	2.5115		2.92045	3.72076	6.29774
0.531934	0.431792	1.11159		1.62846	3.65089	1.0331		1.79971	3.1859	2.60851		4.13699	4.33465	4.07984
0.966746	3.44343	0.581275		2.38821	2.15461	2.41691		3.34964	1.983	2.025		4.0127	5.33359	4.10646
0.6703	1.42045	1.00548		2.19163	1.15249	4.05088		4.2625	3.57748	1.65104		4.15472	4.48742	4.3055
0.630809	0.865905	1.32131		1.77957	0.942128	1.66257		3.2701	4.48625	3.9965		3.56328	5.80488	7.16411
0.844668	0.599011	1.07997		2.44088	1.7997	1.53021		1.91586	2.74896	1.97741		3.57056	3.63668	2.78484
0.917546	0.667208	0.452731		2.24195	1.2951	1.99389		3.6806	3.15037	3.55134		3.63043	5.9811	7.4689
1.33532	1.40578	0.936492		2.10515	0.7524	2.0741		3.22683	2.80831	2.18171		4.97496	3.75327	2.7745
0.841217	0.664679	1.40094		1.87062	1.56337	1.07372		1.57242	3.32667	2.49752		4.29115	3.45986	3.65821
0.47979	1.15838	0.610381		1.19825	3.15458	1.62168		1.30326	2.8628	3.2437		3.66195	3.54001	4.62919
0.696752	0.487442	1.01485		2.03045	2.81573	1.30797		1.66891	3.70425	2.29424		4.10649	3.93413	2.81254
0.73155	0.651679	0.576343		1.55471	1.28985	1.43166		2.31222	3.54651	3.15063		4.08993	5.57952	5.86095
0.419841	0.897999	0.763974		2.69289	1.45885	2.07637		1.42003	2.08991	1.2924		3.99336	5.73652	4.84661
0.817189	0.923742	0.843129		1.03685	2.35645	2.69748		2.55539	3.09137	3.9419		3.88795	4.933	4.82265
0.718706	0.769613	0.777748		1.17106	0.985849	2.28441		2.74465	1.97587	3.30907		4.25331	3.95317	4.35283
0.996066	1.11459	0.440907		1.84762	1.35515	1.14082		3.16279	2.78236	2.91943		3.36342	4.64608	5.57732
0.624109	1.10242	0.611564		1.37572	2.671	0.980626		2.17272	3.90905	3.20104		4.61113	4.23882	6.00514
0.453097	0.771124	0.888655		1.44318	3.33287	2.37154		1.26707	2.84076	4.12739		4.90618	3.84501	6.05744
0.907467	0.847913	0.459038		1.67249	3.2479	2.22973		1.67732	2.3145	3.3292		4.35312	4.03978	5.45728
0.611108	0.987775	0.483027		0.926955	1.48887	2.08447		3.29292	1.26333	3.30543		6.64862	2.71172	2.74217
0.72459	0.970139	1.23887		1.77439	0.850162	3.73441		1.49171	3.16198	3.19472		4.40948	4.39265	3.25653
0.583356	0.698149	1.33023		2.62597	1.53642	2.23295		1.63302	3.04543	1.49449		3.33843	3.85105	4.69887
0.668915	0.675108	0.572623		1.54945	0.88878	2.58729		2.26169	3.94646	1.8368		5.15487	6.64605	5.06697
0.504534	1.29607	0.474302		2.05535	1.47375	0.959775		1.86775	2.5422	3.39311		3.29658	3.83616	3.40581
0.535768	0.866806	0.44195		1.66731	3.12139	3.09727		2.78709	3.07023	1.87023		5.33007	3.92087	10.3375
0.77722	0.995041	0.376078		2.03287	2.51799	1.99813		1.78624	3.19909	2.68755		4.74263	4.11325	4.58221
0.36516	1.43524	0.671089		2.20608	0.956831	1.54583		2.7932	2.85413	2.91429		5.25456	4.21967	6.89807
0.460453	0.516019	0.996251		1.79975	1.28078	2.20014		1.46948	3.44996	3.31022		3.37551	5.55595	4.95747
0.550779	0.854895	0.79111		2.48432	1.72094	1.4364		1.56032	2.31278	1.53375		4.454	4.19568	7.40189
1.01134	0.595684	0.58291		1.81181	1.32558	1.45116		2.23614	1.77312	2.88905		4.16246	4.62547	4.36946
0.629061	0.986211	1.8137		1.95497	1.438	1.54889		1.35039	2.57582	2.14975		3.45665	4.38756	4.18712
0.58698	0.869408	0.395385		2.23666	1.88043	1.8357		1.67301	1.91997	2.80018		4.49324	4.55736	3.17284
0.549208	1.38755	1.46946		1.79583	1.15156	2.11571		3.75481	3.47583	3.02011		3.58893	3.85913	5.27332
0.551855	1.18759	0.712943		1.77574	1.08373	2.06106		1.72366	2.77353	3.1305		5.04023	4.46656	10.3015
0.452546	1.71086	1.34269		1.86606	3.87624	2.80672		1.79904	2.15922	2.73291		3.07483	3.88832	5.3609
0.795098	0.598446	1.17399		2.00647	1.38827	1.75229		3.20024	3.38624	2.0794		3.77433	3.72695	4.29076
0.542445	0.826123	0.838642		1.61168	1.52264	1.45804		2.8819	3.6745	1.28925		4.55197	5.03419	5.44885
0.652301	1.4468	1.131		0.859556	1.29018	2.572		1.64387	3.06524	1.72059		5.64786	5.01991	4.513
0.550126	1.03199	0.758989		1.68786	1.83304	1.66036		2.19181	3.84781	2.74365		5.04632	3.84824	5.05021
0.651649	0.861726	0.65317		1.15978	1.50195	0.967468		4.00185	3.349	2.6216		4.14863	5.86282	3.10839
0.714801	1.18851	1.06978		1.45079	1.3084	2.79172		3.87468	4.02481	3.16583		3.97547	4.28034	5.91907
0.46716	0.679516	0.987812		2.37261	1.48621	1.53146		2.84947	2.17526	2.10514		3.84665	3.68711	4.56288
0.716363	1.05338	0.520127		1.80086	1.10421	1.03015		3.58223	2.70143	3.29451		4.41382	3.7335	4.78255
0.628994	0.446932	0.405339		1.8692	1.62111	2.26473		3.73124	4.00279	2.64545		4.3079	6.22249	9.20983
0.926085	0.878714	1.33197		1.22796	1.473	2.19757		3.05915	2.74469	3.24672		4.70544	3.95469	4.26822
0.726363	0.582732	1.07704		1.68076	1.28469	1.91997		1.48324	1.54987	2.35204		4.14238	4.31998	5.88649
1.23944	0.895614	1.09821		2.38951	1.68826	4.96292		2.70716	3.31141	2.31789		5.24295	3.51191	3.81799
0.668897	0.779844	0.600483		1.96293	0.742373	2.43489		3.24715	3.27246	3.01035		4.62553	3.09795	4.28735
0.40804	1.36116	0.56621		1.31049	1.36457	1.4844		2.07844	2.64374	3.64431		3.84613	3.8409	3.63238
0.376565	0.668142	1.09402		2.12314	1.54304	2.03946		2.93014	1.69074	3.34171		4.83751	3.81836	4.55046
0.833063	0.598016	0.751714		1.4327	2.51341	2.23829		1.74205	3.29692	3.24615		4.10647	3.69737	7.58161
0.831615	1.11435	0.450702		0.877272	2.15963	2.5029		1.53538	3.61158	1.62207		4.36484	4.11745	4.61152
1.03883	1.49576	1.6146		1.90531	3.05327	2.4399		3.30072	2.50722	3.03994		4.27747	4.11012	4.91386
0.640935	1.04734	1.22678		1.73939	1.70924	2.21201		1.23145	3.73171	1.57921		4.8455	4.43738	3.07121
0.754247	0.987677	1.21039		1.24648	1.13302	1.47538		1.6377	3.11065	1.5264		4.72544	3.96988	7.93072
1.08475	1.10339	1.41389		2.32418	1.37058	1.24948		1.9617	1.68894	2.92598		3.14314	3.90129	7.81694
0.49108	0.59497	1.34036		2.31278	1.13475	2.16882		1.77218	3.2364	3.07767		5.01386	5.08171	4.48228
0.859903	1.41164	0.570484		2.56376	1.48215	2.08422		2.25551	3.75146	2.82773		4.45778	4.20014	4.3488
0.718067	0.928617	2.0737		1.52585	1.53568	2.50427		1.57906	2.30194	3.04183		5.57818	5.56612	5.17306
0.698262	0.823312	0.654552		2.70811	2.34487	2.18037		1.27439	3.39635	3.2774		3.55283	4.79672	3.93196
0.633302	0.896551	0.766339		2.70943	3.14717	2.67028		3.15526	2.12027	1.60933		4.84555	3.141	2.91381
1.06423	1.44398	1.52344		0.761947	2.08704	0.90331		3.22765	3.16272	3.06886		4.97833	4.2461	7.13546
0.758753	1.61553	0.886378		2.67087	1.34974	3.19575		2.6953	2.29525	2.07549		4.0194	3.65303	5.0051
0.816631	1.00585	0.707228		0.894739	2.15392	3.98396		3.02813	3.51586	2.7167		5.95719	4.28403	6.29099
0.522875	0.809662	1.04732		2.03883	0.740768	0.951575		2.97012	2.52885	1.82798		4.05281	3.9508	5.34042
0.759176	0.817228	1.21769		2.59524	1.13202	1.32443		3.51931	1.98627	3.09659		4.45369	3.25877	3.50828
0.645159	0.855171	0.973634		1.857	2.92128	2.03496		1.60038	3.05538	2.59768		4.64825	4.17787	5.02561
1.07001	0.720621	0.547078		2.70652	1.19958	3.01214		1.24135	3.33017	3.39264		4.62583	4.8351	4.38377
0.705535	0.769115	0.928252		1.48519	1.12316	2.48872		1.30054	3.08387	3.79703		4.6508	3.87308	5.20154
0.565975	1.17546	0.506592		2.48827	2.05964	1.64016		1.58434	3.34183	2.97367		4.00454	4.3088	5.24432
0.778132	0.549619	1.13244		1.76954	1.83288	2.89071		1.7862	2.42689	2.47876		5.62852	4.04885	5.71738
0.836041	0.909811	1.51774		1.49457	0.893817	1.56521		3.36523	2.57178	2.34113		4.74186	4.051	5.80859
0.611066	1.19247	0.834682		2.2121	1.08797	1.74785		2.3552	3.26474	3.11365		3.98964	2.78138	2.99507
0.954326	1.09853	0.523975		1.37182	2.52467	2.30586		3.85057	4.119	3.21144		3.58433	5.47957	5.40167
0.553198	0.938797	1.25115		1.52611	1.76962	1.63216		2.53155	2.77167	3.60328		3.775	4.81627	5.70907
0.983879	0.686802	0.782556		2.2113	2.76845	1.30888		1.69467	2.94605	3.76993		5.80893	4.01753	5.39322
0.450829	1.70826	1.00129		1.38383	2.61656	2.32538		1.98396	2.70429	3.55156		4.18781	4.88922	3.89784
0.645323	0.946795	1.04141		1.39769	1.96955	2.13105		1.57858	3.38916	1.53587		3.83498	5.62402	9.6691
0.477925	0.84161	1.51424		0.892422	3.25036	3.60284		2.73038	2.57751	2.44933		4.3669	3.85749	3.20516
0.627349	0.823268	0.442916		1.66498	1.53122	1.1824		3.45278	2.93484	3.44928		3.0778	4.04641	5.74081
0.809021	0.678302	1.19309		0.85334	3.07661	1.80325		3.3673	3.11655	3.69635		4.4314	3.9763	4.49765
0.710002	0.958635	0.413276		2.06097	1.21711	2.57813		3.84335	3.22496	1.36935		3.60887	4.07956	4.0747
0.868072	0.875951	0.785937		2.40023	2.56608	2.1248		2.52066	3.56119	3.0101		4.16976	3.79261	4.99475
0.875508	0.668015	0.726327		2.06193	1.06829	0.961624		3.27633	2.37282	3.39586		4.29156	3.93617	9.79114
0.914836	0.691329	1.11533		1.21079	1.10595	2.96783		3.25341	3.1351	3.27867		4.48142	3.79398	5.44534
0.638307	1.17364	0.734568		0.94995	2.87908	3.8166		2.1168	4.23599	2.94684		5.79893	3.72113	5.02139
1.09441	1.17691	1.83334		1.55093	2.9717	0.952435		1.78712	2.58151	3.68144		4.08298	4.76033	6.5927
0.884376	0.823336	1.03241		1.94936	1.32002	1.44801		2.83377	1.24843	2.30608		3.36084	4.21919	5.4921
0.905442	0.88217	1.35856		2.03045	1.44806	1.56146		2.80197	2.75448	1.69642		4.11452	5.77425	5.66839
0.778564	1.49608	0.678879		2.12138	3.37593	1.60067		1.99004	1.62432	1.80329		3.32692	3.63503	9.12422
0.68396	0.585206	0.465896		0.994452	2.89494	1.19235		3.10618	3.7626	3.49765		4.29949	3.7734	5.68354
0.338731	1.08695	0.796812		1.47488	1.15513	2.4137		1.88312	2.67594	3.73528		4.62771	3.98079	5.56376
0.631488	0.621351	0.562565		1.15789	0.851983	1.24701		2.26154	3.58564	3.50334		4.00397	3.62044	5.56833
0.781098	1.10947	1.12965		1.30523	0.83205	3.31017		2.5873	3.44314	2.40331		4.28239	4.01945	5.27113
1.16628	0.813273	0.576191		1.83526	1.80575	2.11854		1.70024	1.61536	2.87867		6.01487	3.27359	3.42274
0.76415	0.656307	0.715053		1.41026	0.971393	1.95038		1.44827	2.63758	3.41018		4.30057	3.36793	6.39032
0.575648	0.717366	0.741733		0.990483	1.52397	2.20535		1.27781	3.82377	4.15863		5.93015	3.78388	4.8366
0.828705	0.835274	0.510238		1.69706	1.33134	2.41564		2.94699	3.16764	3.71102		4.31535	4.31332	3.80131
0.628927	1.81887	0.536728		2.26752	2.15276	1.98934		4.30645	3.18636	1.7685		3.65803	3.64714	3.55675
0.430659	1.1788	1.15149		1.03944	2.16147	4.02885		2.70202	1.75895	1.89763		4.05726	5.35902	5.35577
0.668596	1.1247	0.882459		1.48552	1.17512	2.40847		2.82106	2.56592	3.01757		4.42945	3.68875	4.37346
0.777049	2.26851	0.65471		1.779	1.08754	1.20255		1.55541	1.0938	2.97204		4.12045	3.56852	4.88761
0.625401	0.656558	0.955248		1.08322	1.00165	1.10452		2.61639	3.09938	1.85409		4.89877	3.5482	5.53495
0.681603	1.17229	0.848482		1.79832	1.23319	3.68301		3.96658	3.48165	2.06113		3.01721	6.85074	8.53203
0.689017	1.16599	1.0271		0.984406	0.843236	2.40982		1.6225	2.99788	2.15029		4.51287	3.90133	5.17252
0.908887	1.16982	0.411459		1.39945	0.875776	2.76195		1.54015	3.10921	3.15532		3.66053	4.5646	3.69076
0.516378	0.732302	0.516712		1.60806	1.47641	3.67749		1.69548	3.08896	2.97927		3.17519	3.75033	3.73353
0.513542	0.742704	1.08552		2.23704	1.06414	2.16399		1.22413	3.82642	3.17614		2.82724	4.36938	3.07472
0.772382	0.995626	0.929481		1.74633	1.75682	2.50888		2.70148	1.34416	2.49828		3.69865	4.00636	3.82959
0.580572	1.24674	1.04461		1.76719	1.33929	2.52782		1.53262	2.50551	3.60288		4.26639	3.48955	3.39152
0.72489	1.12995	1.88268		1.75249	1.02475	2.28809		1.46827	3.11627	3.26238		3.38465	4.0258	5.15921
0.786934	0.819516	0.933326		1.71974	1.06229	2.33293		3.06485	3.88333	3.59953		3.29034	4.08213	7.27311
0.511596	0.448379	1.02074		0.892907	1.63517	1.25354		2.68136	2.20539	3.81132		4.55043	3.50599	5.15526
0.653922	0.771804	0.874191		1.00603	1.62914	2.47004		1.31124	3.3765	3.23483		4.54861	3.7705	3.88031
1.01138	1.82592	0.51815		0.86388	2.86945	2.22796		2.48226	4.16399	3.0628		4.11834	3.54093	3.32996
0.658279	1.20796	0.752855		1.99725	2.45937	3.42734		3.00486	1.79855	2.87791		2.76158	4.6613	4.77115
0.484067	0.843188	0.798391		1.33809	1.06515	3.02399		2.53712	3.13658	3.26178		3.27063	5.88876	6.54897
0.330105	1.04487	0.87263		2.26794	0.972524	1.65127		2.42793	1.50316	1.43922		4.47374	3.73296	5.16931
0.404376	0.54875	0.543993		1.23349	1.75109	3.20644		2.95245	3.79077	2.45005		3.85394	4.31926	4.6162
0.707254	0.867846	0.962348		1.29969	3.10991	2.44209		2.77455	2.11985	3.50371		5.8285	2.50496	4.39834
0.920107	0.88905	0.585746		2.19902	1.93165	1.90366		3.4385	1.57105	2.24378		4.5871	3.62184	7.57557
0.730225	0.697243	0.842946		1.929	2.41696	2.19233		1.59842	1.93938	2.25779		4.58086	6.61994	4.32548
0.59998	0.838887	0.556673		2.27131	1.46244	1.42145		1.23554	3.34502	3.20024		4.06813	4.13663	3.58229
0.531527	1.20475	0.472744		1.71241	1.67421	0.917983		1.62452	2.94714	3.07004		5.24211	3.9906	8.17593
0.799325	0.864443	1.32498		1.22995	1.35258	2.19652		3.52206	1.38646	3.55048		5.15356	5.54562	4.34156
0.536428	0.716126	0.817946		2.19563	1.46437	2.46191		1.66948	2.55067	1.80013		5.43821	3.79713	4.80212
0.824201	1.08204	0.802939		1.70763	0.974109	3.1311		1.65467	2.18498	1.46851		4.23869	3.7685	6.19658
0.828809	1.34484	0.882839		1.14153	2.46285	1.45815		1.25447	2.97056	3.13972		5.86985	3.66489	6.14505
0.388105	0.473645	0.576135		1.59436	2.43569	1.76156		2.00101	1.9287	2.90357		5.66743	4.25428	3.47019
0.368424	0.934098	1.16323		1.68665	2.63809	1.31556		2.40132	2.89866	3.85779		3.43282	5.05006	5.18723
0.508587	0.985712	1.08457		1.53654	3.23866	3.15146		2.69057	3.04693	2.82972		4.99936	7.51802	4.25226
0.757602	0.917819	0.639233		1.07897	1.99179	1.32305		1.65002	2.07449	2.12238		4.49417	6.25442	6.21587
0.839675	0.666291	0.774294		1.19712	2.15692	0.999085		1.48927	2.9698	3.41844		2.89419	3.68557	3.81413
0.889873	0.691259	1.24932		2.2625	1.48019	1.76774		2.20576	2.71906	2.43566		4.16083	4.51575	5.42471
0.862455	0.887445	1.00581		2.35894	1.39268	1.47079		1.51969	3.34628	2.84056		4.00336	4.18571	2.92
0.528872	0.719778	0.653281		1.605	1.34784	2.17319		2.95927	2.16383	2.60896		3.76064	3.92556	4.75353
0.957761	0.777834	1.0115		1.08031	1.20866	2.38684		3.75199	2.50658	3.62949		4.73212	6.37665	3.16347
0.968232	0.640339	0.810096		1.49989	2.43441	1.55566		2.4516	4.12507	2.569		3.88958	2.89434	2.93483
0.445518	1.66305	1.27276		1.03657	1.31925	3.86614		2.28952	1.67197	2.99885		3.11445	3.79166	4.27398
0.813796	0.460295	0.623537		1.08277	1.44685	3.57676		1.72351	2.98	2.76438		3.37681	5.79541	4.73534
1.08234	0.843244	0.441399		2.3105	2.52842	3.43626		1.3495	3.55094	3.24275		3.32053	4.36816	5.39952
0.765077	0.947751	0.458277		1.89933	3.53044	3.40635		1.51109	3.46303	3.16282		3.9205	3.80525	3.58807
0.581407	1.24998	0.632927		2.19079	3.04817	1.26094		2.1465	3.5601	2.37607		4.40365	4.25369	2.93019
0.681142	0.890265	0.884627		0.947279	2.14756	2.18067		2.98146	3.3264	3.28133		3.92474	5.6167	2.89584
0.782042	1.05418	0.84689		2.0541	1.36522	1.64489		4.13533	3.07467	2.65047		4.67712	2.9888	10.0418
0.706135	0.676515	0.471609		1.75407	2.62649	1.41157		3.39768	3.90131	3.26252		3.84596	5.07789	3.09745
1.28021	0.881839	0.643508		0.996511	2.34758	3.04513		2.31728	2.81919	3.0996		3.98779	4.79391	4.81628
0.766969	1.02724	0.942753		1.30917	1.63736	1.74928		2.83431	1.60392	3.01836		4.3587	3.25679	4.48287
0.600602	0.967635	0.642044		0.992805	1.07767	1.45001		1.15656	3.84228	3.52039		4.52166	3.60465	3.46814
1.01138	0.866337	0.541687		1.06643	1.66012	2.30698		1.261	1.57263	1.35678		4.15488	5.9123	5.32969
0.952253	0.871083	0.532375		1.78389	1.41166	1.0592		1.83081	3.10452	2.13371		4.62555	4.98671	5.50522
0.897409	0.99687	0.603241		1.67665	1.08704	1.98574		1.53306	2.23974	1.95064		4.55164	3.43072	3.9619
0.785963	1.03065	0.585		1.58311	1.15088	2.1591		2.91778	2.33478	2.96185		4.2049	3.964	2.90852
0.537885	1.15626	1.65366		1.78691	1.57746	2.28027		1.53265	1.82508	3.2398		4.31344	4.0554	3.66943
0.907725	0.63024	0.695557		1.69076	1.8401	1.44094		2.4985	3.40144	3.4432		4.55807	5.74934	6.58258
0.942916	0.669195	1.30343		2.52983	2.14795	2.13684		3.99546	3.8645	2.49727		3.3126	4.43942	8.89615
0.834814	0.881497	1.11598		1.18315	0.961825	3.37462		1.78699	3.72567	3.4043		3.34308	4.22773	4.86347
0.61098	1.61562	1.63635		1.62704	2.86813	3.70726		2.11765	1.02324	2.69208		4.49937	6.48661	4.94252
0.627226	1.07456	0.933737		2.99587	2.40003	1.47642		3.4566	2.2214	2.77813		3.22832	4.51425	3.9975
0.989799	0.874808	0.834511		2.54581	3.65559	2.20718		3.29688	2.14634	3.7369		5.04024	3.32284	5.7698
0.668062	1.05343	1.6873		2.66638	2.40907	2.57101		2.99197	2.81242	3.5688		4.76889	3.73003	3.01306
0.489937	0.630115	0.521939		2.4115	0.788412	1.35874		3.14212	2.26638	2.72595		4.92947	3.94096	5.40895
0.543455	0.72866	0.524782		0.837594	1.51456	1.25702		2.22585	2.89329	3.24295		4.63671	6.32079	7.40366
0.475603	1.87442	1.13083		1.98542	2.22182	3.38342		3.7937	3.47423	3.17491		4.85439	4.9462	5.05993
0.799925	0.637574	0.795329		0.928247	1.63671	1.93017		2.78029	2.18093	2.34531		4.79118	5.05535	4.55013
1.01752	0.665752	0.602879		1.67385	1.11019	1.44329		1.92902	2.91654	2.59612		3.73953	3.79434	4.2372
0.889058	1.31968	1.16694		1.91744	2.4598	2.12689		2.0053	1.83605	2.53451		4.47649	2.97657	4.16765
0.569973	0.921752	1.2314		2.1507	2.68634	2.21727		2.69564	3.50797	2.65358		4.37699	4.02808	3.24327
0.847586	0.544833	1.35816		1.96856	1.42592	1.9518		3.47835	2.38442	2.70669		4.62227	3.80764	6.31626
0.728093	0.768641	1.02093		2.01105	2.70994	3.34494		2.22395	2.41887	2.82049		3.76443	3.27482	10.0614
0.996636	1.43713	1.14594		2.68126	2.21807	3.07404		2.7856	1.71308	2.98914		4.15165	3.526	3.84191
0.814254	1.20617	0.969361		1.83184	1.56484	2.17673		1.42844	2.93404	2.86627		5.07944	3.97833	5.32022
0.860664	0.514454	0.787504		1.8058	1.28579	2.7911		2.03508	2.00659	3.07257		4.55751	4.51697	4.18275
0.453693	0.965837	1.29746		1.30971	2.68134	2.05604		2.74795	2.42433	2.76383		4.06135	4.4949	4.59256
0.808358	1.28676	0.807937		2.03121	2.73556	3.61631		1.90001	3.96386	3.19256		4.04956	3.85009	4.19941
0.853688	1.02691	1.46264		1.6764	1.03955	2.57881		3.84095	3.434	1.83335		5.44483	3.51781	7.72891
0.788674	1.41388	0.62104		2.4152	1.24731	1.40869		3.78132	2.25327	3.43609		4.97146	3.84677	9.0333
1.01318	1.09499	0.773923		2.56998	1.89022	2.46107		3.06822	2.21334	2.74746		4.22044	3.86544	3.46339
0.864538	1.01091	1.36341		1.05111	1.15563	1.8832		1.57811	2.56534	1.50592		3.5048	6.76733	4.4973
0.748034	0.496717	1.14354		2.05272	3.612	2.14306		1.65361	3.5301	3.08132		3.27306	2.5576	5.27802
0.774982	0.906934	1.17464		2.56886	1.65454	2.05229		3.10908	3.50255	3.47092		3.59123	3.98333	4.03787
0.800733	1.79215	1.19235		1.92797	2.87819	1.67638		2.2025	3.30949	1.53846		4.96026	3.72873	4.53836
0.605385	1.17628	1.04344		2.19196	2.12985	2.44557		3.86697	2.69132	1.21862		3.34642	4.06977	4.90032
0.641492	0.891826	0.899416		2.15619	1.53837	1.65457		3.03158	2.96316	2.86356		5.7308	4.28068	4.06292
0.971288	1.67124	1.09502		1.69779	1.11537	1.66666		1.92451	3.42241	2.95741		4.47374	3.99119	2.94086
1.16795	1.11306	1.17784		1.31898	2.97377	1.00366		2.53378	3.4459	3.145		4.8345	7.40564	5.34126
1.02937	0.590035	0.846922		2.18118	1.3552	3.6315		1.66697	2.76099	2.21621		4.56658	3.96737	5.40393
0.814137	0.820863	1.76042		1.94834	1.73851	1.71823		3.31032	2.76534	2.94495		4.13994	4.20986	3.95197
1.12259	1.07115	1.37701		2.52555	1.23329	1.11723		3.41432	1.68113	2.7134		3.68283	4.24036	4.11783
0.857265	0.871501	1.33815		2.19881	3.06399	1.89723		2.57798	2.2429	1.97474		3.48319	5.42476	3.13203
0.613503	1.38897	0.882662		1.99739	1.99291	2.33892		1.8832	3.06937	1.70364		4.03772	6.40306	3.22616
1.11085	0.953018	1.05991		1.62639	1.44039	1.27936		2.02407	3.15143	3.39737		5.61454	3.53913	8.46789
0.569015	0.824268	0.788067		1.42117	1.03434	1.49851		3.60541	3.62102	1.20328		3.08558	4.11424	4.62993
0.804629	0.92243	0.68098		1.29463	1.71993	2.12473		1.64999	1.60066	2.18777		5.63387	3.93917	5.37454
0.976552	1.66185	1.05493		2.36058	3.93384	1.11435		2.74952	3.11363	1.43605		6.06813	4.0692	5.82507
0.720739	1.46684	1.61596		1.9701	3.2607	2.26394		1.58022	3.15211	3.29232		3.71037	4.36354	4.07879
0.678508	1.29276	0.872344		2.29424	2.16396	1.58386		1.86816	2.99311	2.94506		4.65565	4.14504	7.34075
0.931818	1.21438	1.78049		2.26017	0.946169	2.60145		3.65282	1.51323	3.62623		4.77959	3.81011	4.70141
0.807462	1.0362	0.74597		1.8768	2.24923	1.37036		5.03048	2.87213	3.14703		4.08964	3.47995	3.5258
0.809619	1.1937	0.769136		1.21143	1.07969	1.99794		2.74607	1.9753	2.54587		5.05409	6.39331	4.97208
0.485999	1.71284	0.846157		2.80995	1.44362	1.15472		1.56708	2.2389	3.26325		5.00079	4.60315	5.48528
0.931705	0.749604	1.17044		1.98153	2.10151	3.39673		3.34449	3.0797	2.95027		4.28379	4.21216	4.66313
1.01348	0.9444	1.50647		1.08919	1.67803	1.86259		2.38806	2.18513	2.89889		5.77543	4.17021	5.97807
0.608145	0.683501	1.16887		2.30296	2.50739	2.2376		1.98771	2.75032	3.53238		4.49243	3.0316	5.53092
0.546101	0.7162	0.719246		1.68662	1.69218	2.4979		3.50358	4.352	1.43157		3.47596	3.91062	5.27059
0.798531	1.00181	1.10775		1.45689	1.00673	1.86894		2.67256	2.64925	3.04494		2.8842	3.75615	6.30129
1.02731	0.497633	1.218		1.95849	1.27007	2.75327		3.46317	2.22205	3.17006		4.75554	3.64464	5.06614
0.940031	0.592651	1.10633		1.09213	2.43803	2.01922		3.21773	2.7624	2.64104		4.58664	4.3151	3.92789
0.694199	0.565687	0.875686		2.52412	0.999065	2.66763		2.48265	3.62909	3.56095		3.75243	3.76225	9.41232
1.12877	0.780792	0.452103		1.91932	3.15085	3.18266		2.79669	2.36105	2.97284		4.38592	6.04465	4.24948
0.740281	0.820002	0.970273		1.79828	1.76617	1.38311		2.29046	2.80256	3.01226		4.3731	7.67628	4.69663
0.855318	1.23721	0.642386		1.04914	1.3122	2.26981		3.16824	2.12351	3.57905		4.75834	3.49029	4.48881
0.787367	1.11954	0.701335		1.55087	3.59608	1.905		2.10254	1.91296	2.17128		3.11127	6.24236	4.65387
0.895554	1.07506	0.764659		1.86927	1.22787	1.50234		1.42312	2.70812	3.22778		4.90931	3.90131	4.95473
0.525543	0.71757	0.935915		2.88718	1.54688	2.33973		1.26891	3.44999	1.42964		3.20764	3.74881	4.79601
0.695535	0.927147	0.685991		1.05036	2.72593	2.9199		3.04534	2.79603	2.93299		4.88936	5.23509	9.1774
0.839425	1.01399	0.59033		2.25992	3.9408	2.23254		2.65986	2.50303	3.23838		5.60022	3.0567	6.50981
0.688811	0.782769	0.913841		0.940124	1.164	1.01987		2.98221	3.47517	3.28972		4.49852	3.81764	11.7397
1.16992	1.112	0.937888		1.94679	1.37337	3.6008		3.50255	1.74965	3.05028		4.18477	3.43892	5.89317
0.935487	0.736597	0.962576		1.42975	1.58595	1.16455		1.70619	3.42156	3.17195		6.0375	3.2871	7.68489
1.13302	0.699656	0.849642		0.838348	3.74605	1.50535		1.85264	2.03667	2.34677		4.48831	5.3066	4.64783
0.788496	0.819653	1.13288		1.06694	3.03448	2.10298		1.60027	3.81192	2.7024		5.25017	5.65617	4.15136
0.55742	1.5041	0.914652		1.02823	2.12275	1.78507		1.91146	0.986099	2.8733		5.66587	3.6611	3.31996
1.30356	0.653592	0.916472		1.63963	0.999673	3.12617		1.68554	1.35398	3.67809		4.5737	5.64625	3.4384
0.960311	0.737139	0.556453		1.86217	2.2226	1.48613		1.95936	2.82947	2.47639		4.71259	4.53527	5.15634
0.999026	1.85627	0.78304		2.22672	1.19223	1.60737		2.54192	3.32495	3.32279		3.66421	5.56448	4.51988
1.14921	0.490334	0.534514		2.13689	1.44965	2.08526		4.8865	2.82986	2.00373		4.01775	4.33171	5.22368
0.609327	0.903663	1.41407		2.80421	1.51167	3.23584		1.4259	3.38166	3.84991		4.49271	6.23115	5.81306
0.889319	1.17924	0.795957		0.966621	1.46414	1.9081		2.02911	2.94466	2.76682		4.2487	2.61671	3.51748
0.77432	1.16466	0.602104		2.19083	1.50605	0.859742		1.70513	3.04082	3.13018		4.19762	6.23112	5.96977
1.58756	1.32928	0.535126		1.69368	3.25569	0.973387		1.41291	1.58841	1.60619		4.91464	4.2771	3.84077
0.69156	1.22327	0.765017		2.244	1.17011	3.36323		3.52495	2.56314	1.93338		4.86422	3.40732	4.41048
0.616066	0.5655	0.726738		1.97184	1.1469	2.13796		3.75314	2.85228	3.45717		5.04491	3.92973	2.79786
0.884307	0.924365	0.779186		1.29894	1.41286	2.40968		4.49763	3.19318	1.39184		5.05665	4.20622	3.48137
0.646249	0.961649	1.04254		2.45704	1.12429	2.43858		3.21892	2.91475	3.27371		3.50871	3.79445	3.42753
0.685338	1.52832	1.26605		2.57859	1.06964	2.24768		4.15757	1.00975	2.47488		4.29022	3.78424	4.22895
0.676463	0.694715	1.11183		1.32226	1.29916	2.36094		2.80642	2.31413	3.08484		5.80652	5.785	4.51693
0.888321	0.792043	1.57403		1.3264	1.09537	1.76822		1.61968	2.67278	1.61471		4.5036	3.81006	4.66008
0.477879	1.0285	1.19897		2.56696	1.12712	1.3089		1.58059	3.91321	2.04047		4.36803	4.17423	4.64966
0.788808	1.53595	1.93972		2.39262	3.07607	2.62975		3.51543	2.65219	2.89848		5.36364	3.62256	8.89896
0.863504	1.0498	0.514578		2.48516	1.14059	1.74729		1.82094	0.966655	3.55698		4.20802	3.61272	3.28119
0.701762	1.20284	1.44807		1.4164	1.30658	1.80421		1.46088	3.22835	2.7066		5.10521	4.46305	2.88624
0.876181	0.745783	0.597521		2.56366	2.87142	2.43281		1.48779	2.90654	2.70408		4.02106	3.77655	3.20052
0.75558	1.1609	1.16189		1.11845	1.58139	5.87933		3.38788	3.01527	2.3994		3.2307	2.8462	4.69794
0.959838	0.540214	0.894551		1.66155	1.92289	2.55703		3.27454	2.79443	2.42591		3.46936	2.87558	4.64698
0.682851	1.32986	0.806478		2.09551	1.47175	3.36837		4.00384	2.03029	2.15092		4.25849	2.45602	4.14363
0.43055	0.530888	0.690942		1.05684	2.5219	2.44424		1.73528	3.22592	2.31302		4.56677	3.49428	3.86289
0.679037	0.840033	1.94253		1.4614	3.29616	2.27647		1.1445	3.02173	3.00739		5.96029	4.37857	2.73302
0.693174	1.0742	0.458385		2.47288	1.38429	2.08111		3.36378	3.26363	2.01523		3.90589	4.02124	4.47854
0.988895	0.973812	1.47738		2.10843	1.26976	1.87671		1.50287	2.07959	3.28781		4.40348	4.06019	3.97576
1.18127	0.670267	0.80214		2.54277	2.51111	1.88546		1.98969	2.56888	1.36748		4.90419	4.2352	5.86249
0.739426	1.05973	0.905991		1.35337	1.40292	1.2411		3.13763	3.00876	3.15622		5.1425	3.83576	5.54154
0.973376	0.746038	0.950114		2.18285	1.80295	2.07798		2.19312	2.88092	2.96166		4.51122	7.29909	8.63908
0.749132	1.00453	1.61172		2.09676	3.20216	1.69673		3.10674	2.37228	1.93233		4.02833	4.14193	4.7925
0.511564	1.9043	0.674834		2.12339	2.2528	1.74126		4.33856	3.10869	3.26086		4.94337	3.23259	3.03741
0.920146	0.792867	1.39212		0.773449	3.65576	2.61963		3.52959	1.88083	2.68292		4.40803	3.89696	5.0585
0.783506	0.798773	0.984046		2.68413	0.868933	1.4187		2.37626	2.43129	3.58085		3.92121	4.24963	3.2963
1.02508	0.968267	1.16309		2.14941	1.38954	2.67474		1.8482	1.97192	1.27176		3.93964	4.59224	4.89708
0.558454	0.706944	1.88749		1.97759	2.19891	0.973589		2.49239	2.26359	3.24235		4.82615	3.23154	3.35448
0.480372	0.776552	0.861675		2.46107	2.02248	1.47594		3.09114	3.33187	3.41084		5.37842	3.93772	7.11513
0.601049	1.0957	0.452652		1.60415	3.03975	3.00058		1.93316	2.30842	2.98229		5.05597	6.15115	4.26261
0.646537	1.61948	0.519657		2.0084	1.44779	2.03823		1.3658	2.8225	3.49225		4.78557	3.97301	4.88414
0.502042	0.953656	1.71302		1.08257	1.29441	2.89538		1.5105	3.48965	3.44769		3.792	3.12221	4.13871
0.924357	1.02	0.929345		1.32263	1.16022	4.51672		3.52748	2.76796	1.89333		3.49221	4.92993	3.56873
0.901625	1.14346	0.861615		1.97058	1.22851	1.29226		1.37264	2.52589	3.19506		3.67908	4.24915	7.05407
0.694503	0.757595	0.858267		2.22778	2.09944	2.61097		3.37164	2.9377	3.24653		4.54566	3.94019	7.61137
0.596869	1.12657	0.823598		2.05187	0.910511	4.19176		2.77661	3.68199	2.55741		4.4728	7.33551	5.37303
0.710918	1.06917	1.02978		1.00615	3.00084	2.94007		1.56879	2.86436	4.37092		4.94616	5.37905	3.53269
0.732745	1.05268	0.824036		2.5816	0.700284	1.48937		2.43272	1.59478	3.22509		4.8401	3.6019	9.98541
0.601124	0.765828	1.19971		1.51843	2.22687	2.44112		1.98034	3.45704	2.7764		5.15115	6.43807	4.17764
0.75935	1.15085	0.865244		1.58897	0.795515	3.46002		3.21307	3.36639	2.02907		4.46823	4.19965	3.19989
0.87956	1.06636	0.946176		2.08934	2.6562	2.52078		1.80631	3.35249	2.98153		3.54879	4.07968	5.2648
0.616393	0.862315	1.50366		2.13619	2.48202	3.08352		2.73344	2.43686	2.90707		4.76211	4.65086	10.0641
0.601489	0.98307	1.69955		1.89992	1.46941	1.5017		2.66833	3.29233	3.54877		4.93746	5.94625	5.26073
0.599853	1.26615	1.38152		1.39211	2.16172	2.18626		2.67073	2.64372	2.60315		5.52723	3.33071	3.11667
0.838634	0.713506	0.814885		1.34198	1.83188	0.957562		2.60345	3.22142	3.69257		4.75686	3.57794	3.09061
0.720122	0.738837	1.26699		1.12926	1.33571	0.947083		2.55627	4.33381	3.62438		3.09894	7.13128	3.83698
0.997316	1.51482	1.22498		1.65514	1.03027	1.83096		2.8936	4.39924	2.93934		4.35692	4.14863	4.34937
0.761776	0.868039	1.35739		2.6745	1.16156	3.72231		1.51136	2.01135	3.38716		4.94844	5.0058	4.98306
0.740896	1.32725	0.966148		1.17485	1.92815	0.88602		1.74245	2.47711	3.24973		3.65232	4.13214	4.36585
0.927304	0.578974	0.928715		1.37858	2.12369	1.372		2.12523	3.55504	1.48733		3.06186	3.7981	6.3551
1.03285	0.582127	0.917843		1.79279	1.14249	1.84188		1.68172	2.88078	3.00529		4.54439	4.01693	4.47955
1.90362	1.05224	1.22839		2.18507	2.31464	2.12089		1.85385	2.45252	1.79484		3.37434	5.05423	3.75975
1.25279	0.673538	0.879183		1.4523	1.08373	2.1159		1.4138	3.30827	3.25524		3.28338	3.98895	5.12354
1.24385	1.12023	0.73849		0.940517	2.94731	1.66093		3.32033	3.17087	3.20353		4.67642	3.88228	9.83902
0.894773	0.920949	0.693247		1.87526	1.09392	1.33318		2.79039	3.1123	2.87081		4.97124	3.77425	3.26664
0.979972	1.78958	1.44471		1.35844	1.03925	2.13628		1.9981	3.21049	2.40038		4.09409	4.92533	4.65606
1.12825	1.3634	1.62959		2.38791	1.03904	3.59575		1.59027	2.59145	3.67741		4.03118	2.92169	5.8579
0.858998	1.10685	1.83669		1.21393	2.58752	1.40396		2.95214	2.99028	2.08822		5.77801	5.59958	9.70247
0.878256	1.26399	1.15351		0.936387	2.16534	1.46072		1.66063	2.17973	3.36404		4.15995	3.50746	4.73636
0.941609	0.741655	1.79306		1.77765	1.62591	2.82317		1.54157	2.98114	3.63662		4.72963	4.38907	7.90489
1.06687	0.785652	1.42677		1.74582	1.2965	1.57877		2.6608	4.01032	4.08719		5.05353	4.18563	2.93152
0.832647	0.855272	1.25376		2.1252	1.10707	2.32761		2.026	4.07742	2.88486		4.20355	4.12908	3.79281
0.955761	0.658268	1.24969		2.24416	1.25618	2.73627		2.86235	3.20826	1.30274		4.83211	4.50145	5.81841
1.00703	1.44541	0.499674		2.23693	0.965932	1.8786		3.13089	3.35313	3.4616		3.66161	5.82469	4.01685
1.21604	0.560911	1.5446		1.26165	1.49235	1.09071		2.93974	3.54505	1.44511		3.43725	4.92388	5.63198
0.986386	0.591522	0.545919		1.59429	0.947597	3.00034		1.22838	3.07775	3.601		3.69312	6.55845	5.01447
1.02751	1.4682	0.521662		1.82392	2.99416	1.16908		3.59655	3.585	3.24321		3.57803	3.78735	3.95867
1.02004	0.984661	1.05356		1.67319	1.08964	3.41747		2.79515	3.24665	1.67264		3.92533	3.97009	4.59224
0.901625	1.72481	0.884276		2.64987	0.908186	2.15572		1.4469	2.88304	1.69774		4.71831	4.31145	4.84454
1.11587	0.539175	0.933859		2.44046	2.67599	2.10447		2.03541	3.88632	3.64776		4.14514	3.88212	4.78627
0.558416	1.67745	1.28174		1.22108	0.97409	3.0583		1.62446	2.55381	2.19198		5.52214	3.87524	5.25173
1.45797	1.23484	1.20732		1.39738	0.739474	2.11783		1.89238	4.26837	3.05258		4.53897	5.70673	3.10288
0.97802	1.19532	1.03004		2.02988	1.3236	1.04106		2.02112	3.0377	2.54708		3.20573	5.09247	5.14845
1.13349	0.503111	1.0234		1.83847	2.41238	2.1117		1.6856	1.9335	3.10047		3.67265	4.0563	4.72664
0.746565	0.660238	1.07637		2.62045	1.05881	1.48898		3.80929	3.58937	1.23213		3.46811	3.96372	4.61904
0.59698	1.16062	0.820926		2.56487	2.96341	1.98412		1.66246	2.70628	1.89534		4.59837	3.04611	6.01229
1.12103	1.11248	1.08617		1.97375	1.64589	2.06707		1.66229	1.76676	2.03874		4.50953	7.785	4.04194
0.663762	0.849312	0.472165		2.07549	1.19904	1.98314		2.69534	2.37499	3.22311		3.94317	3.38579	4.99064
0.783638	1.45059	0.816378		1.74464	1.52035	2.42912		3.43604	1.45547	3.20995		4.64111	4.19455	2.97845
0.685098	0.520572	1.71201		1.05313	1.45192	1.16153		2.53157	3.72409	2.48213		6.25719	3.20837	3.08384
1.06241	1.22812	1.01434		1.41353	1.29336	1.3023		1.91015	2.47523	3.22044		3.15467	3.67682	5.12897
0.826197	0.69252	0.599413		1.93684	2.80152	2.4685		1.67329	3.24661	2.41248		4.61227	3.78421	6.38696
1.25336	1.02134	0.496729		2.10024	2.90413	3.61799		3.37972	2.16279	1.73773		3.2174	3.83112	9.48931
0.78032	1.17105	1.02874		1.56277	1.57894	2.10078		1.2243	2.95594	1.87037		4.56708	4.84371	3.23842
0.914941	1.11883	1.94521		1.0746	1.52802	2.3915		3.52376	1.56665	3.89896		4.95193	4.18379	3.07994
1.32408	1.46382	0.873516		2.32367	2.17199	2.1396		1.27565	2.71321	2.86006		3.62102	4.46023	9.16644
1.16427	1.34674	0.819683		1.55284	1.36366	1.82281		2.92185	1.51601	3.15391		3.32591	3.02124	5.49113
1.36236	0.887329	1.25728		0.958657	1.96482	1.05798		2.62346	3.581	3.39812		3.78064	4.42153	3.73586
1.31959	1.30659	0.674451		0.979088	1.18471	1.48215		3.029	2.21511	3.34483		4.90388	3.40016	6.45034
1.43882	1.158	0.969156		1.86505	3.75546	4.07078		2.74401	4.01727	1.98354		3.83674	4.3401	5.41584
0.708901	0.700223	0.674098		2.69236	2.558	2.6817		2.41767	3.39699	3.05317		3.67972	6.88553	9.281
1.09044	1.30019	0.970114		1.59293	2.02173	2.925		1.79668	3.47579	1.48688		5.14483	6.09172	3.57966
1.15867	1.15217	0.493836		0.985632	1.50265	2.23474		3.03265	3.53956	2.79729		3.23203	4.16004	2.95607
1.0858	1.43775	0.583943		2.07298	2.44854	1.64253		1.66787	3.02781	2.24179		3.69105	4.36635	5.03551
1.16334	1.21833	0.646885		1.10452	1.51394	1.1783		1.49265	1.87582	2.36932		4.77613	5.28363	3.37103
1.04471	0.889181	1.14235		1.492	1.22597	2.29283		2.5151	2.93856	2.95018		3.08104	3.9804	3.66815
0.994437	0.626993	1.02934		1.54433	3.41433	2.66154		2.50699	1.61305	2.95899		4.23013	4.22703	4.13886
0.882139	0.519581	1.04267		1.97819	2.02155	2.11202		1.89946	3.55434	3.4953		3.92175	4.19615	4.42706
0.757562	1.48997	0.723217		2.14231	1.43446	2.266		1.33062	3.2627	1.91932		4.73672	4.42991	6.56792
0.617617	1.69914	0.526587		1.95861	3.05991	2.27735		2.15257	2.13204	2.31916		4.51225	6.15272	3.30362
1.19969	0.964233	0.868685		1.71266	1.22079	2.05518		2.64267	4.58968	2.92067		4.8114	4.17922	10.2257
0.906818	1.4254	0.490018		2.12377	3.05123	3.06985		3.17321	3.05744	3.40337		4.15028	4.18888	3.28825
0.871191	1.42533	0.869324		2.33447	1.51757	2.72216		3.3565	2.55646	2.84308		3.82985	4.19247	5.49918
1.09641	1.31873	1.14805		2.3988	2.28971	2.7567		3.31805	4.53202	2.80819		3.43754	3.49955	3.94935
0.865371	0.707103	0.806119		1.66667	1.86145	1.39903		1.20272	3.89521	3.31743		4.74059	5.89773	5.53639
1.27626	0.678068	0.861972		1.92414	1.93206	3.60433		4.01834	2.4585	2.55817		6.06774	5.00948	3.1413
0.761149	1.43547	1.1261		0.884946	1.72663	2.14138		1.75084	3.31256	2.47034		4.00763	3.91016	6.34589
0.982148	0.85599	1.47306		1.7167	3.35927	2.01866		1.5546	1.96519	2.76694		5.72414	4.08674	4.29344
0.856554	0.731091	1.29704		1.13065	0.962691	1.09201		1.5247	1.84252	3.47181		4.60101	3.98151	4.78595
0.977801	1.30146	1.40952		2.11946	0.984558	2.50036		3.31748	3.17909	2.67992		4.29592	3.55136	4.15319
1.13807	1.04848	1.4543		1.7957	1.86017	2.12551		2.64692	2.62455	2.56429		5.00377	4.53335	3.10348
1.46204	1.502	1.00063		2.28867	1.33056	1.50026		1.45978	3.98904	1.56086		5.67374	3.63527	5.33642
1.09132	0.751355	0.61266		1.47142	3.3612	2.53161		3.44144	3.47613	3.15866		4.35543	5.40355	8.72258
0.80827	1.10751	0.692355		2.46923	2.95137	1.40392		1.41253	2.88358	3.24693		5.49137	4.7282	5.39753
1.12828	1.247	0.794906		1.40528	1.15653	2.44989		2.0222	2.56892	3.44161		3.53771	3.8276	3.31868
0.651519	0.962315	1.01627		1.86665	1.7243	2.10692		1.57053	2.92273	1.41963		4.59396	4.29731	3.355
0.790402	0.616328	0.814399		1.73853	1.25023	1.47264		3.10375	1.91398	2.96797		4.29362	3.94106	5.38417
0.982976	1.15285	0.767603		2.39269	3.4685	1.47601		2.53644	3.49668	2.82204		4.34161	5.45387	3.17287
0.799389	1.26128	0.880462		2.38413	1.26482	1.46775		3.55543	2.3341	1.88823		3.50823	3.78804	5.15162
0.739191	1.49184	0.963685		1.17273	0.76831	1.3837		2.95246	3.76989	1.71654		3.82798	4.20819	3.46058
0.919877	0.503248	1.09925		2.43861	1.37173	1.80929		2.12678	1.74497	2.44211		3.05662	4.25973	3.2514
0.763199	1.07126	0.551382		0.958744	1.64014	3.00131		2.64906	2.78727	2.72888		3.47261	6.26385	4.22239
1.07983	0.574926	1.12561		1.06901	1.30009	2.07336		2.12843	2.27098	1.87802		4.39619	4.34847	5.23032
0.869481	1.62597	0.942688		0.742252	1.12295	1.51997		2.68996	2.01052	1.85042		4.92217	4.21686	6.98287
1.37492	0.651764	1.34549		1.331	1.66997	3.1107		3.63652	3.41113	2.92822		3.95746	3.31467	5.06143
0.731356	0.847816	1.53801		3.16584	1.42293	2.8616		2.64341	2.02731	3.50291		4.51795	3.8045	4.15621
0.555472	0.832925	0.589409		2.68548	1.18744	1.82958		2.96862	4.2005	2.31995		4.68824	4.4299	5.44626
1.22196	0.839101	0.914359		1.56925	1.33344	0.937048		2.53272	2.04956	2.44221		4.58478	4.77479	5.04683
1.03779	1.18261	0.623886		1.1121	1.092	2.2229		2.41338	3.099	3.22525		4.32747	7.496	7.52466
1.6057	0.944487	0.792805		0.799707	2.61103	2.05859		3.50229	3.70674	1.68055		4.28823	4.13633	4.16296
1.09352	0.832547	0.463896		2.41727	1.84812	2.61488		2.71299	2.58393	1.67178		4.22022	6.68146	5.9287
0.873415	0.689405	0.800736		2.42894	3.35345	2.02257		2.32757	2.25151	2.57311		2.9997	4.04329	5.26457
0.805078	1.04958	1.20957		1.19034	1.11083	5.39124		1.59072	3.13133	2.01468		4.44601	2.6503	3.00086
0.715174	1.56061	2.02336		1.18661	2.38192	3.24474		3.5882	2.76303	3.05714		4.684	4.21792	7.33545
0.748616	0.772365	0.57036		1.38378	1.26958	2.87397		2.44379	2.88258	3.27508		4.37701	4.22902	2.99188
1.24638	1.48456	1.07638		1.43216	1.27106	1.72802		1.19923	2.83086	3.33122		3.68739	4.15337	3.5156
0.751404	0.767644	1.63627		2.72168	3.50784	2.77473		2.77502	3.60558	1.4884		4.30086	7.13122	6.35727
0.631993	1.15729	0.486215		1.47085	3.40431	2.71382		1.40217	3.24598	3.23096		4.66449	6.77978	4.56415
0.767591	1.80163	0.460768		1.62562	2.52139	1.4949		3.13615	3.39116	1.57427		3.59822	4.11425	4.69518
1.1379	1.0597	1.22551		1.01299	3.28839	3.04434		1.21371	1.83873	2.75718		4.07182	5.55922	3.94752
0.747598	1.03713	1.1852		1.10005	2.33017	2.46312		2.82	3.61544	2.28507		4.43851	7.25839	4.12755
0.593802	0.945803	1.18178		1.02056	0.822946	1.76556		1.47507	3.09488	3.12648		3.83431	4.73793	3.06756
1.16812	0.916372	0.716836		1.93599	1.66763	2.21941		1.585	3.45542	3.6726		4.2492	6.06796	4.75818
0.976721	0.776793	0.566806		1.33494	1.79456	2.15161		4.1798	2.09791	2.78411		5.08066	6.67579	10.5541
0.982482	0.622276	0.939047		1.54285	2.38251	3.96639		3.98528	1.2787	1.32578		2.96098	4.12058	4.45937
0.627328	0.989323	0.98051		1.83262	1.45006	2.41537		2.28362	2.93071	1.47238		4.48183	3.97024	6.45285
0.913177	1.10336	0.808487		1.27182	3.56427	2.90055		2.78558	4.07928	3.22459		4.66408	2.86241	9.41628
1.42203	0.931716	1.65672		1.19382	1.95745	3.69022		2.20827	3.578	3.02436		3.96956	5.46709	4.92032
0.877765	1.04391	1.19592		1.19871	3.09851	1.87446		3.5453	3.47906	2.07833		3.58161	4.24938	4.69556
0.635732	0.690352	0.720566		2.69603	1.6132	2.39152		3.47555	2.07651	1.44078		4.95991	3.94309	2.99658
0.75439	1.17338	0.932312		1.63466	3.899	2.3458		3.65665	3.43117	3.16526		3.69932	4.15676	4.33028
1.06601	1.00605	0.694357		1.29144	1.3127	1.96149		1.76129	2.19511	1.24253		3.81013	4.62384	2.83763
0.530124	1.50821	0.463411		1.07943	2.12118	1.21763		3.25787	3.24431	2.44756		3.56491	4.17106	3.13114
0.595531	0.637378	0.730512		1.55484	1.51352	1.86135		1.85615	1.81083	2.49706		5.35257	3.86912	5.6626
0.478419	0.510987	1.12986		2.17999	1.55005	3.48859		2.68634	2.67072	2.55522		4.79035	4.44903	5.34079
1.03887	1.18992	0.443866		1.95901	2.52339	3.42968		2.06605	2.91836	3.37458		4.9734	3.69184	3.94602
0.934731	0.883196	0.43163		1.51853	2.12106	1.76961		1.64757	0.975554	3.05557		4.74032	3.86401	5.6071
0.589472	1.02276	1.37635		1.49818	1.68996	1.28345		1.60448	3.10529	3.42283		5.99698	2.94886	3.27517
0.861254	0.923383	0.609906		2.52824	2.33574	1.16123		1.25926	2.34889	2.72005		4.8722	4.38521	3.58383
0.722347	0.68411	0.419679		1.70702	1.62869	2.77385		1.36221	1.90996	1.43838		4.67908	3.20145	6.50342
1.08596	1.02743	1.03445		2.53907	1.44086	3.72038		3.94778	3.15049	3.49124		4.45812	4.12044	5.58738
0.857585	1.14002	0.795079		2.37487	1.17553	2.97548		1.36544	3.15248	3.12977		4.70701	4.13592	4.61913
0.698379	0.473141	1.16561		1.54998		1.73534		2.9846	4.40463	2.70975		4.76635	3.85897	3.5073
0.499336	0.882103	0.76306		1.15773		1.72156		1.95068	3.48297	2.41456		4.27939	3.41846	5.45716
0.612304	1.27264	1.44473		1.34275		2.10533		2.81854	3.51977	2.60413		3.47464	3.64733	3.48021
1.10963	0.913037	0.997588		1.21322		2.54612		2.2636	3.36568	3.24628		4.96339	4.41998	5.58445
0.700235	0.83749	1.01989		1.41743		2.58005		2.87877	3.33199	3.15071		4.32792	3.88197	5.44017
1.2538	0.850236	0.931984		1.30637		1.8987		2.74671	1.70793	3.04571		3.17031	3.78165	4.07139
0.441404	0.75416	0.63935		0.820814				2.71449	3.91884	3.15286		5.1377	4.4046	4.0948
0.803954	0.523286	0.881082		1.84791				1.65377	3.28117	3.41732		5.11771	3.66778	4.11447
1.49733	0.903766	0.945644		2.17066				1.35488	2.22203	3.6202		4.44582	3.46078
0.447924	0.560999	0.551257		1.82				1.21044	3.44382	2.5175		4.59031	3.86861
0.623382	0.743707	1.02898		1.19747				1.27365	2.46194	3.35801		3.90377	4.19533
0.934267	0.72857	1.20147		1.0314				2.19769	3.67561	1.47478		5.22999	4.08944
0.503205	1.48789	1.08248		1.88805				2.71657	3.59681	2.42951		6.06882	4.02697
0.80327	0.853051	1.07104		1.57352				2.81674	3.35433	3.2936		5.52301	3.70061
0.9111	0.524619	1.30141		1.68828				1.18892	3.72112	1.66744		4.71519	6.09885
0.611262	1.21845	0.758058		2.43224				1.41601	3.80655	3.00541		3.71938	3.46902
0.756587	1.1792	1.14889		2.54915				1.57127	2.72548	2.14758		4.96844	4.29293
0.910185	1.36617	0.528849		1.45189				2.02424	3.98534	3.09869		3.23464	3.97344
0.657859	1.38599	0.846958		1.43934				3.09832	3.08833	3.22008		6.42154	4.02172
0.837283	1.11821	1.22109		1.82459				1.82435	1.54286	3.36249		3.68896	3.99718
0.750443	1.01014	0.885744		1.84499				3.04733	2.78876	3.08257		2.93538	3.69987
1.26532	1.01775	0.973053		2.58635				2.42477	2.77864	3.1648		5.12321	4.15404
0.992935	1.20148	1.08169		1.95893				3.60124	3.46189	3.5857		3.21942	4.01531
1.09778	1.41099	0.993975		1.47369				2.74637	3.20473	2.66122		5.21848	5.35289
0.727572	1.21315	0.894087		1.52989				1.62056	1.30013	2.51858		4.59059	5.94919
0.915306	0.6614	0.603488		1.89769				3.38441	2.87216	2.50151		3.01019	4.42893
0.759228	1.79698	1.56908		1.8107				1.62897	2.73787	1.99744		3.78676	4.56753
0.423942	0.878717	1.01981		2.47496				2.92752	2.62533	3.12288		3.22749	7.4058
0.891626	0.549547	0.545194		0.892158				1.74503	3.12919	3.36316		3.89973	5.88697
0.799228	1.14314	0.724589		2.38057				2.67163	3.86438	3.50335		4.95535	4.67051
0.84776	1.90907	0.62688		0.945182				1.52879	2.50075	2.66544		4.83089	2.8227
0.700846	0.558775	0.81367		2.58721				1.91281	3.62446	3.32682		4.21603	4.11867
0.813841	0.744554	1.24677		1.05206				1.78477	1.37219	2.98718		4.69136	4.42561
0.487863	1.84832	0.678651		1.41686				2.76087	3.83554	2.12532		4.81721	3.89954
0.804406	0.606068	0.545102		1.98956				3.13736	1.13266	3.19846		4.74101	3.82175
0.813571	0.87399	1.05588		1.23327				2.07442	2.21684	2.47007		3.19307	3.8036
0.801554	0.706523	0.787219		1.14712				4.06928	4.16974	2.97777		4.30496	3.8629
0.921742	1.39332	0.539777		1.38424				2.02853	2.61359	1.79606		3.51269	4.04694
0.7196	0.697667	1.17815		1.68787				2.41559	1.81294	2.57041		5.50426	3.15249
0.949339	1.96924	1.0092		1.77642				2.2688	2.98434	3.40819		4.18528	7.58519
0.963852	0.920008	0.678192		1.98378				1.90301	2.58652	2.74811		4.15832	3.66698
1.31082	1.14194	0.517781		2.07894				2.83575	1.94427	3.49109		3.43015	4.10209
0.98453	1.36182	0.771454		2.15544				3.80023	2.9283	3.01385		3.97825	5.889
0.515606	0.848271	0.941893		1.01254				2.32605	4.13367	2.26733		3.9262	3.77211
0.64441	1.54681	1.17521		1.70125				1.73851	3.34299	3.35734		5.20751	6.31114
0.981184	1.1789	1.18303		0.99865				2.01649	3.2938	2.78517		6.4861	5.95297
0.918539	0.725568	0.63663		2.35547				3.32605	2.54413	2.04224		3.7024	4.84908
0.452218	1.50432	0.972974		1.62492				1.47333	3.05929	1.76435		4.32525	3.85676
1.06562	0.698243	1.10326		2.48131				1.39212	2.41369	3.24129		3.0642	5.1485
0.414224	0.568331	1.32587		1.94138				3.04772	2.93547	3.0539		5.12708	4.10836
0.66425	0.796413	0.776832		1.54363				4.08736	3.18989	3.26935		5.71983	4.10664
0.773817	1.01648	1.50095		1.28559				3.42275	3.61831	1.32599		3.60998	3.68617
1.21198	1.92982	0.641802		1.42152				1.54999	3.11925	2.8579		4.68197	3.80126
0.979545	0.767433	0.921493		1.45292				1.56857	3.61087	2.00127		4.15892	6.18992
1.12134	1.12493	1.54434		2.48529				3.34165	2.5917	3.08029		5.01878	3.23963
0.98132	1.01908	0.357518		2.42748				3.55524	2.66225	2.92476		4.27516	4.66476
0.92193	0.807415	0.528963		2.06225				3.63589	2.42985	2.6141		5.79703	3.88698
0.639453	0.845861	1.01157		2.49078				3.16294	4.17315	4.30546		4.79189	3.84955
0.81174	0.545675	1.66837		2.6149				3.09076	1.08667	2.71122		5.84973	3.78757
0.703484	1.02832	0.815047		1.33114				2.83677	3.53435	2.47081		4.13716	2.72847
1.16782	0.501447	0.95935		1.95819				1.30713	3.50357	3.24302		3.71589	4.50782
0.945072	0.69118	0.778661		2.08228				1.66315	1.83556	1.5416		3.96078	3.76728
1.15316	0.421551	1.68982		2.0301				1.42995	2.63989	3.74457		5.05233	5.23175
0.970096	0.712949	0.356643		1.5631				3.04983	2.50049	1.99574		4.80685	4.38027
1.01149	0.789677	0.42653		0.885193				1.97758	4.12466	2.79296		4.57182	4.1235
0.560583	0.986387	0.99354		1.95179				1.42109	3.24327	2.22185		4.08494	4.01041
0.644339	0.735346	1.56603		1.72649				2.86581	3.26119	3.39226		5.01754	6.07892
0.730174	0.493975	1.15076		1.11464				1.53483	2.97733	2.99372		4.75324	4.39857
0.933774	0.389648	0.468823		1.24504				1.71205	3.11395	1.34287		5.03087	3.39959
0.789217	0.639106	0.470219		1.34088				1.46875	2.22232	1.59529		4.70002	5.48797
0.562103	1.06171	0.735515		2.0476				2.44966	2.15065	3.51444		5.10136	3.76174
0.693992	0.68653	1.08461		2.48565				3.56967	1.43203	2.99597		5.59324	3.88192
1.05618	1.49726	1.099		1.67744				2.96019	2.52718	3.06823		3.37925	3.98956
0.660876	1.27064	1.06393		1.75068				2.32258	2.82896	1.62527		3.69854	2.63697
0.389692	0.708186	0.643483		1.66432				4.12252	1.47234	3.709		3.1385	3.28447
0.597946	1.24478	1.30893		1.55838				2.50888	1.83417	2.74387		4.11346	3.94021
0.67732	1.47567	0.586444		1.16906				3.55759	3.01593	3.04993		3.5476	4.22107
1.132	0.786344	0.916488		1.81578				1.41116	2.32997	3.3488		5.94165	3.83251
0.780143	0.946724	1.04386		2.10605				4.65298	3.06752	3.01194		4.11484	4.0092
0.639359	1.3535	1.11152		0.895557				3.43488	1.63565	1.55149		4.534	3.62202
0.67372	0.63106	0.551361		2.10318				1.17241	3.5164	2.03884		3.3847	4.50201
0.401867	1.23089	0.834494		0.995968				1.97801	2.08662	2.64241		5.00155	4.81564
0.797702	0.788651	1.06514		2.67402				2.75839	2.18597	2.78946		5.93368	3.63563
0.509815	0.65405	1.44377		2.40859				1.27482	3.31098	3.01818		4.59996	4.28744
0.546148	1.036	0.752052		1.96369				2.25909	2.93771	1.52664		3.11065	3.05243
0.584554	0.77117	0.468044		2.32678				2.39527	2.63511	3.22618		4.88419	4.20969
0.820293	0.810178	0.580668		0.806286				1.65839	2.21988	3.08859		4.28336	3.88389
0.901338	0.406165	1.15514		1.19323				3.99791	2.64046	2.61804		3.9389	4.43444
1.15052	0.797495	0.815453		2.50508				3.06934	2.52705	3.25598		4.37701	3.91141
0.713172	0.84564	0.533276		1.83653				2.99607	3.23078	3.34754		4.37219	6.35364
0.65253	1.60797	1.0536		1.76514				3.44391	2.27851	2.73853		6.50626	3.67241
0.871645	0.600347	0.990326		2.41271				3.36881	3.14791	2.10667		4.57393	3.86317
0.712056	0.44116	0.759701		1.28183				1.67208	3.2724	3.25916		4.63809	5.19057
0.905661	0.759274	1.54763		2.12952				1.5334	1.2402	1.62435		5.87134	3.77868
0.786333	1.01926	0.859668		1.31563				3.47659	2.17704	3.331		4.83916	3.92326
0.78778	0.885274	0.869144		0.852557				1.66976	2.91598	3.16952		3.35395	4.01686
0.646401	0.918086	1.05661		1.01646				3.12311	2.60488	2.75533		3.87574	8.56575
0.708657	0.969909	0.420022		2.82768				1.3256	3.37348	1.99482		3.65012	4.05007
1.15107	1.19256	0.961326		0.813441				2.26891	0.995074	2.2054		5.33302	5.86417
0.957434	1.57422	0.510484		0.963839				2.47045	3.19894	2.91081		4.68914	3.91315
0.644251	1.58889	0.77001		1.68133				2.62164	2.71663	1.35244		4.32958	4.1772
0.626402	1.56232	0.492439		0.746398				2.48574	2.64836	3.72346		5.37056	4.646
0.844223	1.29567	0.527938		1.18983				3.22253	1.3248	4.19198		3.64077	4.31967
0.564278	1.70734	0.817871		0.811843				1.20241	2.29787	3.17594		5.37921	8.073
1.12819	0.822782	0.985914		2.39615				2.20061	3.30723	3.6525		4.5675	2.99838
0.65071	1.16178	1.85546		1.13498				1.47324	1.09562	2.85087		4.73635	4.15588
0.691488	1.08123	0.848219		1.50206				1.18552	1.92599	1.50469		5.05511	4.296
0.681347	1.17402	1.97957		2.65754				1.31414	2.48457	2.96629		4.80118	6.10979
0.674669	1.13645	0.74304		2.42576				1.41501	2.99828	2.96871		5.90591	3.96456
0.874938	1.09095	0.711104		1.29537				1.60599	3.09097	3.15098		3.65817	3.41973
0.732509	2.00528	1.0072		1.36566				1.50919	1.55929	3.2571		3.79778	4.19937
0.544083	0.717578	0.826741		1.69553				2.9053	2.93504	2.4922		4.83304	3.35541
0.59349	0.801912	0.942431		0.9885				2.48045	2.59045	2.97451		5.08507	4.05518
0.564451	0.774313	0.933983		1.18509				1.43907	2.34032	1.2652		4.14968	3.68336
0.623144	1.61785	0.629648		1.75715				1.88932	3.15777	2.58412		4.68523	3.9461
0.909966	0.84688	0.783421		2.12101				3.08035	2.5947	3.0001		4.94862	3.85936
0.654803	0.903066	1.0456		1.62462				1.4201	2.37075	2.88288		3.57635	3.71187
1.39558	1.06756	0.881857		1.34871				1.66466	1.50743	3.30355		5.70185	4.07912
0.815329	0.954614	1.21443		1.01159				1.80445	1.85054	2.96343		3.56011	6.43165
0.498181	1.40248	0.962626		1.09836				1.62229	1.87223	2.52556		3.61728	5.09121
0.807421	0.85454	0.529499		2.25667				2.70347	2.48074	3.20791		4.63216	3.48994
0.556	1.78554	1.11005		3.02195				2.7336	1.90105	2.03784		5.84917	3.1397
0.859892	1.08975	0.966936		1.65203				1.43305	1.96316	1.47309		3.41195	6.52739
1.06931	0.773286	0.476956		1.6662				2.28561	2.95569	2.6044		4.81103	3.01966
0.358415	0.731171	0.704615		2.03018				1.26945	2.63366	2.33663		3.65601	3.72624
0.354751	1.12686	1.19837		1.66356				1.83533	3.13641	2.42117		4.19483	4.64286
0.793644	0.819597	1.21822		1.25056				2.30143	3.28915	3.36465		4.6366	3.77751
0.762432	0.612385	0.875355		1.82468				1.65956	2.69462	2.97279		2.85039	4.01544
0.795733	0.618121	0.787073		2.26518				3.13019	1.33165	2.83797		4.73216	4.63476
0.74347	0.696729	1.08195		2.07645				2.7692	1.90674	2.33704		2.98029	4.36274
0.895953	0.570527	1.02464		1.15238				1.81308	3.12168	1.76618		4.17696	7.4326
1.00253	1.31048	1.93658		2.12423				2.5319	3.10562	2.10561		3.16816	3.59235
0.412757	1.12072	0.80619		2.12551				1.73837	2.35499	2.90927		3.41597	5.75924
0.674093	0.681878	1.33215		1.13253				1.614	2.88078	2.7927		4.53901	4.29887
0.867863	1.25185	1.2658		1.63462				2.00016	3.29259	1.51126		4.91069	4.79573
0.909479	0.946419	1.76149		0.834012				2.05807	2.37003	3.1608		2.93343	4.72403
0.602053	0.806875	1.05434		1.52753				2.22809	3.33976	2.94026		4.01847	4.08762
0.678241	1.3863	1.3631		1.69214				2.14814	3.22333	2.23597		3.63197	3.98872
0.843725	0.842555	0.850297		1.52952				2.37803	1.75557	2.95484		3.67425	3.99741
0.581673	0.81751	0.81232		0.984829				3.23176	3.86938	1.75511		3.00014	3.62826
0.700462	0.527605	0.70783		2.10802				2.67755	2.80626	3.43695		5.12682	3.87017
0.540956	1.04581	0.506515		1.76227				1.92658	3.49634	2.57069		4.7095	3.94045
0.820945	0.899157	1.28258		1.51855				3.38221	2.78705	2.393		3.08635	4.15886
0.580236	0.95602	1.12772		1.20727				3.11723	3.04642	3.15056		4.54892	4.12613
0.831226	0.67822	0.566965		1.82915				2.57578	3.19167	2.11285		4.60518	3.82841
0.588929	0.424507	0.576352		0.933474				1.50133	2.37477	2.57478		5.27421	3.98551
0.731104	0.844079	0.679143		1.59599				1.65349	4.1204	2.28438		4.42436	4.15185
0.772875	1.31115	0.475938		1.98081				1.16693	2.74176	3.44483		4.98215	3.8651
0.529212	0.893733	1.89366		1.54986				2.47117	2.45634	1.96363		4.93412	4.8334
0.79292	1.21062	0.972088		2.18821				3.35699	0.985682	3.13442		4.8466	3.68038
0.51485	1.44912	0.817795		2.39849				3.92094	0.89081	2.62235		4.87419	4.03386
0.988255	0.513111	1.04127		0.985666				3.57421	3.33689	3.43278		4.50665	4.26798
0.781344	1.18707	1.00182		2.10399				2.41609	4.23072	3.07895		5.79735	4.02513
0.532957	0.998182	1.41396		2.03616				1.21544	3.41684	2.97276		3.68271	3.28793
0.720836	0.613291	0.457364		2.27111				3.9385	3.18191	3.20247		4.65453	4.93106
0.784679	1.84073	1.1325		1.58151				4.73139	2.30919	3.06497		4.93761	5.45249
0.750548	0.655156	1.17745		2.3068				3.2981	2.25149	2.37327		4.25958	4.05921
0.753106	0.893946	0.471379		0.912543				1.22743	3.79806	1.83696		5.5415	4.18801
0.78096	0.843452	1.37887		1.05261				2.07322	2.22622	3.18521		4.66352	5.76572
0.747251	1.08458	1.66179		1.122				2.77145	1.65348	2.83522		3.77916	5.67575
0.544318	1.41321	0.961587		1.22814				1.15426	3.22442	1.28399		4.94091	3.89135
0.778647	0.534982	0.987685		1.71226				2.6491	2.23329	1.94198		4.9206	4.65759
0.845027	0.714899	0.791565		0.68282				1.22092	3.41391	3.13896		4.59869	4.59711
0.750278	1.21949	1.61152		1.41508				1.54231	2.9652	2.57179		5.92181	4.60378
0.662829	1.02989	1.53166		1.47797				4.38226	2.13101	1.79143		3.12277	3.13845
0.894239		0.993866		2.38043				1.60697	1.32237	3.47264		5.39008	3.69486
0.384149		0.875812		1.28576				1.39141	3.41489	2.32808		2.93385	4.56897
0.550544		0.563336		1.71159				1.67053	4.51408	2.40119		4.13557	4.73462
1.24534		1.74663		1.09907				2.56463	2.95668	3.14583		5.35803	4.65713
0.797478		1.01804		2.37582				1.79802	3.05759	2.86772		3.91922	6.31844
0.802334		0.672917		1.65247				1.50167	3.27338	2.11682		5.30072	3.81751
1.08448		1.08247		1.71262				2.15119	2.428	2.69405		4.84556	4.64241
1.01357		1.10801		1.63474				2.84535	2.22942	2.75864		5.32835	4.75626
0.779506		0.592779		0.811593				2.27072	2.72167	2.49637		3.70293	7.76132
0.496173		0.957672		2.20215				1.60274	1.93022	3.06692		4.45801	3.95933
1.02994		0.652399		1.66313				2.67045	2.91122	3.23406		4.55536	5.39433
0.644311		0.569305		2.10246				3.56349	1.33198	3.06652		4.79431	6.54506
0.907324		0.576056		1.3008				2.72281	1.91669	2.6172		5.03852	4.04755
0.975678		0.565011		1.04856				1.35986	1.80988	2.97641		3.6783	4.10246
0.419684		0.488439		1.53986				2.26188	1.77032	3.013		3.80631	4.50804
0.980265		0.577044		1.79661				4.67589	2.43401	1.40406		4.30718	4.29551
0.463851		1.03925		0.796532				3.58512	3.74683	3.13379		3.42086	4.09625
0.466389		0.959175		1.94577				1.72188	4.01581	3.47187		4.56253	5.20823
0.924177		0.971219		1.54801				2.33554	2.49819	2.1291		3.1213	6.40383
1.08341		0.663813		1.45673				1.59341	3.24074	3.3859		4.26994	2.67949
0.849786		1.16719		2.09524				2.82138	3.72606	1.29407		4.23784	4.84018
0.635905		0.755299		1.61738				2.37125	3.42323	2.08303		5.46001	4.00552
0.712468		0.573344		1.10829				3.13524	2.02198	3.74961		4.28656	4.61165
0.528396		0.828921		1.36236				3.05168	2.1143	3.11124		4.92629	3.64386
0.632707		0.46459		1.78517				2.70455	2.6438	3.47564		3.68015	4.17461
0.698257		1.98989		1.61527				1.58283	3.63248	2.9399		3.94386	6.71441
0.67039		0.902875		1.75166				3.13915	3.42678	2.75582		3.96405	2.64651
0.978231		0.695359		1.67804				2.64231	4.66979	1.38733		3.29845	5.84297
0.35991		1.2476		1.87179				1.84512	2.76686	3.65604		4.21624	4.3072
0.625622		1.33963		2.06394				1.4399	2.81783	3.10592		3.52523	3.6289
0.66212		1.0111		1.94062				2.10354	3.22992	3.38898		3.66364	3.6169
0.606078		1.39039		1.36945				1.57821	2.38843	2.87739		4.54048	5.0375
0.877463		0.553599		0.952199				1.80377	3.18336	2.46724		3.57624	4.36092
0.692101		0.737184		1.64198				2.45715	1.52668	3.25245		3.41811	3.8825
0.407563		1.06764		2.03782				3.43657	3.24606	2.45546		4.05765	4.44575
0.690716		0.570011		2.61182				1.58885	3.04089	2.21041		2.97274	3.93852
0.74122		1.11221		1.23265				2.90479	1.23435	3.34073		4.45992	2.6567
1.01149		1.06166		2.19681				2.70642	2.12155	1.96278		4.76184	3.38567
0.786414		1.88613		1.48926				1.47765	3.25359	1.71317		7.05455	3.88424
0.837458		0.987932		1.80094				3.42657	2.64909	2.19549		3.38263	3.83996
0.635256		1.04124		1.64405				1.695	3.87153	2.76403		3.62048	3.94084
0.810469		0.891548		1.89259				2.81368	2.84331	2.67737		3.58015	3.35597
0.748695		0.593433		2.18941				2.86942	3.60884	3.0662		3.65567	3.62594
0.854709		1.21751		1.31263				3.19305	2.16628	3.35204		2.9585	4.27539
0.69107		0.641443		1.65541				3.41986	1.33704	2.30243		4.11624	3.15117
0.759886		0.920127		1.47645				2.64162	3.34915	2.76197		5.29588	4.91516
0.637676		0.841479		1.4955				3.56942	3.01379	2.90434		3.78209	5.84639
0.77338		0.966179		1.66735				2.97219	3.13261	2.94177		4.3905	7.02939
0.796262		1.07121		0.950489				2.5844	2.94621	2.57407		3.88992	4.56541
0.929702		0.531809		1.82395				3.7484	3.1583	1.55627		4.74255	3.87941
0.813257		0.691452		2.28804				2.35018	4.15155	1.33292		5.29381	6.95423
0.491697		0.950911		1.63416				3.13052	2.46674	2.18073		2.81632	2.79155
0.706932		0.980975		1.41792				2.77301	2.2483	2.2434		4.74493	4.89691
0.702553		0.693456		1.3141				2.54197	1.61555	3.56836		3.20455	4.24208
0.668961		1.1627		1.27832				2.90076	3.13715	2.72287		3.73236	3.55876
0.644668		1.40482		1.65936				2.78332	2.00779	3.37928		3.06316	4.19788
0.796734		0.598206		1.15501				2.62489	1.92752	2.38887		4.91612	3.99601
0.826299		0.525796		2.5991				2.0657	2.30363	3.91555		3.66936	3.46523
0.494111		1.12971		2.29008				1.45949	3.6783	1.40936		5.29042	3.97796
0.475005		0.578698		1.72913				2.50317	1.78153	3.26572		3.65762	3.98702
0.401963		1.10166		1.47381				2.87034	2.56506	3.11623		3.1697	4.14864
0.541269		0.568752		2.07599				3.2314	1.95795	2.35649		4.48139	6.72391
0.543637		0.928614		2.2725				3.56428	0.872718	2.13439		5.02371	3.86795
0.611736		1.04682		1.09208				1.76895	2.22648	2.04968		4.85084	3.99515
1.12561		1.42687		1.84931				3.31132	1.81647	2.95076		4.80792	3.82512
0.864308		0.412163		2.33048				3.12406	3.25792	3.31569		5.84964	4.38636
0.785618		0.618217		1.94209				2.50615	1.79563	2.80604		4.32813	3.92936
0.62667		0.873806		0.891748				2.70492	2.43925	3.18063		4.50841	4.9368
0.851872		0.472691		0.898662				3.04321	3.48282	2.70179		4.33495	5.80216
0.703409		0.795258		2.26819				1.23376	2.48464	3.30499		4.08222	4.53033
0.920561		0.772997		1.6559				3.19739	2.42129	1.73694		4.29141	3.17298
0.628873		0.888327		1.59494				3.54135	2.60021	1.84877		4.39236	4.31085
0.418831		0.938964		1.9368				1.47055	2.82798	2.98824		4.59286	3.94506
0.788514		0.607077		1.82344				1.99485	3.4479	3.02816		4.21958	3.88246
0.741677		0.528051		1.83761				2.68771	2.77861	1.28837		4.49325	3.89648
0.795302		0.700805		1.96179				1.72166	2.02357	2.00801		3.69715	3.72935
0.916662		0.598389		1.09429				3.36266	1.80762	2.86541		3.73684	3.76457
0.774709		0.981439		1.4338				1.61183	2.9326	3.05514		2.97732	3.78327
0.880589		0.933941		2.33136				2.23662	3.26843	1.27955		5.38048	5.25482
0.441354		0.70954		1.60104				2.90994	1.84432	2.95647		3.20637	7.51744
0.806017		0.577169		1.57825				2.57701	3.27502	3.42138		4.39654	6.49935
0.786681		0.856365		1.58417				3.11465	2.05887	2.10877		3.83132	4.00089
0.51303		0.811892		2.07194				1.44765	4.35178	3.0425		3.7686	3.75339
0.825488		0.831267		1.76588				6.22959	2.82122	1.70714		4.54111	3.94819
0.868721		1.64831		1.47874				1.75356	3.02279	2.92013		2.74583	3.77353
0.736684		0.59065		1.72129				2.53776	3.42669	2.94617		4.96539	5.13438
0.489643		0.988493		1.04996				1.4147	3.54449	1.52129		3.49591	4.09586
1.21151		1.1218		1.91437				1.59339	1.11861	2.9986		4.06615	4.987
1.4581		1.00727		0.847429				2.69308	2.18948	3.11772		4.21761	3.87629
0.6621		0.480986		2.06949				2.71062	2.94905	2.52799		4.86822	6.37952
0.600044		0.467698		1.03373				2.20742	1.62032	3.11869		4.25761	3.81272
0.535574		0.959395		1.58899				2.47488	1.43538	2.00018		2.89818	6.98869
0.632673		0.832763		1.44972				3.62022	2.23756	3.11227		4.42448	3.81328
0.821094		0.947925		1.18408				2.35091	2.13941	2.36177		4.20467	3.89484
0.868404		0.878342		2.07874				4.8487	2.6175	2.80285		3.20672	4.55597
0.770159		0.479898		1.46019				2.52929	3.76781	2.89602		3.97442	3.52053
0.778302		0.46986		1.85357				1.64747	1.52723	2.34059		5.65202	4.25192
0.873424		0.782175		1.13486				2.5958	1.1163	3.47947		4.6373	3.86582
0.745024		1.19898		1.07068				3.55852	3.39053	2.76274		4.25778	4.41098
0.570281		1.24566		1.39052				1.92113	2.37297	2.24054		5.376	3.47354
0.849267		0.707882		2.23198				1.49544	2.83226	3.03947		4.90687	3.69911
0.652145		0.887417		2.48779				3.34876	3.14584	2.40825		3.79168	3.40806
0.651677		0.945381		0.94462				1.86004	3.66658	2.63038		4.60654	5.28977
0.587502		0.596685		2.10266				2.43294	2.20019	1.55366		4.14674	3.77735
0.659404		0.657112		1.65191				2.12538	2.80743	2.93793		5.3304	5.01383
0.492705		0.848867		1.34082				2.93121	3.27142	3.30763		5.17875	4.16643
0.536377		0.536711		2.48111				3.7539	2.03114	2.95476		5.14869	4.029
0.732385		1.41097		1.45144				1.71055	3.07507	2.87059		3.92671	4.44085
1.02742		1.01281		1.7175				2.70379	2.055	1.89167			5.91429
0.739533		1.41075		1.10286				3.22249	2.93314	1.64066			3.34188
0.572773		1.09143		1.97369				1.50063	2.21958	3.37861			6.24948
0.797211		0.409972		2.52699				1.61904	2.72866	2.87051			4.29305
0.747158		0.775387		2.27098				1.20568	4.22022	2.06799			3.81027
0.57145		1.25375		1.7112				2.81914	2.48961	3.27647			3.97791
0.830175		0.840157		0.684646				1.65634	3.08399	3.39003			4.20672
0.551929		0.574149		1.31941				3.83048	0.878131	2.1139			3.92814
0.884489		1.00701		2.30291				1.35484	3.30281	1.44222			3.56762
0.938078		1.2123		1.82445				2.56568	2.93152	2.87419			3.5722
0.889129		1.12507		1.68058				2.51653	3.62217	3.14011			2.47092
0.675576		0.458735		1.16478				1.51884	3.80593	3.24224			4.23803
0.852848		0.806921		1.12916				2.87946	3.38014	1.86897			3.22068
0.924938		1.16682		1.876				4.92424	2.7726	1.3323			3.84739
1.04083		0.956577		2.8222				2.67654	3.24732	1.82739			4.6721
0.785461		0.731583		0.693932				1.5365	1.84351	2.75103			3.71745
0.692047		1.44323		1.81477				1.80464	3.9005	3.43755			4.0063
0.664381		0.704375		1.73445				1.56904	3.68133	3.15694			4.20492
0.677223		0.910359		0.982851				1.30293	3.03054	2.97362			4.86555
0.869579		0.926796		1.9683				1.8483	1.03554	2.54293			4.57878
0.723453		0.641387		0.757477				3.75253	2.60548	1.85375			2.84249
0.683042		1.14162		0.787975				3.98367	1.06289	2.92586			4.26329
0.722398		0.828309		1.76919				1.55735	2.6662	3.39875			4.02794
0.610476		1.29689		1.68101				1.88496	2.09325	1.57634			3.96846
0.561612		1.06102		1.3521				2.76691	2.66467	2.4839			4.19314
0.558753		0.612779		1.42788				1.48601	2.57991	1.67215			3.66356
0.734337		0.63164		1.71787				2.87585	3.33623	2.54436			4.0104
0.816121		1.90019		1.42255				2.82308	1.22543	1.3862			3.66784
0.734145		0.931191		1.66976				2.64425	2.20948	2.77752			3.54907
0.741359		1.10727		2.28351				3.55455	3.22753	3.15103			6.31235
0.44147		1.04147		2.12117				3.51367	2.86078	3.25597			3.67407
0.465889		0.687445		1.27206				1.51077	3.24134	2.13029			4.35659
1.12348		0.518004		1.37564				1.33239	2.10137	3.2089			3.75817
0.797266		1.13504		1.87483				1.78342	2.35844	2.34558			7.12618
0.48608		0.623019		2.73282				3.83198	1.60721	2.97518			4.67627
0.530241		0.526273		1.10821				2.77175	1.62861	2.73722			4.06626
0.426823		0.911428		0.935676				3.74127	2.67043	2.64934			3.54409
0.646141		1.16681		1.64229				1.7599	1.27787	3.2052			5.49669
0.412014		0.973991		0.902499				1.27967	3.36812	1.53853			3.82509
1.25408		0.375948		1.21396				2.6549	1.97154	3.1743			2.95524
0.491362				1.66339				3.94666	2.77874	3.17117			4.46712
1.20818				1.60877				3.75673	3.18861	3.7231			4.28852
0.775266				1.49775				2.64	3.33651	1.76041			5.18108
0.891167				2.27368				2.37264	3.54641	2.98465			4.33061
0.483849				2.18342				1.8046	2.65803	3.05908			2.84334
0.799875				2.04902				2.82685	3.562	2.32421			4.75932
0.821743				2.42077				1.84144	3.45775	3.55981			3.06662
1.11892				1.41448				1.50206	2.92244	1.50063			4.11635
0.769567				1.54593				3.55164	1.85161	2.90229			3.35671
0.840947				2.12927				2.81939	2.32587	2.58978			4.67366
0.588549				1.19675				1.38814	2.78073	1.53436			3.9851
0.601447				0.879873				1.96538	2.90557	2.1154			3.42099
0.524666				1.37099				2.90224	2.9868	3.29244			5.28009
0.817386				1.59143				3.23295	3.07548	1.39702			5.71179
0.965372				1.57353				3.48518	4.40879	2.06895			3.84459
0.593758				1.48159				2.18748	3.88111	3.23005			5.33333
0.856213				2.51087				2.93573	2.8835	3.19244			3.74956
0.595152				0.857053				3.96198	2.91263	3.16541			3.44706
0.467477				0.89517				1.33657	3.22521	3.21851			4.41929
0.601628				1.23462				1.80914	1.52467	2.68052			2.72267
0.85188				2.6337				3.38701	3.21144	2.89648			3.51311
0.648923				1.98968				3.63038	2.18296	2.73103			4.11184
0.645419				1.14698				3.84179	2.58916	3.86331			2.75997
0.698642				1.73085				1.65734	2.94528	2.02593			3.92549
0.804781				1.73332				3.01594	2.78977	3.13222			3.57613
0.783814				2.60239				1.82909	1.99537	2.41768			3.8504
0.476632				1.57999				2.75379	2.98443	1.20531			5.06164
0.906253				1.44744				3.14687	3.09248	2.28795			3.82006
0.513869				0.943813				2.47069	3.53081	2.80033			4.58811
0.33896				2.44416				1.39221	1.76833	2.70394			5.11358
0.847297				1.33326				2.30679	1.16588	3.1041			3.53238
0.574358				1.27127				2.42185	3.45231	3.46626			3.5181
0.587726				2.12352				2.78701	2.74015	3.12899			4.9025
0.471423				2.47117				3.35286	2.3342	2.78048			7.27199
0.470179				0.826968				2.08367	3.69349	1.80491			3.94393
0.791872				1.87325				2.06062	2.80425	2.11922			3.66527
0.596702				0.998792				1.42527	3.67365	3.21617			4.19014
0.803009				1.92309				3.22843	1.57489	1.77944			5.70638
0.716969				1.29587				1.66286	2.92822	3.4035			5.35581
0.608622				0.894348				1.71723	3.36781	3.03234			5.15345
0.38996				1.18832				1.31504	2.6715	2.42546			6.67137
0.524095				1.87631				3.10861	3.93679	3.04464			3.60417
0.626556				1.34512				1.36072	1.18889	3.10601			3.66872
0.564426				1.86712				3.05134	2.81132	1.49484			4.06533
0.626839				0.806236				1.80612	3.18352	3.47968			3.68772
1.41048				1.61232				4.44443	2.01337	3.3375			2.60964
0.565716				2.43177				2.72735	2.34722	2.57493			5.57159
1.19807				1.98984				1.66186	3.43559	2.15905
0.472713				1.98798				1.76268	3.52686	3.0127
0.779945				1.88443				2.76434	1.80435	3.60538
0.325484				2.49034				1.22772	3.3031	3.62962
0.364279				2.44303				2.89295	2.55377	3.27471
1.38061				1.93602				2.74505	3.04558	1.44285
0.579953				2.03026				2.43358	2.20207	3.02677
0.827667				1.0107				2.5118	2.9922	1.43186
0.426494				1.52081				2.41784	1.67867	3.11528
0.85041				2.31295				2.35161	3.04322	2.76446
0.615633				1.34952				1.50723	3.3188	1.77738
0.6024				1.71986				2.47864	2.79834	3.32054
0.696797				1.866				2.54275	3.08901	1.38447
0.515482				0.85085				1.71664	2.68247	3.12532
0.820246				2.35724				2.73333	2.87736	2.83896
0.349534				1.5771				4.28948	3.12224	1.25496
0.369187				1.91824				1.83415	3.49557	1.77638
0.705036				1.34649				1.69179	2.75757	2.7542
0.57318				1.33819				2.63136	1.94625	3.04811
0.695421				1.46321				2.94518	2.21661	2.22383
0.600245				1.21699				3.43816	3.18893	2.91258
0.421476				1.57568				4.13789	1.67814	3.63065
0.597183				2.13012				3.28415	3.13775	1.56371
0.734071				1.89011				2.33409	2.88323	2.08816
0.635813				1.25977				1.21227	1.04582	3.47945
0.54707				0.636179				2.26299	2.21745	3.20068
0.37273				1.10226				2.0332	1.09153	3.1475
0.954637				1.28298				1.86868	3.2124	3.26202
0.463659				2.29875				1.98074	2.83895	1.93137
0.74954				2.31952				3.12705	1.93573	2.4576
0.605068				2.39424				3.95154	3.0071	3.20034
0.745308				1.35451				2.25324	2.80311	2.46927
0.816054				1.61217				2.26543	2.33618	3.05839
0.7579				2.56205				2.60247	2.5881	3.11851
0.911334				1.40955				1.60807	2.1786	3.2557
0.546013				1.89981				2.38992	3.06699	2.2296
0.717105				1.41544				2.57992	4.27911	3.64513
0.736206				1.60775				1.18107	3.03235	2.73134
0.827686				2.31691				3.70283	1.87229	1.69966
0.89013				2.22205				1.90101	3.33986	2.69674
0.679993				0.944756				4.08292	2.19314	3.31021
0.445375				1.67543				1.7776	1.36302	1.5997
0.515725				2.25076				2.66071	1.77034	3.41165
0.44321				2.19023				1.17303	2.9742	1.68929
0.837033				1.01785				1.72809	2.11237	2.65083
0.754473				1.72431				2.61257	2.81978	2.81277
0.774789				1.34066				2.05389	2.35521	2.57634
0.655063				1.74607				2.60293	3.05112	2.94629
0.712405				1.0936				4.41887	2.80073	2.44812
0.398041				1.48097				1.25358	2.38616	3.19033
0.76323				1.19458				3.38879	3.19229	3.01465
0.610669				1.08719				3.57943	1.75285	3.6252
1.07594				1.61743				1.65953	2.81952	3.20577
0.98247				2.21235				1.67405	2.25709	3.64431
0.810216				1.84365				2.23596	3.23598	2.66766
0.739745				2.41015				3.18702	2.73143	1.38331
0.918994				0.738612				3.39507	3.11869	3.48199
0.546931				1.63572				1.16255	2.57787	2.38517
0.973793				2.39839				1.60978	3.02378	2.28442
0.570028				1.75257				2.97699	2.60644	3.0893
0.790372				1.64472				3.48092	2.76872	2.82029
0.744802				1.07557				3.26703	2.98447	2.70047
0.509768				1.69128				1.58002	1.35797	2.52174
0.76587				1.72803				1.2665	1.43243	3.35294
0.688762				1.23708				2.8987	1.86321	1.89216
0.808806				1.05097				1.99816	1.33046	2.81202
1.17916				1.90458				1.27968	3.50187	3.1538
0.926803				1.97364				2.50024	2.28963	1.88906
0.839755				1.284				3.36104	2.29147	3.04875
0.762365				2.50538				1.71524	3.44595	2.47629
0.590135				1.42755				2.74907	3.25877	3.19082
0.894758				1.23704				1.74474	2.64577	2.74531
0.758307				1.27061				2.1671	3.15866	3.17681
0.633657				1.09524				2.94399	3.18508	3.29767
0.863483				1.61564				3.3591	1.31677	3.14976
0.790323				2.43274				2.88361	3.22111	2.25867
0.611554				1.90892				3.78063	1.53011	3.37142
0.604568				1.45522				1.8246	2.84106	2.49426
0.739947				1.96204				2.03734	2.73554	1.80886
0.691509				1.5691				1.69388	2.20607	3.02149
0.893542				1.38563				2.19626	3.22917	2.63743
0.643243				0.785362				2.93098	1.38975	2.47038
0.747587				0.624458				2.02176	2.43575	3.42748
0.631705				1.81072				1.75432	3.2957	3.04478
0.743999				0.946582				1.35669	1.51292	3.31547
0.947659				1.65429				2.56544	3.22808	1.94271
0.830311				1.03307				3.85754	2.38232	3.11307
0.883733				1.40301				1.3473	3.86309	2.92464
0.71126				1.26228				4.10571	3.33887	3.15637
0.820893				1.90867				1.89029	1.23023	2.08268
0.812745				2.09074				2.81827	2.59216	2.18382
1.07758				2.04623				2.71533	2.89858	3.55049
0.922182				1.0589				3.02674	1.57455	2.53273
1.04476				0.64687				2.56048	1.70091	3.33419
0.543669				1.56821				3.47283	1.09491	2.82055
0.880221				1.16236				3.52719	1.1921	3.01653
0.617474				2.4597				3.20615	2.79277	3.52735
0.576337				1.42623				1.26725	3.88049	3.19876
0.731746				1.37766				2.03708	2.11045	3.07055
0.734128				1.35789				2.53384	4.08776	2.95391
0.851892				2.32634				1.76314	3.25825	1.84519
0.907135				1.24558				2.44876	3.26634	2.65434
0.676511				0.963615				3.82215	3.59321	3.26233
0.64054				1.79081				2.46527	4.11568	2.66479
1.06523				2.2529				1.5215	3.97397	2.5302
0.661211				1.73572				3.49066	3.68331	2.7489
0.751583				2.46047				3.09603	3.88687	3.0789
0.717309				1.8833				1.18472	3.33237	2.56129
0.946656				2.52111				2.24435	2.51823	3.36683
0.842085				1.68822				3.33368	3.39599	2.11428
0.59619				1.95157				2.16811	4.259	3.43049
0.623279				1.93135				1.62913	2.65623	3.26904
0.737933				1.29891				1.82408	2.91593	3.04697
1.14823				1.91656				1.36971	2.37053	2.12756
0.844983				1.66502				2.46078	2.72709	3.41343
0.91992				2.73458				1.51445	4.23306	3.26518
0.611285				2.12424				1.66014	1.6463	3.42457
0.702902				1.6694				1.79608	2.40266	3.31636
0.674615				1.073				1.63827	1.94443	3.37333
0.935536				2.00495				1.28407	4.15942	3.24868
0.919837				1.81431				3.14274	3.6857	2.77231
0.638834				1.29274				2.30025	3.57419	2.77687
0.866378				2.05333				3.25481	3.77889	2.42658
0.677412				1.19555				1.9501	1.27731	2.91502
0.959007				0.769657				3.38735	4.11054	3.1591
0.851198				1.46712				1.34648	3.11565	1.58293
0.941533				0.917518				4.433	2.26124	3.13653
0.934922				1.38974				2.70977	2.70414	3.31385
0.884197				1.68981				1.5105	3.27997	1.84324
0.642021				2.2433				2.64143	2.17369	3.44754
0.890886				0.957632				1.60393	2.4862	2.51003
0.618327				1.51615				1.71328	3.43491	3.40164
0.889242				2.01523				2.53844	3.41185	3.17697
0.705372				0.735206				2.92857	3.8716	2.71504
1.09381				2.69869				4.69374	3.41121	1.87047
0.708109				1.70352				3.18458	3.16842	2.63011
0.738436				1.47199				1.19575	3.48461	1.66833
1.51843				1.1287				2.02448	3.37911	1.17725
0.688637				2.17548				1.80553	1.38911	3.54598
0.489724				1.50507				1.87111	3.15682	3.37794
0.858979				1.34993				3.19803	3.30423	3.33958
0.709944				1.11888				2.695	1.48063	2.94398
0.648051				2.11				1.72049	3.72986	3.08543
0.851174				1.34074				3.0277	2.31151	2.18871
0.473296				1.33193				2.68684	2.27028	3.50887
1.36969				2.11801				3.73222	3.94458	3.18635
0.518057				1.59927				1.76548	1.93245	3.21507
0.781711				1.97481				1.22686	4.28529	2.18403
0.969217				1.98947				3.09163	2.3805	2.76462
0.691401				1.90169				2.978	3.35679	4.10258
1.03259				1.15693				2.767	3.63645	1.61731
0.503914				2.09313				3.37567	3.61007	2.06921
0.858252				2.10424				1.81472	1.11273	3.50476
0.766949				2.3099				2.84739	1.81748	2.8334
0.774183				1.36211				1.30481	4.07605	3.16848
0.65463				1.58789				2.50309	3.03174	3.13928
0.565402				1.25036				2.80722	3.22721	3.197
0.707576				2.4124				2.57105	3.55369	2.1073
1.05227				1.07364				1.72971	4.03621	2.38911
0.534318				1.38034				2.91325	3.34207	1.805
0.509138				2.16254				4.15535	3.06929	2.99655
0.626134				2.13638				1.72131	2.35163	2.05781
0.840055				1.24493				1.28017	3.38023	3.20004
0.895279				1.20738				1.2244	2.27003	2.5925
0.601469				1.9542				1.60935	2.66136	1.72624
0.61573				0.929924				2.25496	1.40326	3.03589
0.827887				1.1995				1.7105	1.7083	2.41815
0.906446				1.57299				2.73636	2.51823	2.73582
0.86083				1.32262				2.42189	1.02695	2.62722
0.711841				1.41347				2.36286	2.87436	3.20924
0.75497				2.03908				1.80677	2.06853	2.67564
0.83397				1.21229				3.18489	3.23277	2.52688
0.688975				2.06012				1.62851	1.94287	3.36875
0.973065				1.77056				1.2665	2.37133	3.15144
0.698515				1.66404				2.97358	2.41026	1.62928
0.733293				1.47882				2.24305	2.86546	3.0223
0.744391				2.22049				1.41401	4.23446	3.41101
0.890434				1.84382				2.5031	3.49586	2.98944
0.97146				0.892811				2.97176	4.23348	2.14201
0.745561				0.783682				1.66204	1.08445	3.29836
0.439188				2.21099				2.98365	3.50942	2.58917
0.722693				2.40514				1.74503	3.41482	2.67363
0.592007				1.27156				2.27665	2.91168	1.78382
1.05868				0.852016				2.63212	2.39205	2.964
0.720398				2.1441				4.37065	2.75853	2.18415
0.80327				1.5484				1.28673	2.66594	2.81211
0.919053				1.32016				3.14325	3.4404	2.98127
0.394001				1.55769				1.25041	3.06768	1.20245
0.911168				1.21511				3.13906	3.68332	2.66541
0.959055				1.5148				1.66986	2.93924	3.09348
0.621601				2.18808				1.70994	3.11814	2.37443
0.649107				1.0203				3.31844	2.12052	2.52364
0.71533				1.5885				1.53365	4.13862	3.19021
0.633053				1.96255				1.502	3.16865	1.86255
0.42299				1.50998				1.27513	2.21402	1.59341
0.731463				2.4714				2.09734	1.41377	1.84154
1.19262				1.93881				2.09389	3.13015	2.90002
0.683631				1.30559				2.3091	3.31246	1.68366
0.4103				2.08142				2.88107	3.45299	1.5355
0.482477				1.30489				2.75958	3.44627	3.26069
0.543038				1.51764				3.23269	2.16817	3.10519
0.604144				1.06939				2.46499	3.99263	2.86325
0.706561				0.875366				2.88109	3.24117	2.76791
0.917738				2.26991				2.72571	2.38235	2.8002
0.744337				2.5498				3.03178	2.10176	2.27198
0.9512				2.67157				2.55548	1.66111	3.19766
0.749627				2.55005				1.70446	2.92162	3.24289
0.743018				2.21502				2.15691	3.75578	2.37561
0.560263				1.85075				2.3237	3.16354	2.82639
0.812596				2.07429				2.07879	4.12922	1.55098
1.04757				2.63564				1.45753	2.1146	2.92417
0.479636				1.62012				2.52816	2.93731	3.24096
0.683298				1.99897				1.52358	2.10493	3.37973
1.43234				2.22419				3.49539	3.29255	2.85267
0.61505				0.761568				3.01629	3.034	2.97681
1.01271				2.13485				1.56624	1.67267	1.67837
0.375429				2.07971				3.26742	3.30051	2.65251
0.710437				1.87013				2.21855	1.80712	2.92956
0.570128				1.23622				3.87803	3.0652	2.95609
0.83794				1.30068				2.23783	2.6323	2.31255
0.807774				1.11289				2.07592	3.53	3.29875
0.627651				1.96355				3.40841	2.84134	3.83407
0.528419				2.31717				1.64714	3.17875	2.33475
0.741892				1.04869				1.57896	2.98952	2.74526
1.05126				1.18029				1.66424	3.12784	3.00921
0.836205				1.01849				1.76707	3.43327	1.54636
0.504742				1.89773				2.91667	2.85874	1.55641
0.676277				1.86199				1.27875	3.11198	2.91024
0.89653				1.27103				3.413	3.35812	3.14131
0.764958				2.23207				2.6096	2.28923	2.68491
0.91727				1.97516				1.39701	1.03006	2.6145
0.863698				1.83894				2.68478	3.17462	3.36168
0.928385				0.812602				1.90947	3.56677	1.21965
0.913308				1.06795				1.80381	2.0268	2.85184
0.839119				1.59614				2.80846	2.55267	3.68064
0.628678				1.05987				2.59576	1.99601	2.37498
0.495342				1.60232				2.53345	1.13018	1.24315
0.829992				2.32949				3.58168	1.9498	3.51445
0.856421				1.21302				2.77749	3.86715	2.26822
0.515652				1.98364				3.28466	2.97696	2.23011
0.55086				2.40673				2.01158	2.67502	1.33745
0.727814				2.35018				2.5427	1.4067	1.68275
0.589459				1.52638				3.17227	2.97151	1.97215
0.653922				1.50767				3.30442	3.35963	3.1936
0.584406				1.95785				1.53001	3.42365	3.36831
0.871802				2.27363				1.76765	2.86674	2.67437
0.650181				1.6957				1.30499	3.40133	1.94862
0.775974				1.70099				2.04031	3.43279	2.45551
0.578574				1.72188				2.64655	4.41446	3.46429
0.560043				0.801491				3.64239	2.31564	1.3366
0.841285				2.31127				3.99423	2.93829	2.078
1.10867				1.36499				1.50835	3.77841	3.02697
0.698902				1.25975				2.71699	3.23903	2.8849
0.763005				0.831873				1.40128	2.94785	1.17784
0.702856				2.06552				3.4894	1.88721	2.48747
0.836918				1.30464				3.53649	2.9962	1.48097
0.787281				2.35389				2.37831	1.94239	3.29412
0.565007				1.71638				1.64281	2.16042	2.60008
0.502568				2.30217				3.03166	2.61203	2.60049
0.647338				1.07767				3.18646	1.84492	2.66576
0.885427				1.3111				2.63296	3.4429	2.95721
0.965913				2.1632				1.56806	4.03129	1.74868
0.849138				1.40893				1.53057	3.25702	3.0902
0.601816				1.78653				4.8543	2.56816	2.26149
0.771424				1.31495				3.4189	3.22669	3.35361
1.49282				1.39574				3.11889	3.03553	2.5821
0.727512				1.2458				1.34049	4.1271	2.40941
0.81562				2.16806				2.35183	2.45402	2.16051
0.816931				1.61408				4.0806	2.55598	2.92776
0.46507				2.54996				1.98625	4.05014	2.3017
0.733881				1.78123				1.23605	2.81389	2.5329
0.977249				2.04017				3.15985	2.20771	3.22967
0.739317				1.3129				1.35063	3.60696	2.38415
0.680602				1.3046				2.56648	3.04936	2.54129
0.939291				2.3874				1.38695	3.28983	2.43481
0.613331				1.98743				1.39754	3.05784	3.33138
0.787894				2.26702				2.71282	3.55622	2.55846
0.828588				2.34464				2.75246	1.63132	2.44501
0.675072				1.56704				2.82009	3.28663	2.89274
1.21601				2.45768				3.56188	2.82485	3.17721
0.690296				1.92744				2.16873	2.51304	1.83266
0.686824				2.20729				2.60898	3.54526	1.8161
0.913281				1.66775				1.54535	2.51566	1.78782
0.671302				2.46301				1.41466	1.38524	2.47703
0.734987				2.50721				1.39541	3.28611	2.97142
0.955424				1.56977				1.24346	2.16832	2.92711
0.908532				1.97654				1.9909	2.09659	2.90014
0.985052				1.66773				1.95487	2.24589	3.0094
0.76291				2.21453				1.52967	2.76183	2.84762
0.424999				0.890837				3.76529	1.16946	1.91337
0.812329				0.845754				2.12617	2.04077	2.87475
1.09539				1.87121				3.33851	3.71433	1.77048
0.82241				1.86993				2.44294	4.16641	3.56146
0.786464				1.59338				1.34683	1.82648	2.8893
1.02192				1.33575				4.39868	2.79391	3.44532
0.949387				2.32146				1.24016	3.79	3.58476
0.848674				1.22123				2.11378	2.26439	3.05613
0.604114				1.65623				2.72301	2.66409	3.21193
0.824137				0.980391				1.91454	3.3934	3.27811
0.857384				1.46576				2.72068	3.10365	2.83981
0.645715				2.64213				1.78987	3.03077	3.87824
1.00997				2.03344				1.82914	3.88906	3.40409
0.756597				2.88362				1.31207	1.99503	3.46754
0.66473				1.65941				2.90445	3.15029	3.36646
0.631527				1.79535				1.91995	3.22411	3.51106
0.54396				2.18905				2.2741	2.21969	3.27102
0.574317				2.20161				4.08862	2.54144	3.54953
0.825288				0.874622				1.43142	4.42894	2.74358
1.25378				1.00881				2.00875	3.45118	2.68643
0.58784				1.58887				1.9614	3.85032	3.60023
1.0243				1.8238				1.16497	3.75892	3.33394
0.606229				1.30126				1.18119	2.55603	3.39019
0.80941				2.18708				3.449	3.02776	3.10357
0.775813				1.10706				3.99459	2.2971	1.88771
1.06495				1.58829				2.47659	2.70167	1.9686
0.808058				1.53638				2.91358	3.81091	2.7255
0.553995				2.14185				3.19375	3.33058	3.67293
0.89489				1.85438				2.04475	2.74486	2.35461
0.961747				1.30177				1.38105	2.29386	1.59339
0.879725				1.67762				2.98375	2.15814	3.28709
0.59403				1.31434				2.49287	2.04376	2.98607
0.80711				1.05991				1.38451	2.65996	1.51601
0.735525				1.29496				2.629	2.42204	1.92565
0.715832				0.666551				2.47701	3.094	3.04416
0.951746				2.18162				3.03147	2.39862	2.8358
0.771145				2.13995				1.63446	3.30152	3.02998
0.500396				1.73829				2.94331	2.86563	2.72472
0.86784				1.61637				1.70336	2.98763	2.653
0.701772				2.54225				1.21924	3.1828	1.97088
0.849123				2.37806				1.73194	3.22433	2.46777
0.611382				1.04567				3.93715	1.67024	2.5244
0.50366				1.36285				2.15674	2.87443	3.5219
0.70332				1.53899				1.57637	1.98475	3.20564
0.637872				2.27004				1.73933	2.69454	2.00554
0.684857				1.38185				1.16988	2.85496	3.43361
0.531707				2.17628				1.39531	3.42966	2.42916
0.726447				0.951883				3.16013	2.48044	2.86491
1.01121				1.28414				3.30505	3.53751	3.38692
0.398357				2.18934				1.82807	2.6999	3.40914
0.891105				2.37519				2.56546	2.40241	3.21419
1.02285				2.30956				3.48525	2.55061	3.00054
0.504771				1.797				1.72165	4.22035	1.32649
0.948106				1.60173				1.83476	2.56364	1.32037
0.822961				1.97695				3.26099	1.75843	2.48906
0.896345				2.16359				3.5339	3.47446	1.97642
0.918323				0.882497				2.26782	3.16559	3.21216
0.563556				2.25151				4.71765	2.98579	2.86162
0.763509				1.55468				3.25055	2.86055	1.93562
0.801068				2.48276				3.47661	3.00647	3.30888
0.519081				2.38577				3.68033	3.42391	3.37794
0.688271				2.07225				2.65293	2.50812	2.90828
0.724932				2.01508				1.61057	2.497	3.23636
0.65866				1.65696				2.54013	3.32595	1.84634
0.575396				1.17326				3.21569	1.22694	2.8598
1.0256				1.59462				1.24018	2.52213	1.78159
0.419488				1.8321				2.87302	3.05165	2.43609
0.673268				2.30498				1.61961	2.16093	2.99423
0.505945				1.72226				1.68872	3.6089	1.319
0.783684				2.30108				3.73774	2.76999	3.16332
0.88707				1.09408				2.02553	1.15199	3.50114
0.525224				5.34152				2.21078	3.20449	3.57545
0.508713				1.17373				1.95682	2.39753	3.57673
0.625775				1.77244				2.73601	2.86225	3.19914
1.18578				0.953954				1.95924	3.45218	1.83441
0.597915				1.71445				2.75716	1.78698	3.22134
0.554687				1.90198				1.35887	3.00406	3.55208
0.737615				1.37295				2.69313	2.08293	2.61666
0.8958				1.84271				3.75842	2.98668	3.1529
0.736273				1.18579				2.63925	1.85657	2.66628
0.962227				1.53786				1.88959	3.58356	1.58351
1.02092				1.89261				2.1767	2.63984	3.16111
0.494648				1.38573				1.87647	2.61209	3.12209
1.04598				2.08928				1.16629	3.05407	2.47935
1.24675				2.39614				2.42447	2.67695	3.06572
0.795234				1.46065				1.34028	3.04854	3.26766
0.704812				1.15797				1.98771	2.88577	2.84981
1.05895				1.09904				3.36978	3.44249	2.91493
0.695386				1.49678				2.25556	0.95535	2.90095
0.92638				1.48095				1.74754	1.75532	1.56991
0.747405				2.08447				1.83893	4.33742	2.95528
0.659725				1.7876				1.30843	3.69974	1.76067
0.865537				1.67399				4.17533	2.34134	3.25341
0.814166				1.56553				3.3186	2.02777	2.57165
0.56228				1.96905				3.23585	2.32576	3.02418
0.797783				0.836743				3.34317	3.26066	3.59842
0.971005				1.72267				1.62804	3.46611	2.1817
1.07964				1.58648				1.74186	2.66403	2.79482
0.48688				2.33904				2.70322	2.48728	3.32034
0.695934				0.819466				3.43318	1.80911	3.76219
0.421889				1.01339				3.89004	3.3298	1.65028
0.841345				1.29474				2.51055	1.91328	3.30866
0.531305				1.34235				2.65223	2.76921	1.59801
0.788914				1.7625				1.86674	3.67726	2.33108
0.689135				1.39014				2.91874	3.69538	2.85398
0.853349				1.57762				2.15929	2.56074	2.55563
1.19021				1.5838				2.50684	3.27788	3.59708
0.744313				2.29653				2.78607	3.25387	3.20435
0.927102				2.0968				3.18428	2.90322	3.98375
0.730976				1.88747				1.42871	3.0335	2.97565
0.900168				1.81266				2.12494	2.72146	3.14741
0.946105				1.59059				1.23475	3.00862	3.31905
0.765157				1.66559				2.47299	2.47704	3.7227
0.576867				1.35905				2.98055	1.66637	2.91023
0.741703				0.844864				1.89764	2.0988	3.52848
0.77918				1.58123				1.72346	2.00806	3.45782
1.06301				1.38024				2.6075	2.95067	2.81467
0.842981				0.829791				2.80788	2.3196	3.21111
0.992108				2.49464				1.25284	2.0481	3.24933
0.653944				1.04337				3.54266	1.49972	1.81393
0.659181				1.09609				1.60298	2.40253	3.04385
1.12287				1.50524				2.46444	4.01101	2.76171
0.778289				2.02634				3.53747	3.31972	3.01436
0.624095				2.04257				1.82572	2.61142	3.24275
0.691401				1.39297				3.10316	2.51648	2.09186
1.32379				1.03341				2.08668	3.28804	2.79231
0.849423				1.97079				3.46639	3.05502	2.671
0.810062				2.36832				2.14052	3.58509	3.45344
0.872078				2.31745				1.90128	3.34306	2.27472
0.625191				2.17437				2.30728	1.97292	3.18358
0.740563				2.29936				3.36529	2.20925	3.23974
0.713991				1.52531				1.36523	3.45291	3.43807
0.891001				0.992082				1.60238	4.54767	3.24409
0.855741				1.37664				3.43205	4.19476	2.44825
0.833764				1.69721				2.06566	2.33272	1.98929
0.710013				2.20992				3.40403	1.34027	2.81591
0.998551				1.67447				2.9678	2.81992	2.56196
0.91231				2.19822				1.62752	2.79926	2.52943
0.841515				1.33199				2.65866	3.68932	3.61723
0.861126				1.87287				1.26348	2.31768	3.76206
0.86514				1.78157				3.20804	1.7722	2.31448
0.746872				1.60414				1.79471	2.06616	2.40741
0.81088				2.30979				2.9541	2.93462	3.07657
0.677962				2.05241				1.39803	4.20291	2.43745
0.736118				1.96574				3.00758	1.35947	2.40839
0.817746				1.80894				1.61564	3.23265	3.57864
0.750579				1.35751				3.56038	2.62041	2.98078
1.45516				2.35367				2.70482	3.96742	1.68502
0.656845				1.72426				3.38296	2.75571	2.59366
0.818596				0.797623				1.2107	2.04423	3.09998
0.866963				1.36442				1.83795	3.11838	3.8777
0.403303				1.66035				3.27349	3.12256	1.83348
0.769374				1.75712				1.76339	3.51993	1.80481
1.42532				2.06438				3.40191	3.72662	2.34877
0.653453				1.26195				2.26564	3.56908	2.59037
0.415039				1.43275				1.70984	1.16958	2.55985
0.544392				1.38356				1.5645	3.04548	2.66732
0.379933				2.32431				3.71496	2.01318	2.8037
0.938227				1.59989				2.20801	3.41646	4.20545
0.68125				2.20932				3.65805	2.88171	3.49339
0.821087				0.890601				2.15549	2.05858	3.28098
0.60165				2.1599				1.52115	3.31402	3.13156
0.698552				2.05334				3.36094	2.72949	3.61577
0.580427				2.06568				1.17557	3.25881	2.7113
0.863716				1.02003				1.38526	3.95757	2.33349
0.774048				1.78991				3.19766	2.91794	1.99675
0.909447				1.42814				2.78309	3.2804	1.62864
0.683212				1.59202				4.74532	2.92946	2.84049
0.36526				1.56891				1.75766	3.07295	3.51314
0.958893				1.64206				3.61844	2.38724	1.327
0.943836				2.20731				2.154	2.69298	3.07084
0.906762				1.55467				2.04036	2.47801	2.56404
0.469959				1.57934				2.75227	2.71611	1.49626
0.600902				1.90391				2.89626	2.58628	3.11489
0.76183				0.891271				1.3541	2.89893	3.24127
0.380299				1.30632				1.22083	2.88997	1.78617
0.532769				1.52562				1.73938	2.18069	2.68406
0.401979				0.891644				2.37164	3.09282	1.70361
0.725106				1.58491				1.6426	3.32826	2.25404
0.632561				1.99443				2.29925	1.78244	2.29167
0.77211				2.08957				1.45726	2.77526	3.08958
0.834428				2.29023				2.65058	1.12372	3.71225
0.867971				0.738507				2.65237	2.8001	3.80638
0.650415				1.44722				4.24394	2.42319	2.64233
0.726157				0.811957				2.32232	3.45135	1.98665
0.710387				1.68177				4.21774	3.39388	1.34617
0.74782				0.719603				2.4705	3.17078	3.31539
0.689173				1.37426				3.79488	2.10508	3.39636
0.725734				2.13358				1.51364	2.3328	2.86487
0.744964				1.41788				1.87481	2.88619	3.43099
0.887941				1.9097				3.52849	3.51999	2.63205
0.544722				1.14049				1.63277	1.82796	3.027
0.848736				0.890397				1.92519	4.32135	3.68478
0.889275				0.953587				1.30092	2.81154	3.05133
0.46318				2.03134				2.80131	1.89087	2.39557
0.918804				1.60157				2.16028	2.16628	2.90599
0.602539				2.31534				3.66864	3.35535	3.50428
0.503971				1.46759				1.73219	3.05707	2.39288
0.899921				1.95635				2.98192	3.24902	1.99042
0.799017				1.92762				1.22719	2.95027	3.44398
0.621187				2.10816				3.62404	2.86503	2.79248
0.497494				0.800274				2.29907	3.75465	1.94083
0.644797				1.36894				1.7163	4.30973	2.58233
0.515126				1.49926				1.53823	3.58017	3.49859
0.816709				1.81661				1.30984	4.08186	3.32285
0.427335				1.8338				2.32122	1.59791	3.47798
0.894256				2.17319				1.75492	1.83238	3.11048
0.512843				1.37928				1.64685	2.95763	3.43883
0.645794				1.89895				1.47949	2.78907	3.15136
1.02599				1.58027				1.59055	1.74678	2.95388
1.03356				1.21058				2.54314	4.0851	2.66823
0.797005				1.69119				3.50883	2.61316	2.98535
0.658173				1.67013				4.69415	2.60991	3.25093
0.683195				2.32112				1.72769	3.37361	2.5673
0.643069				2.13954				2.97349	3.7361	3.24412
0.982479				1.04358				2.26998	2.95317	2.07629
0.896619				0.807928				3.23175	2.83633	2.64362
0.599108				0.756126				1.72312	3.80208	2.78474
0.693878				1.38273				2.44047	3.16012	3.38598
0.579044				1.05297				1.7864	1.84476	3.13611
1.0735				1.53564				2.6846	3.32669	3.38333
0.807192				1.60626				1.59792	2.70455	3.25867
0.873602				1.96651				2.85007	2.31066	2.75297
0.542199				1.66307				2.4107	2.38185	2.46254
0.771203				1.65342				1.34904	2.70361	2.42484
0.689487				2.37015				3.3655	2.55907	2.58944
0.816056				1.97684				1.83287	1.98678	1.49948
0.850594				1.48575				4.75823	4.34276	3.41045
0.708885				1.25575				2.55878	2.55418	2.8675
0.836592				1.49454				1.5687	2.62504	3.66029
0.943265				1.18197				3.1553	3.28908	2.86694
0.507274				1.76645				2.04906	3.62466	2.75741
0.650748				1.56302				3.14004	2.68799	2.35371
0.481385				0.712621				2.49857	2.85388	2.16292
0.789442				1.72777				3.96452	3.40182	3.43287
0.850758				1.52126				1.3899	2.68953	2.42608
0.90529				1.78639				2.99149	1.94352	3.67308
0.487854				1.03687				2.31641	2.84144
0.379017				2.24425				1.25505	2.51854
0.750281				1.75075				1.5886	3.2976
0.598485				0.912709				1.71828	3.31206
0.902404				1.37276				5.15981	3.56065
0.723446				1.07469				3.48955	2.67941
0.486402				1.01147				3.56354	3.27375
0.84387				2.69325				1.40421	3.62222
0.720927				1.40585				2.68521	3.00807
0.745729				1.03376				3.0498	2.32874
0.578668				2.27728				3.46504	1.78298
0.782216				0.867266				3.98822	3.74308
0.942587				1.39812				2.87815	2.94259
0.964703				1.11155				3.3623	2.4447
0.541493				1.22412				2.21963	3.00015
0.643387				0.828099				2.76176	3.05234
0.698358				1.62601				2.83785	3.37597
0.889493				1.49065				4.02085	3.27816
0.767214				0.941973				3.6568	3.11974
0.959303				2.29997				3.21386	2.27197
0.885625				1.32816				1.41859	3.31738
0.704966				1.93995				2.78647	3.10853
0.664918				1.0168				1.95945	2.33974
0.745544				1.38435				2.1745	3.19409
0.777196				1.92437				2.45903	2.69172
0.88203				1.64197				1.3481	1.83879
0.833107				2.17152				2.89277	2.70529
0.692873				0.744004				1.23483	1.83433
0.623179				1.84942				4.07446	3.36764
0.892912				1.37121				3.40007	0.851059
0.788648				1.31377				2.93586	2.36551
0.876062				1.6356				2.93677	2.06195
1.05395				2.14359				3.58779	2.62724
0.630767				1.91996				2.16786	3.64813
0.643799				0.624003				3.15368	1.97231
0.942812				1.99436				3.22717	3.0491
0.699278				0.901187				1.65693	2.86487
0.63627				1.24199				3.60219	1.76765
0.888171				1.45486				1.47282	1.177
0.705987				2.63254				3.74024	3.15643
1.09083				2.11396				3.11845	2.33472
0.669152				2.34907				3.32328	2.08932
0.715049				1.02095				3.60174	2.32178
1.01837				1.11481				1.71408	2.8903
0.859949				1.49394				2.79992	1.77467
0.861295				1.54916				1.85043	3.85782
0.581634				1.9445				2.61559	2.5761
0.52484				1.30521				3.08586	2.09933
0.683095				1.50576				2.20816	1.05044
0.85275				2.57271				1.31516	3.00173
0.72751				1.5401				1.75553	3.04725
1.04001				1.80871				2.73416	2.2828
0.989537				1.25313				2.09162	3.34085
0.478821				1.78866				2.40479	2.14771
0.630261				1.40828				1.43781	4.01667
0.615262				2.33833				3.59028	3.34441
0.782926				2.44647				3.50261	2.92687
0.459566				1.67238				3.83007	2.48877
0.489847				1.2716				2.88712	2.16104
0.678167				1.96853				1.18447	2.69165
0.618017				1.81739				2.69275	2.53292
0.943581				1.63083				2.45067	3.04101
0.5279				1.59938				2.43287	3.74921
0.784452				1.18955				1.26044	2.03861
0.757534				0.840015				2.66919	3.21928
1.06815				2.07791				4.1565	3.21902
0.972923				1.41886				1.82134	1.19089
1.05553				1.49054				2.57258	1.79649
0.786427				1.52696				2.35814	1.46621
0.471021				1.39085				1.86034	1.57718
1.04216				1.11982				1.29216	3.3651
0.651603				2.30419				2.48698	2.4796
0.589612				1.26968				2.50655	2.36629
0.725188				2.28117				2.16808	4.4141
0.562938				1.60826				2.77455	2.9244
0.791541				2.14306				1.896	2.55667
0.694163				1.54718				3.67128	3.21921
0.875329				1.67056				1.73248	3.29766
0.729739				1.632				3.72559	3.11681
0.525424				1.47964				2.49573	1.95041
0.796385				2.4763				1.27451	2.12241
0.965017				0.837198				3.83904	2.44474
0.3878				1.88106				2.39685	2.87526
0.80215				1.69038				1.82831	2.43657
0.866848				1.60917				3.17524	2.93961
0.687734				1.55607				1.90169	1.22504
0.845311				0.825995				4.06379	2.7423
0.496278				1.48169				3.53813	1.04658
0.738075				2.19701				2.09936	3.02667
0.533284				1.64972				2.91476	2.73377
0.943642				1.82711				1.49698	4.11964
0.421951				2.58061				1.96214	0.982179
0.679239				1.7563				4.47117	3.64273
0.871558				1.35935				1.61052	2.53871
0.906818				2.32987				2.94067	3.19394
0.802579				1.58061				1.91732	3.9672
0.757335				0.933407				2.46717	2.57939
0.792146				0.631002				3.51183	2.39432
0.809503				2.10654				1.20607	2.87654
1.14437				2.43868				2.90204	3.02232
0.727595				2.09516				1.80242	2.90709
0.666439				0.903614				2.97334	1.70192
0.803318				0.75782				3.77073	3.3036
0.778221				1.66071				3.1546	3.64639
0.871885				1.7624				3.56107	3.16536
0.723527				1.55811				2.75275	2.5981
0.506604				1.24032				2.22823	2.98156
0.567522				1.466				3.20799	2.93105
0.406115				1.88149				2.58288	2.45273
0.606168				0.879101				2.88692	1.98536
0.689419				1.67801				2.66822	2.80138
0.803641				1.0456				1.63147	2.20419
0.510916				2.1468				2.92053	2.74129
0.740009				1.79794				1.45496	3.93004
1.02971				1.14234				1.21773	1.135
0.700525				1.52693				1.70087	3.09289
0.766946				0.939224				2.93578	2.26074
0.517915				1.99304				1.7142	3.02683
0.639593				1.99774				1.18324	1.74104
0.903334				1.2573				2.8944	2.92546
0.634819				1.94841				3.77425	3.08582
0.887591				1.96867				1.87449	3.14524
0.755461				2.1208				3.89069	2.59877
0.82729				1.68875				1.22212	2.95256
0.766626				1.95481				2.80455	3.2292
0.441502				2.48554				2.15121	1.19641
0.56529				1.25823				3.4689	3.47282
0.614184				2.05342				2.0724	1.99871
0.753951				1.75884				1.88905	2.21725
0.850168				1.40053				2.82845	3.1928
0.612722				1.47127				2.23908	3.66798
0.907342				1.39548				5.02464	2.25912
0.874154				1.84355				1.30918	2.09502
0.697633				2.26068				3.08082	2.88251
0.661267				1.91658				2.3483	2.46969
0.745733				2.11798				2.83858	3.07855
0.87326				2.04866				2.03283	2.76469
0.788235				0.956395				1.95198	3.82779
0.681976				0.866646				1.99785	1.40629
0.624234				0.886284				3.75178	2.26904
0.680028				2.20819				2.26111	3.55649
0.730881				1.97269				3.777	2.18612
0.78185				1.6677				2.73562	3.43328
0.636809				2.06565				2.49955	3.26327
0.811451				1.22263				1.68687	2.91038
0.809451				1.37492				3.56577	2.0351
0.786399				0.87573				2.40526	1.77961
0.634074				1.45261				3.1793	2.87186
0.422221				1.46779				3.04073	1.8988
0.86733				0.826358				3.0235	2.83535
0.635509				2.64084				2.71011	3.50626
0.745991				2.21807				2.69232	1.43166
0.636501				2.01541				3.07096	2.74034
0.656625				2.48221				1.43182	2.79326
0.475451				1.46256				2.9877	1.56248
0.780055				1.64811				4.23123	1.66341
0.740913				1.01616				1.74846	2.84121
0.503734				1.96058				3.30565	2.95709
1.27509				2.65391				2.75765	3.19516
0.332335				1.08767				3.31741	2.69863
0.599515				1.12149				3.4284	2.4935
0.33462				2.27153				3.69269	1.67073
0.335067				1.42681				2.25486	1.55527
0.673063				2.75145				1.55999	2.82026
0.671625				2.67771				2.32966	2.71073
0.607898				2.12793				5.10677	1.83147
0.807114				2.76052				1.90396	2.33519
0.48869				0.882304				2.12704	2.39999
0.907097				1.41955				3.6611	2.35281
1.04382				1.25667				3.40794	3.26801
0.841536				2.04419				1.74023	1.85793
0.680781				2.15406				3.15185	2.22189
0.522353				1.80285				1.64021	3.31482
1.01957				1.33088				2.80999	3.08346
0.75922				1.72155				2.65825	2.52644
0.66719				2.24161				2.19357	3.81438
0.70038				1.84439				2.73669	3.00284
0.93193				1.52306				1.73048	3.19853
0.850832				2.62301				3.78869	0.898465
0.885338				1.84383				3.49195	1.97389
0.630112				2.61121				2.93972	1.37313
0.746416				1.53156				2.5113	3.45396
0.729907				0.947647				2.59781	2.76933
0.530309				1.49358				3.23898	2.71923
0.563757				2.40113				4.37794	3.23362
0.476944				1.40249				2.60279	1.99173
0.546372				1.02967				3.86731	1.98162
0.491984				1.25897				1.21813	3.30024
0.55961				2.0337				2.67228	1.75382
0.66953				0.658967				4.10629	2.0328
0.577745				1.22866				3.37282	3.70751
0.539861				0.794888				3.65934	2.0134
1.09026				1.39239				2.20908	3.31029
0.387206				1.78587				4.37295	3.47836
0.604741				1.2539				1.53122	2.77543
0.526763				0.784045				2.31023	3.62304
0.514051				1.50633				3.86722	1.8041
0.823121				1.2268				3.25127	1.08934
0.539469				0.974272				1.45218	2.73569
0.772467				1.6609				1.8737	3.26143
0.66769				1.19358				3.43116	3.01898
0.621457				2.11958				3.73362	2.891
0.650058				1.08647				1.31979	1.90354
0.662248				0.901596				2.48456	1.26495
0.568362				1.78049				1.61311	2.86715
0.376392				2.03037				2.17022	2.9853
0.347859				0.971025				2.34556	3.53802
1.00916				1.10295				1.86701	1.90645
0.453759				1.76703				1.55309	3.79319
0.957744				2.25533				3.3461	2.39083
0.649334				1.60565				2.80825	2.10755
0.649024				1.56606				3.91608	3.47698
0.789614				1.65427				2.78159	2.00379
0.976124				1.49649				3.28782	2.99237
0.585875				0.761024				1.91471	2.33998
0.58739				1.95616				2.54389	3.17157
0.553306				1.13726				2.9193	2.54805
0.851347				1.77339				4.3431	3.339
0.838264				1.09947				1.5367	1.15949
0.742919				1.16386				2.73372	3.06083
0.794991				1.99416				2.59503	1.31746
0.888957				1.72078				1.76469	3.62347
0.702281				1.94964				3.78783	3.2002
0.510605				2.03226				2.14479	1.22018
0.613636				1.07806				3.55719	2.40874
0.739375				1.42763				2.24751	2.84855
0.771595				1.56431				3.36855	3.04402
0.915306				2.05525				3.48931	2.81219
0.574494				1.03254				3.37517	2.10155
0.68964				1.11461				1.69331	2.06691
0.534422				1.58536				2.99336	2.39174
0.652389				0.603019				3.12574	1.87022
0.622645				1.39262				4.24466	1.37896
0.341676				1.46557				2.75997	1.81825
0.889273				1.30771				1.96739	2.68674
0.490277				1.93387				3.42193	1.74705
0.416826				1.26485				1.54573	3.01891
0.614569				2.1823				2.24933	3.14835
0.649579				1.51542				2.22804	4.11091
0.74788				1.80755				5.10772	1.79498
0.510047				1.55567				1.81968	2.88716
0.960622				1.60895				3.69102	2.34259
0.531747				1.46436				3.84258	2.3329
0.629104				1.21106				4.6525	3.25273
0.431537				2.25424				2.8184	2.62862
0.753494				2.32527				2.44679	1.32439
0.726411				1.17238				1.60261	2.29806
0.508333				2.09191				1.47503	1.51932
0.545109				1.1465				1.99294	3.00743
0.535888				1.70651				2.33864	2.0092
0.875591				0.988294				2.58663	3.30363
0.772081				1.32931				1.68304	3.23676
1.32103				0.767143				3.16522	2.98576
0.580239				0.642971				1.72562	2.87816
0.375973				0.69724				1.77097	3.14257
0.78573				1.63387				2.87901	1.64304
0.916115				1.49705				1.72031	2.63066
1.28219				1.12457				1.9539	2.94673
0.649648				0.570152				2.96504	3.03343
0.542788				1.74347				1.41285	3.10372
0.414808				1.50172				1.69205	1.96154
0.608193				1.66026				2.64476	3.15746
0.425409				1.40426				3.39576	0.991846
0.37666				0.756633				2.28111	1.67297
0.806105				1.42279				1.27275	1.75299
0.615331				1.90409				1.88914	4.1282
0.590629				2.33511				2.90112	3.03692
0.75979				0.880601				3.52043	1.84739
0.709922				0.814114				3.21168	2.58979
0.690167				1.74314				3.61727	3.50315
0.512058				1.15015				1.95352	2.95621
0.951718				2.10883				2.83011	2.34111
0.854819				2.5679				1.67727	3.45784
0.964018				1.35917				1.50119	3.04369
0.850743				1.41436				2.83758	2.11104
0.609991				2.20118				3.06994	3.1767
0.741552				1.74135				1.50492	2.70945
0.726878				1.48775				1.66238	3.83953
0.857575				1.40123				3.72637	2.12753
0.593772				1.64739				2.02764	2.00302
0.504575				1.85093				4.04032	2.24417
0.718483				1.79228				3.53894	2.90016
0.922079				0.918336				2.75476	1.95301
0.694531				0.737729				3.05216	3.13734
0.421083				1.85608				1.98525	2.01983
0.839635				1.0707				2.78964	1.91894
0.907846				1.22962				2.89321	2.23874
0.515775				1.07345				1.9812	2.25008
0.739026				0.963395				3.19765	1.87297
0.382677				1.88984				4.29783	1.69177
0.49773				1.71133				4.33897	2.78888
0.917637				1.94671				3.76288	1.43613
0.641411				1.35301				1.80947	1.70782
0.687314				1.2926				2.05709	3.32046
0.578189				1.43953				1.41807	2.38015
0.545469				1.59684				2.97136	3.01359
0.742216				1.24998				3.12326	1.7396
0.656708				2.36207				3.86827	1.48096
0.579935				1.01696				3.41264	4.41874
0.806893				2.16684				1.41779	4.44499
0.40908				0.928755				3.43706	4.68157
0.974901				2.40694				2.81821	3.62817
0.849543				1.91356				3.14004	2.82513
0.569414				1.24979				1.74171	3.56685
0.560321				0.960878				3.66362	1.52186
0.607657				1.20685				1.96815	2.22005
0.499934				1.36966				1.94209	1.25551
0.566695				1.65617				1.28494	1.28159
0.725523				2.39968				1.80373	0.983476
0.463275				1.58662				2.75375	1.11504
0.89636				1.22488				1.24732	2.74924
0.490636				0.927607				2.4583	2.99164
0.727061				2.70662				2.45017	3.78141
0.484172				1.77474				2.89239	1.47761
0.969449				0.842463				2.01514	3.33782
0.659505				1.2312				2.35294	3.09097
1.00536				0.970656				1.65537	3.4738
1.20605				1.31846				2.79561	2.91862
0.474638				2.1524				1.41564	2.9166
0.454726				1.67897				2.44645	2.14193
0.894294				0.642491				4.21873	3.22229
0.797327				1.43527				2.80188	2.69198
0.771666				1.99046				1.29131	3.02031
0.506633				1.12998				1.41289	4.07178
0.637139				1.54295				1.27973	2.59573
0.838108				1.68862				1.36246	3.12241
0.481165				2.00756				3.37504	1.82276
0.742863				1.42606				3.39062	1.88883
0.603786				1.91204					4.54435
0.961178				0.800206					3.62759
0.724666				1.18616					1.67699
0.504463				1.4742					1.64091
0.463037				1.90493					2.14043
0.684524				2.11473					3.59815
0.617623				2.53603					1.9496
0.616073				2.42528					2.65019
0.824898				1.31501					3.19796
0.795295				2.41362					3.29402
0.724688				1.88692					1.7513
0.641985				1.89949					2.88327
0.565437				0.888761					3.61757
0.755125				1.09854					3.32036
0.574401				1.704					4.70248
0.501635				2.3077					3.78962
1.18727				2.15914					2.12825
0.534336				0.850589					3.52104
1.06377				1.07302					3.28913
0.459091				1.61886					1.96022
1.07451				2.00426					2.53447
0.587324				1.13318					4.30738
0.900268				2.31169					3.67858
0.740494				2.14464					2.81984
0.578358				1.16219					2.90708
0.913841				0.79358					2.81401
0.584119				1.34313					2.10427
1.10641				1.44163					3.2662
0.67299				1.88133					2.77883
0.766721				1.3984					2.93822
0.787214				0.771335					3.13211
0.72442				1.34215					2.02244
0.610479				0.764124					3.6577
0.724852				1.69255					2.99942
0.671628				1.69545					3.43666
0.613598				1.02577					2.73567
1.00922				1.78549					2.74046
0.635295				1.11					2.58269
0.726761				2.51807					1.78677
0.668304				1.73154					1.15684
0.841095				1.32822					2.93046
0.634939				1.472					2.19025
0.95326				0.761182					3.37288
0.893616				1.86119					3.31326
0.745924				2.35771					3.10059
0.771684				1.75531					1.80664
0.853848				2.24677					3.31516
0.584631				1.14163					3.00561
0.374144				1.68474					2.9511
0.752642				1.64376					1.91351
0.597648				0.66733					3.61875
0.374234				1.14241					1.86499
0.673503				1.15741					4.01067
0.937894				1.69975					2.12805
0.797303				1.89837					3.74972
0.409007				0.847648					3.06844
0.509049				1.33793					1.07752
0.574819				1.36451					3.50015
0.903645				2.27642					3.17284
0.895635				1.76984					2.27936
0.470689				1.02332					1.87894
0.621124				1.71297					1.48774
0.526634				1.83416					1.52323
0.776001				2.34642					3.04788
0.452279				1.50408					3.12991
0.780904				1.60711					3.03444
1.0253				0.783058					2.27473
0.785592				1.55523					2.95907
0.912868				1.04605					3.62512
0.797604				1.83208					2.95352
1.09733				0.6499					3.31668
0.847286				1.2265					3.43315
1.27891				1.52593					2.76755
0.461169				1.2715					3.64607
0.760623				1.64402					3.04649
0.989889				0.954815					3.82321
0.511895				1.71927					2.35371
0.84921				1.60374					2.91743
1.03578				2.41448					3.7838
1.01414				1.91913					2.69983
[truncated: 496 more rows]

## Sheet: Figure 2D
Figure 2D
(Comprises of data from all samples of FBSA 1.75 uM with sizes between 4 to 10)
Concentration (µM)	Diameter bin (µm) [Each bin +/- 0.5 µm range]
2.42051	8
1.95815	9
2.01723	5
1.68756	5
2.33302	6
1.263	6
1.73624	9
1.97175	7
2.71266	6
2.54144	5
1.76539	9
1.45907	6
2.16597	9
2.33595	8
1.92866	10
1.19985	6
1.54302	7
1.80369	6
1.88503	8
1.07206	8
2.21816	5
1.94824	9
2.02209	4
1.23163	5
1.09647	8
1.49073	7
0.986822	7
2.45859	6
2.04724	6
2.38095	5
2.46148	4
1.56918	4
1.17587	4
1.89004	9
1.76802	5
1.39278	5
2.11171	5
2.01387	6
2.20022	4
1.3665	4
1.84685	7
1.04916	4
0.747846	5
1.70231	7
1.04791	5
1.13034	5
1.56482	5
1.32333	8
2.65254	4
1.37562	8
0.72893	5
1.09925	7
1.93057	8
2.11227	6
2.04713	5
2.84602	7
2.1609	6
2.26459	6
2.20935	7
2.12193	5
1.50085	7
1.86132	9
1.0655	6
1.49457	6
2.70632	4
1.84467	5
1.45328	6
1.08534	5
1.8507	7
1.95833	4
0.953826	8
2.23723	6
0.968112	7
2.29104	7
1.13981	8
1.71854	10
1.30415	4
0.937044	5
1.02051	5
2.45484	7
1.23583	4
1.12756	6
1.98035	7
2.56214	4
1.11805	8
2.24059	5
1.39762	4
1.90242	5
2.15764	6
1.61168	5
1.45126	6
2.53879	7
1.17387	8
1.48956	8
1.16526	5
2.30136	7
1.80387	7
2.09098	5
2.57532	9
2.14032	7
1.06894	9
1.30284	6
1.072	8
1.95379	8
2.38441	4
0.702258	5
1.37879	6
2.14216	7
2.64488	9
2.26955	6
1.40136	4
1.21104	10
2.22478	8
2.22031	8
1.91356	6
1.12269	8
1.78279	4
1.24224	8
2.28793	6
1.61656	5
2.24316	5
1.05188	5
1.1269	5
2.09446	7
2.63802	8
2.30368	5
1.77811	6
2.08701	9
1.77828	9
2.06225	7
1.88172	5
2.18891	6
1.08343	9
1.36839	5
1.96732	7
2.22189	5
2.19146	6
1.88046	8
1.50629	5
2.42654	5
1.00919	5
2.12582	7
2.19336	10
1.77284	5
2.44054	5
1.18572	6
2.7054	5
2.55879	6
1.30412	8
1.43306	6
0.871252	5
2.51258	6
1.77362	8
2.5151	5
2.21104	8
1.85016	7
2.44195	10
2.17968	8
2.35042	7
2.21899	7
2.48773	6
2.79233	4
1.92477	5
2.22583	5
0.935023	4
0.86257	6
1.32873	6
1.11614	5
1.52002	4
1.78838	8
1.70948	6
1.33164	10
2.77944	5
1.96096	8
2.43113	6
1.90288	4
2.15791	4
1.60338	7
2.17442	7
2.63559	6
2.74839	4
1.07099	5
2.32281	5
1.6568	4
1.5273	6
1.1392	6
1.18782	5
2.69242	8
1.2296	8
1.84317	7
1.07745	7
2.8582	5
1.62337	7
1.9581	5
3.01249	6
2.7373	5
1.87463	6
1.91064	6
1.3662	5
1.87964	7
1.58194	8
1.18354	9
2.34825	7
1.94034	7
2.48387	5
2.0075	5
1.51762	6
1.40414	6
1.99637	7
0.966204	5
1.72702	6
1.99666	9
0.984538	5
1.97447	10
2.20753	5
1.22036	8
2.77127	7
2.1381	5
2.51286	10
1.94523	10
2.69042	6
1.59824	7
1.99514	7
1.29945	6
2.47353	6
1.30661	6
2.18055	6
1.04508	9
1.81422	8
1.34259	10
0.836533	8
1.29089	6
2.2948	4
1.10938	5
1.93594	9
1.56102	6
0.84703	9
1.30577	9
2.74346	5
1.19006	7
1.33473	5
2.54223	7
2.26131	6
2.06992	6
1.68644	5
2.13663	5
1.46493	7
2.34698	4
2.43888	8
1.55809	4
2.2265	8
1.1372	7
2.27559	6
1.89673	6
1.2464	5
0.697681	6
1.42179	7
2.64234	5
2.41057	5
2.07679	4
1.15089	6
1.99778	6
0.831588	5
1.84527	5
2.63742	10
1.76943	4
0.728554	6
0.810736	7
2.60629	4
2.44821	7
1.37219	5
1.61919	6
2.45037	5
2.10754	4
1.19666	6
0.784952	4
1.73543	7
1.24639	6
1.75264	7
2.42003	5
1.41684	5
1.56309	7
1.15977	5
2.64124	5
1.40917	6
1.62846	6
2.38821	7
2.19163	6
1.77957	6
2.44088	8
2.24195	5
1.87062	4
1.19825	5
2.03045	8
1.55471	7
2.69289	5
1.03685	7
1.17106	4
1.84762	6
1.37572	7
1.44318	4
1.67249	5
0.926955	6
1.77439	5
2.62597	8
1.54945	4
2.05535	7
1.66731	6
2.03287	5
2.20608	5
1.79975	4
2.48432	8
1.81181	5
1.95497	4
1.79583	10
1.77574	9
1.86606	6
2.00647	8
1.61168	5
1.68786	6
1.15978	7
1.45079	5
2.37261	5
1.80086	6
1.8692	5
1.22796	6
1.68076	4
2.38951	6
1.96293	8
1.31049	8
2.12314	5
1.4327	6
0.877272	10
1.90531	6
1.73939	7
1.24648	4
2.32418	5
2.31278	5
2.56376	6
1.52585	7
2.70811	4
2.70943	5
0.761947	4
2.67087	6
0.894739	8
2.03883	7
2.59524	7
1.857	8
2.70652	6
1.48519	5
2.48827	5
1.76954	9
1.49457	4
2.2121	6
1.37182	5
1.52611	10
2.2113	5
1.38383	5
1.39769	7
0.892422	4
1.66498	7
0.85334	8
2.06097	5
2.40023	5
2.06193	6
1.21079	7
0.94995	5
1.94936	5
2.03045	5
2.12138	6
0.994452	5
1.47488	6
1.15789	9
1.30523	7
1.83526	8
1.41026	6
0.990483	5
1.69706	6
2.26752	5
1.03944	5
1.48552	9
1.779	7
1.08322	7
1.79832	6
0.984406	8
1.39945	6
1.60806	9
2.23704	9
1.74633	7
1.75249	6
1.71974	7
0.892907	6
1.00603	5
0.86388	5
1.99725	4
1.33809	4
2.26794	5
1.23349	5
1.29969	7
2.19902	6
1.929	7
2.27131	4
1.71241	6
1.22995	6
2.19563	5
1.70763	5
1.14153	6
1.59436	6
1.68665	10
1.53654	7
1.07897	5
1.19712	7
2.2625	4
2.35894	9
1.605	5
1.08031	7
1.49989	6
1.03657	4
1.08277	7
2.3105	7
1.89933	7
2.19079	4
0.947279	6
2.0541	6
1.75407	7
0.996511	8
1.30917	4
0.992805	6
1.06643	6
1.78389	7
1.67665	9
1.58311	6
1.78691	7
1.69076	7
2.52983	8
1.18315	9
1.62704	5
2.99587	6
2.54581	5
2.66638	6
1.98542	6
0.928247	7
1.67385	10
1.91744	5
2.1507	6
1.96856	6
2.01105	8
2.68126	7
1.83184	6
1.8058	7
1.30971	4
2.03121	4
1.6764	7
2.4152	5
2.56998	5
1.05111	5
2.05272	5
2.56886	9
1.92797	5
2.19196	6
2.15619	9
1.69779	4
1.31898	6
2.52555	7
2.19881	4
1.99739	5
1.62639	6
1.42117	6
1.29463	5
2.36058	6
1.9701	4
2.29424	7
2.26017	8
1.8768	7
2.80995	10
1.98153	7
1.08919	5
2.30296	6
1.45689	8
1.95849	5
1.09213	6
2.52412	5
1.91932	7
1.79828	5
1.04914	10
1.55087	5
1.86927	7
1.05036	5
2.25992	6
0.940124	8
1.94679	5
1.42975	4
0.838348	5
1.06694	5
1.02823	5
1.63963	5
1.86217	6
2.22672	6
2.13689	5
2.80421	6
0.966621	5
2.19083	5
1.69368	6
2.244	6
1.97184	4
1.29894	6
2.45704	6
2.57859	6
1.32226	4
1.3264	6
2.56696	6
2.39262	5
2.48516	5
1.4164	6
2.56366	8
1.11845	10
1.66155	4
2.09551	6
1.05684	5
1.4614	4
2.47288	6
2.10843	8
2.54277	7
1.35337	5
2.18285	5
2.09676	6
2.12339	7
0.773449	10
2.68413	4
2.14941	5
1.97759	8
2.46107	5
1.60415	8
2.0084	5
1.32263	7
1.97058	6
2.22778	5
1.00615	4
1.58897	5
2.08934	4
2.13619	4
1.89992	6
1.39211	7
1.34198	6
1.65514	8
2.6745	4
1.17485	5
1.37858	4
1.79279	7
2.18507	5
1.4523	6
0.940517	6
1.87526	9
1.35844	8
2.38791	6
1.21393	5
0.936387	9
1.77765	8
1.74582	5
2.24416	6
2.23693	7
1.26165	8
1.59429	9
1.82392	5
1.67319	5
2.64987	6
2.44046	6
1.22108	5
1.39738	5
2.02988	5
1.83847	9
2.62045	9
2.56487	5
1.97375	10
2.07549	6
1.05313	5
1.41353	9
1.93684	5
2.10024	4
1.56277	5
1.0746	8
2.32367	6
1.55284	7
0.958657	6
0.979088	5
1.86505	6
2.69236	7
1.59293	9
0.985632	5
2.07298	5
1.10452	6
1.492	7
1.54433	7
1.97819	9
2.14231	6
1.95861	4
1.71266	5
2.12377	6
2.33447	7
2.3988	5
1.66667	6
1.92414	7
0.884946	6
1.7167	8
1.13065	6
2.11946	5
1.7957	4
2.28867	4
1.47142	4
2.46923	5
1.40528	6
1.86665	10
1.73853	8
2.39269	5
2.38413	4
1.17273	5
2.43861	5
0.958744	6
1.06901	6
0.742252	7
1.331	10
3.16584	6
2.68548	10
1.56925	6
0.799707	5
2.41727	8
2.42894	4
1.19034	5
1.18661	8
1.38378	5
1.43216	4
1.47085	8
1.62562	6
1.01299	8
1.10005	6
1.02056	5
1.93599	4
1.33494	6
1.54285	6
1.83262	7
1.27182	4
1.19382	5
2.69603	5
1.63466	4
1.29144	5
1.07943	7
1.55484	9
2.17999	8
1.95901	5
1.51853	7
1.49818	6
2.52824	4
1.70702	8
2.53907	7
1.54998	7
1.15773	8
1.21322	5
1.41743	7
1.30637	7
0.820814	7
1.84791	9
2.17066	8
1.82	4
1.19747	8
1.0314	7
1.88805	7
1.57352	7
1.68828	8
2.43224	6
2.54915	6
1.45189	5
1.43934	5
1.82459	7
1.84499	6
2.58635	4
1.95893	5
1.47369	5
1.52989	8
1.89769	7
1.8107	6
2.47496	5
0.892158	9
0.945182	7
2.58721	5
1.05206	7
1.41686	6
1.98956	6
1.23327	6
1.14712	6
1.38424	5
1.68787	4
1.77642	6
1.98378	7
2.07894	7
1.01254	5
1.70125	4
0.99865	4
2.35547	5
1.62492	9
2.48131	4
1.94138	8
1.54363	6
1.28559	6
1.42152	5
1.45292	6
2.48529	4
2.42748	6
2.06225	6
2.49078	6
2.6149	7
1.33114	5
1.95819	6
2.08228	5
2.0301	5
1.5631	6
0.885193	10
1.95179	8
1.72649	9
1.24504	6
1.34088	5
2.0476	6
2.48565	8
1.67744	9
1.75068	6
1.66432	7
1.16906	5
1.81578	8
2.10605	6
0.895557	5
2.10318	10
0.995968	8
2.40859	9
1.96369	6
2.32678	5
0.806286	7
1.19323	9
2.50508	5
1.83653	5
1.76514	9
2.41271	7
1.28183	9
2.12952	5
0.852557	4
1.01646	6
2.82768	5
0.813441	5
0.963839	7
1.68133	6
1.18983	6
0.811843	9
2.39615	8
1.13498	4
1.50206	8
2.42576	6
1.29537	6
1.36566	7
0.9885	10
1.75715	7
2.12101	5
1.62462	5
1.34871	8
1.01159	6
1.09836	6
2.25667	6
3.02195	8
1.65203	8
1.6662	4
2.03018	5
1.66356	8
1.25056	8
1.82468	10
2.26518	7
2.07645	8
1.15238	8
2.12423	5
2.12551	8
1.13253	5
1.63462	8
0.834012	5
1.52753	4
1.69214	6
1.52952	5
0.984829	7
2.10802	5
1.76227	7
1.51855	4
1.20727	6
1.82915	7
0.933474	8
1.59599	8
1.98081	4
1.54986	5
2.18821	5
2.39849	5
0.985666	9
2.10399	4
2.03616	6
2.27111	5
1.58151	4
2.3068	6
0.912543	6
1.05261	6
1.122	9
1.22814	7
1.71226	7
0.68282	7
1.41508	6
1.47797	7
2.38043	5
1.28576	5
1.71159	6
1.09907	5
2.37582	8
1.65247	7
1.71262	9
1.63474	9
0.811593	7
2.20215	5
1.66313	7
2.10246	5
1.3008	6
1.04856	10
1.53986	8
1.79661	6
0.796532	8
1.94577	6
1.54801	7
1.45673	7
2.09524	5
1.61738	4
1.10829	4
1.36236	5
1.78517	9
1.61527	8
1.75166	5
1.67804	5
1.87179	7
2.06394	5
1.94062	6
1.36945	4
0.952199	7
1.64198	6
2.03782	6
2.61182	6
1.23265	6
2.19681	6
1.48926	6
1.80094	9
1.64405	6
1.89259	5
2.18941	6
1.31263	4
1.65541	7
1.47645	7
1.4955	6
1.66735	5
0.950489	7
1.82395	5
2.28804	7
1.63416	8
1.41792	7
1.3141	4
1.27832	7
1.65936	8
1.15501	7
2.5991	6
2.29008	4
1.72913	8
1.47381	4
2.07599	6
2.2725	10
1.09208	4
1.84931	4
2.33048	6
1.94209	6
0.891748	5
0.898662	5
2.26819	8
1.6559	5
1.59494	5
1.9368	10
1.82344	4
1.83761	5
1.09429	8
1.4338	5
2.33136	7
1.60104	9
1.57825	5
1.58417	6
2.07194	6
1.76588	5
1.47874	8
1.72129	8
1.04996	5
1.91437	6
0.847429	7
2.06949	5
1.03373	4
1.58899	4
1.44972	5
1.18408	5
2.07874	7
1.46019	9
1.85357	9
1.13486	6
1.07068	5
1.39052	6
2.23198	5
2.48779	4
0.94462	5
2.10266	5
1.65191	10
2.48111	6
1.7175	5
1.10286	9
1.97369	7
2.52699	6
1.7112	10
0.684646	10
1.31941	9
2.30291	9
1.82445	4
1.68058	6
1.16478	8
1.12916	7
1.876	6
2.8222	5
0.693932	4
1.81477	4
1.73445	6
0.982851	5
1.9683	6
0.787975	5
1.76919	7
1.68101	7
1.3521	8
1.42788	5
1.71787	7
1.42255	4
1.66976	4
2.28351	8
2.12117	6
1.27206	7
1.37564	5
1.87483	4
1.10821	4
0.935676	5
1.64229	4
0.902499	5
1.21396	4
1.66339	6
1.60877	8
1.49775	5
2.27368	5
2.18342	6
2.04902	7
2.42077	8
1.41448	8
1.54593	5
2.12927	7
1.19675	8
0.879873	6
1.37099	7
1.59143	6
1.57353	5
1.48159	6
2.51087	6
0.857053	5
0.89517	5
1.23462	5
1.98968	5
1.14698	10
1.73085	7
1.73332	8
1.57999	8
1.44744	6
0.943813	4
2.44416	7
1.33326	5
1.27127	4
2.12352	7
2.47117	5
0.826968	6
1.87325	7
0.998792	8
1.92309	6
1.29587	7
0.894348	6
1.18832	5
1.87631	5
1.34512	6
1.86712	9
0.806236	4
1.61232	10
2.43177	5
1.98984	4
1.98798	4
1.88443	10
2.49034	4
2.44303	6
1.93602	6
2.03026	8
1.0107	6
1.52081	4
2.31295	4
1.34952	7
1.71986	8
1.866	7
2.35724	5
1.5771	7
1.91824	6
1.34649	5
1.33819	5
1.21699	5
1.57568	9
2.13012	6
1.89011	5
1.25977	8
0.636179	5
1.10226	5
1.28298	9
2.29875	4
2.31952	6
2.39424	4
1.35451	5
1.61217	7
2.56205	6
1.40955	5
1.89981	10
1.41544	5
1.60775	7
2.31691	4
2.22205	5
0.944756	7
1.67543	8
2.25076	4
2.19023	5
1.01785	7
1.72431	8
1.34066	6
1.74607	5
1.48097	7
1.19458	7
1.08719	4
1.61743	6
2.21235	4
1.84365	8
2.41015	4
0.738612	8
1.63572	8
2.39839	10
1.75257	6
1.64472	8
1.07557	6
1.69128	6
1.72803	6
1.23708	9
1.05097	6
1.90458	6
1.97364	8
1.284	4
2.50538	6
1.23704	7
1.27061	9
1.09524	5
1.61564	9
2.43274	6
1.90892	9
1.45522	8
1.96204	7
1.5691	7
1.38563	4
0.785362	5
0.624458	6
1.81072	5
0.946582	4
1.65429	4
1.40301	7
1.26228	8
1.90867	6
2.09074	5
2.04623	4
1.0589	7
0.64687	9
1.56821	8
1.16236	4
2.4597	6
1.37766	5
1.35789	5
2.32634	5
1.24558	8
0.963615	9
1.79081	5
2.2529	6
1.73572	7
2.46047	8
2.52111	9
1.68822	8
1.93135	5
1.91656	9
1.66502	6
2.73458	9
2.12424	4
1.6694	8
2.00495	8
1.81431	9
1.29274	7
2.05333	6
1.19555	6
0.769657	6
1.46712	8
0.917518	6
1.38974	7
1.68981	4
2.2433	4
0.957632	8
1.51615	8
2.01523	7
2.69869	8
1.70352	8
1.47199	5
1.1287	6
2.17548	10
1.50507	4
1.34993	5
1.11888	6
2.11	5
1.34074	6
1.33193	7
2.11801	4
1.59927	4
1.97481	4
1.98947	6
1.90169	6
1.15693	5
2.09313	5
2.10424	4
2.3099	4
1.36211	5
1.58789	5
1.25036	7
2.4124	10
1.38034	4
2.16254	5
1.24493	5
1.20738	5
1.9542	9
0.929924	6
1.1995	7
1.57299	5
1.32262	6
1.41347	5
2.03908	8
1.21229	9
2.06012	8
1.77056	5
1.66404	7
1.47882	5
2.22049	5
1.84382	10
0.892811	6
0.783682	6
2.21099	8
2.40514	5
1.27156	6
0.852016	8
2.1441	7
1.5484	7
1.32016	6
1.55769	8
1.21511	5
1.5148	6
2.18808	6
1.0203	4
1.5885	6
1.50998	7
2.4714	5
1.93881	5
1.30559	7
2.08142	4
1.30489	5
1.06939	5
0.875366	6
2.26991	6
2.5498	7
2.67157	4
2.55005	6
2.21502	6
1.85075	5
2.07429	5
2.63564	5
1.62012	7
1.99897	6
2.22419	4
0.761568	5
2.13485	4
2.07971	6
1.87013	9
1.23622	8
1.30068	5
1.11289	9
1.96355	6
2.31717	6
1.04869	6
1.18029	5
1.01849	7
1.89773	4
1.27103	6
2.23207	6
1.97516	4
1.83894	7
0.812602	10
1.06795	9
1.59614	7
1.05987	5
1.60232	4
2.32949	6
1.21302	5
1.98364	6
2.40673	4
2.35018	7
1.52638	6
1.95785	5
2.27363	5
1.6957	8
1.72188	7
0.801491	7
1.36499	4
1.25975	5
0.831873	8
2.06552	8
1.30464	4
2.35389	8
2.30217	6
1.07767	7
1.3111	5
2.1632	5
1.40893	5
1.78653	5
1.31495	5
1.39574	4
1.2458	7
2.16806	10
1.61408	4
2.54996	6
1.78123	9
2.04017	7
1.3129	7
1.3046	5
2.3874	6
1.98743	6
2.26702	6
2.34464	7
2.45768	5
1.92744	6
2.20729	10
1.66775	7
2.46301	5
2.50721	5
1.56977	8
1.97654	6
1.66773	6
2.21453	7
0.890837	8
0.845754	6
1.87121	6
1.59338	8
1.33575	5
2.32146	8
1.22123	7
0.980391	9
2.64213	10
2.03344	5
2.88362	7
1.65941	9
1.79535	7
2.18905	6
0.874622	7
1.00881	5
1.58887	9
1.8238	8
1.30126	5
2.18708	8
1.10706	9
1.58829	9
1.53638	8
2.14185	10
1.85438	9
1.30177	7
1.67762	6
1.31434	6
1.05991	7
0.666551	8
2.18162	6
2.13995	7
1.73829	7
1.61637	6
2.54225	5
2.37806	7
1.04567	4
1.36285	5
2.27004	6
1.38185	7
2.17628	4
0.951883	6
1.28414	5
2.18934	5
2.37519	5
2.30956	6
1.797	9
1.60173	7
1.97695	7
2.16359	4
0.882497	7
2.25151	5
1.55468	6
2.48276	4
2.38577	5
2.07225	7
2.01508	6
1.65696	9
1.17326	5
1.59462	6
1.8321	7
2.30498	5
1.72226	7
2.30108	4
1.09408	4
5.34152	4
1.17373	4
1.77244	9
0.953954	5
1.71445	5
1.90198	7
1.37295	4
1.84271	6
1.18579	6
1.53786	8
1.89261	5
1.38573	7
2.08928	6
2.39614	7
1.46065	5
1.15797	4
1.09904	7
1.49678	5
1.48095	10
2.08447	5
1.7876	6
1.56553	5
1.96905	4
0.836743	8
1.72267	5
1.58648	6
2.33904	5
0.819466	6
1.01339	6
1.29474	4
1.34235	8
1.7625	5
1.39014	5
1.57762	6
2.29653	7
2.0968	7
1.88747	4
1.81266	9
1.59059	7
1.66559	8
1.35905	5
0.844864	7
1.58123	6
1.38024	6
0.829791	9
2.49464	6
1.04337	6
1.09609	8
1.50524	7
2.04257	5
1.03341	6
1.97079	6
2.36832	5
2.31745	6
2.17437	8
2.29936	7
1.52531	8
0.992082	6
1.37664	6
1.69721	7
2.20992	4
1.67447	6
2.19822	7
1.33199	6
1.87287	7
1.78157	9
1.60414	6
2.30979	7
2.05241	6
1.96574	5
1.80894	6
2.35367	4
1.72426	10
0.797623	4
1.36442	5
1.66035	5
1.75712	5
2.06438	5
1.26195	5
1.43275	5
1.38356	9
2.32431	7
1.59989	8
2.20932	6
0.890601	6
2.1599	6
2.05334	6
2.06568	9
1.78991	5
1.42814	6
1.59202	7
1.56891	6
1.64206	8
2.20731	6
1.57934	6
1.90391	5
0.891271	6
1.30632	4
1.52562	5
0.891644	9
1.58491	5
1.99443	6
2.08957	6
2.29023	5
0.738507	7
1.44722	5
1.68177	4
1.37426	7
2.13358	6
1.41788	5
1.9097	7
0.890397	6
2.03134	5
1.60157	5
2.31534	6
1.46759	7
1.95635	7
1.92762	9
2.10816	6
0.800274	5
1.36894	9
1.49926	6
1.81661	4
1.8338	6
2.17319	4
1.37928	4
1.89895	5
1.58027	4
1.69119	8
1.67013	8
2.32112	4
2.13954	5
1.04358	10
0.807928	8
0.756126	6
1.38273	5
1.05297	7
1.60626	6
1.96651	7
1.66307	7
2.37015	5
1.97684	5
1.48575	5
1.25575	10
1.49454	6
1.18197	9
1.56302	6
0.712621	7
1.72777	5
1.52126	8
1.78639	4
1.03687	4
2.24425	5
1.75075	6
1.37276	6
1.07469	7
1.01147	4
2.69325	5
1.40585	7
1.03376	5
2.27728	8
0.867266	6
1.39812	4
1.11155	6
1.22412	7
0.828099	7
1.62601	4
1.49065	6
0.941973	5
2.29997	6
1.32816	4
1.93995	8
1.0168	5
1.38435	6
1.92437	5
1.64197	4
2.17152	4
0.744004	6
1.37121	6
1.31377	5
1.6356	8
2.14359	6
1.91996	5
0.624003	5
1.99436	8
0.901187	5
1.24199	7
1.45486	5
2.63254	5
2.11396	7
2.34907	7
1.02095	5
1.11481	5
1.49394	9
1.54916	7
1.9445	5
1.30521	4
1.50576	5
2.57271	5
1.5401	4
1.80871	4
1.25313	7
1.78866	6
1.40828	6
2.33833	5
2.44647	4
1.67238	7
1.96853	5
1.81739	8
1.63083	8
1.59938	10
1.18955	8
0.840015	6
2.07791	6
1.41886	6
1.49054	4
1.52696	9
1.39085	6
1.11982	8
2.30419	6
1.26968	5
2.28117	6
1.60826	6
2.14306	5
1.54718	10
1.632	5
1.47964	7
2.4763	6
0.837198	7
1.88106	5
1.69038	6
1.60917	8
1.55607	9
0.825995	6
1.48169	7
2.19701	6
1.64972	5
1.82711	8
2.58061	4
1.35935	7
2.32987	7
1.58061	4
0.933407	7
0.631002	4
2.10654	6
2.43868	5
2.09516	5
0.903614	7
0.75782	6
1.66071	6
1.7624	9
1.55811	9
1.24032	7
1.466	8
1.88149	7
1.67801	8
1.0456	5
2.1468	4
1.79794	6
1.14234	5
1.52693	8
0.939224	9
1.99304	9
1.99774	4
1.2573	8
1.94841	7
1.96867	5
2.1208	8
1.68875	8
1.95481	10
2.48554	7
1.25823	6
2.05342	5
1.75884	4
1.40053	8
1.47127	7
1.39548	7
1.84355	7
2.26068	5
1.91658	7
2.11798	6
2.04866	6
0.956395	10
0.866646	10
0.886284	6
2.20819	4
1.97269	8
1.6677	10
2.06565	4
1.22263	7
0.87573	5
1.45261	7
1.46779	5
0.826358	5
2.21807	4
2.01541	6
2.48221	5
1.46256	5
1.64811	6
1.01616	5
1.96058	5
2.65391	6
1.08767	5
1.12149	7
2.27153	7
1.42681	5
2.75145	6
2.67771	4
2.12793	5
2.76052	7
0.882304	5
1.41955	8
1.25667	7
2.04419	8
2.15406	4
1.80285	8
1.33088	7
1.72155	6
2.24161	4
1.84439	9
1.52306	5
2.62301	5
1.84383	4
2.61121	7
1.53156	8
0.947647	6
1.49358	7
2.40113	7
1.40249	4
1.02967	4
1.25897	8
2.0337	6
0.658967	6
1.22866	5
0.794888	5
1.39239	6
1.78587	4
1.2539	5
1.50633	7
1.2268	8
1.6609	6
1.19358	7
2.11958	4
1.08647	7
0.901596	4
2.03037	4
0.971025	5
1.76703	8
2.25533	4
1.60565	7
1.56606	8
1.65427	5
1.49649	7
0.761024	6
1.95616	4
1.13726	6
1.77339	4
1.09947	4
1.16386	9
1.99416	9
1.72078	7
1.94964	5
2.03226	6
1.56431	5
2.05525	4
1.03254	4
1.11461	7
1.58536	7
0.603019	7
1.39262	6
1.46557	7
1.30771	7
1.93387	5
1.26485	6
2.1823	4
1.51542	7
1.80755	5
1.55567	8
1.60895	7
1.46436	6
1.21106	5
2.32527	5
1.17238	5
2.09191	6
1.1465	5
1.70651	5
0.988294	9
1.32931	6
0.767143	6
0.642971	6
0.69724	4
1.49705	8
1.12457	6
0.570152	6
1.74347	7
1.50172	5
1.66026	5
1.40426	8
0.756633	6
1.42279	5
1.90409	7
2.33511	5
0.880601	6
0.814114	8
1.74314	9
1.15015	8
2.10883	6
2.5679	5
1.35917	7
2.20118	7
1.74135	5
1.48775	7
1.40123	4
1.85093	4
1.79228	7
0.918336	6
0.737729	5
1.85608	8
1.0707	6
1.22962	6
0.963395	4
1.71133	7
1.94671	7
1.35301	6
1.2926	8
1.43953	6
1.59684	8
1.24998	5
2.36207	6
1.01696	9
2.16684	10
0.928755	5
2.40694	6
1.91356	5
1.24979	6
1.20685	9
1.36966	6
1.65617	5
1.58662	5
1.22488	5
0.927607	7
2.70662	7
1.77474	7
0.842463	4
1.2312	7
1.31846	6
2.1524	5
1.67897	7
0.642491	5
1.43527	8
1.99046	6
1.12998	5
1.54295	6
1.68862	4
2.00756	6
1.42606	8
1.91204	5
0.800206	5
1.18616	4
1.4742	7
1.90493	6
2.11473	5
2.53603	7
2.42528	7
1.31501	6
1.88692	9
1.89949	5
1.09854	5
2.3077	7
2.15914	6
0.850589	6
1.07302	5
1.61886	5
2.00426	4
1.13318	7
2.31169	5
2.14464	7
1.16219	6
0.79358	9
1.34313	5
1.44163	8
1.88133	5
1.3984	8
0.771335	8
1.34215	5
0.764124	5
1.69255	7
1.69545	10
1.02577	7
1.78549	9
1.11	5
2.51807	5
1.73154	5
1.32822	6
1.472	4
0.761182	8
1.86119	6
2.35771	4
1.75531	7
2.24677	5
1.14163	9
1.64376	9
0.66733	4
1.14241	9
1.15741	6
1.69975	7
1.89837	5
0.847648	8
1.33793	5
1.36451	5
2.27642	5
1.76984	4
1.71297	9
1.83416	6
2.34642	9
1.50408	8
0.783058	7
1.55523	7
1.04605	6
1.83208	6
0.6499	6
1.2265	7
1.52593	7
1.2715	10
1.64402	8
0.954815	4
1.71927	7
1.60374	10
2.41448	6
1.91913	7
1.47932	7
1.29237	6
1.71618	6
1.51848	7
0.745685	7
1.60947	8
0.878201	6
1.77019	7
2.08634	4
1.07585	7
1.01331	6
1.66655	7
1.12753	5
0.765813	5
1.74426	5
1.3173	6
1.01505	6
0.786636	7
2.04702	5
1.29234	5
1.43663	4
1.58264	8
2.20672	5
0.686314	5
2.27966	6
1.89554	5
1.82056	5
1.77337	5
1.11369	5
0.988146	5
1.71121	4
2.09652	5
1.36262	5
1.79376	9
1.89126	6
1.40394	6
1.96133	6
0.925191	4
1.82183	5
2.14837	6
1.13337	4
0.964647	8
1.01592	9
1.46825	7
2.05455	5
1.2625	5
1.85158	7
1.24879	5
1.79957	6
2.34154	6
1.18832	8
1.64707	6
1.12841	5
1.58864	7
1.64747	7
1.04061	6
0.959924	7
3.20631	4
1.54202	9
2.02015	6
2.14597	4
2.28278	4
1.06885	4
1.30134	5
1.78144	4
1.73207	9
1.82902	6
1.64365	8
1.47558	5
0.94743	9
1.54609	10
1.5942	7
1.78349	8
1.42284	8
1.44343	7
1.71654	6
2.66079	4
2.42173	7
1.66057	8
2.86249	6
1.75991	5
1.54998	7
1.58836	5
1.17154	6
1.84686	6
0.939997	6
2.18809	7
1.51614	9
2.50301	6
1.5398	8
1.33473	5
2.42088	7
0.799781	5
0.75778	4
1.93986	6
2.34511	5
1.91906	5
0.710186	5
1.61982	6
1.59809	6
1.21066	5
1.5049	6
1.20656	7
2.32944	10
1.42936	5
1.54759	9
1.43449	7
0.777332	5
0.782	6
1.24371	6
2.14825	8
0.938506	6
1.84879	4
2.35416	4
1.62118	6
1.58393	10
1.9156	8
0.735843	7
1.37348	6
1.13661	8
2.01368	5
1.74362	5
1.69945	4
1.94594	7
1.38645	6
1.77029	8
0.837807	7
1.70886	4
2.7114	6
1.55988	5
1.99266	6
1.26038	4
1.12012	5
0.803195	5
1.62733	5
1.55601	7
1.645	6
1.63338	8
1.48349	7
[truncated: 1,528 more rows]

## Sheet: Figure 3B-D
Figure 3B-D Vesicle Data
Normalized Fluorescent Intensity Over Time (Norm. FI)
Time (h)	V1	V2	V3
0	-0.0288738	0.0296852	0.0463787
2	-0.103895	-0.0640624	-0.00139589
4	-0.11537	-0.0930703	-0.0143934
6	-0.128761	-0.108247	-0.0191229
8	-0.0946875	-0.0396251	-0.010094
10	-0.00840068	0.0121212	0.00602163
12	0.113941	0.0680862	-0.0195152
14	0.145191	0.128529	-0.0357834
16	0.158181	0.153814	-0.00507742
18	0.149568	0.129891	0.00326307
20	0.0805568	0.0876538	0.000608421
22	-0.00987348	0.0174338	-0.0267457
24	-0.0829094	-0.0313493	0.0139448
26	-0.103472	-0.0885874	-0.00637161
28	-0.0976978	-0.0795422	0.0289297
30	-0.0496907	-0.0436893	-0.0264361
32	-0.0308055	-0.0740017	0.0198855
34	0.0887542	0.0448112	0.0104678
36	0.123471	0.0536087	-0.0462217
38	0.128294	0.0668296	-0.0189828
40	0.10761	0.0792153	-0.0441445
42	0.0478441	0.0451478	0.00424369
44	0.0201538	-0.0249744	-0.0375107
46	-0.0890659	-0.0649771	-0.0390496
48	-0.102069	-0.0828662	-0.0250452
50	-0.119116	-0.107451	-0.0330615
52	-0.0882008	-0.0885424	-0.0199608
54	-0.0271995	-0.0470366	-0.0231912
56	0.0263394	-0.00126583	-0.00554873
58	0.0838496	0.00794931	-0.0119204
60	0.0968761	0.0586416	-0.00868928
62	0.0927105	0.0658668	-0.00491125
64	0.0658803	0.0412217	-0.00540448
66	0.00664535	0.0307998	-0.00598887
68	-0.0426147	-0.0317773	-0.0291472
70	-0.0602994	-0.0433655	-0.0318331
72	-0.0786194	-0.0621445	-0.0293887
74	-0.0554586	-0.0462714	-0.0233729
76	-0.0636219	-0.0294249	-0.0132133
78	-0.00562764	-0.022312	-0.0318298
80	0.0238698	-0.0144331	-0.0290269
82	0.0402894	0.0319626	-0.0166515
84	0.0382851	0.0272282	-0.0203337
86	0.0312821	0.0255147	-0.000891575
88	0.0183182	0.0169243	-0.0113272
90	-0.0160785	-0.00927582	-0.024849
92	-0.0342269	-0.0020074	-0.0112733
94	-0.0334101	-0.00238473	-0.000791535
96	-0.0516259	-0.0512168	-0.00401053
98	-0.0142903	-0.00466567	0.0147683
100	0.0161938	0.0164688	0.0131708

## Sheet: Figure 4A-B
Figure 4A-B
Raw data is listed separately in "Figure 4A-B.xlsx" due it it containing multiple sheets of data

## Sheet: Figure 4C-D
Figure 4C&D Fidelity Data
		Values below are fidelity values
Vesicle Dia. (µm)	SA/V	Neg. Ctrl.	0.5x	0.75x	1.0x	1.5x	2.5x
2	3	0.0129	0.0292	0.025	0.0699	0.1435	0.579104
3	2	0.0188	0.0067	0.0824	0.2648	0.4629	0.6769
4	1.5	0.0201	0.0238	0.2157	0.553	0.727	0.8346
6	1	0	0.0055	0.3694	0.6159	0.8552	0.9398
8	0.75	0.0145	0.0164	0.474	0.7458	0.9589	0.9518
10	0.6	0	0	0.4783	0.75	0.8788	0.9533

## Sheet: Figure 4E-F
Figure 4 E-F Period and Amplitude Data
List of Periods from all GUV sizes (2,3,4,6,8, & 10 micron)					List of Normalized Amplitudes from all GUV sizes (2,3,4,6,8, & 10 micron)
0.75x Periods (h)	1.0x Periods (h)	1.5x Periods (h)	2.5x Periods (h)		0.75x Amplitude	1.0x Amplitude	1.5x Amplitude	2.5x Amplitude
23.5955	23.8636	25.9259	22.8261		0.0480458	0.0632617	0.113072	0.155519
21.875	21.875	22.5806	30		0.106614	0.0772177	0.0870356	0.138155
25.3012	22.8261	23.3333	24.1379		0.166255	0.0813353	0.0977963	0.297303
20.1923	22.5806	23.5955	23.0769		0.0595059	0.0891804	0.12997	0.168089
23.3333	21.875	24.1379	22.3404		0.0568832	0.055001	0.151107	0.12508
23.5955	24.1379	24.1379	22.5806		0.0606306	0.0484405	0.0958125	0.116884
24.7059	21.6495	22.8261	21.875		0.0882976	0.184047	0.169494	0.17923
25.6098	22.3404	23.0769	24.4186		0.0563168	0.0796522	0.0929392	0.205205
23.0769	23.0769	23.0769	22.8261		0.0578192	0.162214	0.088621	0.197865
23.0769	22.8261	21.875	21.4286		0.0437012	0.149645	0.0581405	0.172691
25	22.1053	23.3333	22.8261		0.0610084	0.0650301	0.128043	0.127268
23.3333	22.1053	23.3333	25.6098		0.0738913	0.0969553	0.0982098	0.223428
22.5806	21.875	22.5806	25.3012		0.0486459	0.0673991	0.0487497	0.157923
21.2121	22.5806	22.8261	21.6495		0.058961	0.0780658	0.191553	0.16833
21	22.3404	22.8261	22.5806		0.0559016	0.0887943	0.146704	0.131688
21.2121	22.5806	23.0769	22.3404		0.0571306	0.0911317	0.0690246	0.150311
22.1053	22.3404	23.0769	23.0769		0.0784811	0.0664556	0.106223	0.137858
23.3333	22.5806	23.0769	21.6495		0.0722472	0.0830176	0.163739	0.131972
23.3333	23.0769	23.3333	22.1053		0.102547	0.0546812	0.158303	0.186059
22.8261	22.1053	22.8261	23.3333		0.0572145	0.071039	0.0950532	0.202575
22.3404	24.1379	24.4186	20.3883		0.0539592	0.103532	0.0995421	0.203538
23.0769	22.5806	22.1053	23.3333		0.143245	0.1081	0.110507	0.175233
23.3333	24.4186	22.5806	23.0769		0.126092	0.066639	0.116839	0.162251
21.4286	22.5806	22.8261	22.5806		0.0767236	0.0759201	0.130651	0.149975
22.8261	23.0769	23.0769	21		0.0666691	0.0770471	0.119265	0.100952
22.5806	23.3333	22.1053	23.8636		0.0469306	0.0486785	0.122923	0.193403
23.8636	22.1053	22.5806	21.875		0.0538001	0.0512135	0.150295	0.127551
25	22.8261	21	21		0.0770278	0.0892863	0.0629165	0.119856
25.3012	23.8636	21.875	21.6495		0.129674	0.0715124	0.0632745	0.143411
23.0769	23.3333	22.3404	22.5806		0.0552886	0.0722496	0.122519	0.204792
22.1053	23.3333	22.1053	23.3333		0.0400675	0.0767062	0.0922748	0.0984125
22.8261	22.5806	22.5806	21.2121		0.0468443	0.0546214	0.102788	0.126992
23.3333	23.3333	23.5955	22.1053		0.0539111	0.0859078	0.138759	0.153597
23.8636	23.0769	22.5806	24.1379		0.0444315	0.0786012	0.144564	0.170823
22.8261	21.875	23.0769	22.3404		0.0526392	0.048485	0.141616	0.173532
23.3333	24.7059	25	22.1053		0.0406435	0.0908982	0.125838	0.141879
23.5955	23.5955	22.5806	20.7921		0.065305	0.114647	0.0788764	0.17079
23.5955	23.3333	23.0769	23.3333		0.053084	0.071001	0.0762761	0.199426
23.0769	23.8636	24.1379	20.1923		0.0776056	0.102127	0.143588	0.0626241
23.5955	23.3333	24.1379	22.8261		0.0417181	0.0441532	0.0597738	0.232197
23.3333	23.8636	23.0769	21.875		0.130433	0.0584324	0.0936138	0.137304
23.8636	21.2121	23.5955	20.3883		0.0509505	0.0764867	0.079527	0.300562
21.6495	22.3404	21.4286	29.1667		0.0599114	0.0861809	0.0967419	0.209573
23.5955	23.5955	24.1379	22.5806		0.0497448	0.0634651	0.0754257	0.25014
23.0769	22.8261	23.8636	23.5955		0.0801116	0.0594155	0.117246	0.109766
22.1053	23.8636	22.8261	22.5806		0.0702902	0.0594935	0.141546	0.140109
22.8261	25.3012	22.1053	21.4286		0.069358	0.0604258	0.0857445	0.133209
22.1053	23.5955	23.3333	22.3404		0.075414	0.0775953	0.111944	0.190477
23.3333	22.8261	24.4186	21.875		0.0891686	0.105213	0.089692	0.163558
25.3012	22.8261	22.8261	20.5882		0.0580655	0.0685877	0.142529	0.0913307
22.1053	23.3333	23.3333	22.5806		0.112636	0.0661024	0.101993	0.138555
24.7059	23.8636	23.5955	22.1053		0.0589031	0.0767998	0.0893051	0.145946
23.3333	22.5806	23.8636	22.1053		0.0916865	0.0611248	0.132549	0.160249
24.1379	21.6495	22.3404	22.1053		0.114297	0.0552423	0.102264	0.162843
22.8261	25.3012	23.3333	22.5806		0.105007	0.0545027	0.0832862	0.147997
24.7059	21.4286	23.0769	22.5806		0.119028	0.0713122	0.104049	0.168559
25.6098	23.0769	23.5955	22.5806		0.0449516	0.105974	0.150474	0.179983
23.5955	23.3333	24.1379	21.2121		0.0792555	0.0821534	0.062767	0.129956
23.5955	22.5806	24.4186	22.1053		0.0722891	0.0895954	0.120219	0.216079
25	21.875	25	22.8261		0.0509824	0.0546039	0.131031	0.146297
22.5806	22.5806	20.3883	24.4186		0.0639392	0.0612577	0.155862	0.106539
23.3333	22.1053	25.9259	21.6495		0.104496	0.0902534	0.106134	0.157174
21.875	21.4286	24.1379	21.4286		0.0482019	0.0540903	0.138893	0.163159
23.0769	22.5806	24.7059	22.3404		0.0882859	0.0468191	0.101213	0.165592
22.1053	22.5806	24.4186	20.3883		0.0583192	0.0638853	0.101312	0.120561
22.8261	22.3404	23.0769	22.5806		0.0801487	0.0620776	0.12059	0.189461
21	22.5806	21.6495	21.6495		0.047961	0.0483062	0.171477	0.175333
25	23.3333	23.0769	22.3404		0.0699715	0.0586937	0.153668	0.275445
23.0769	22.8261	22.1053	22.1053		0.0750516	0.0789554	0.136914	0.153036
22.5806	22.3404	23.3333	22.5806		0.0530342	0.0793507	0.188922	0.173167
23.0769	23.8636	22.3404	23.3333		0.0700213	0.0582463	0.121422	0.0940617
22.1053	23.3333	23.0769	22.3404		0.0694056	0.0491046	0.117732	0.0860863
22.1053	24.1379	23.0769	25.6098		0.0561202	0.0704438	0.108859	0.140362
22.8261	24.7059	22.1053	22.5806		0.0773228	0.0617284	0.0749308	0.119043
23.5955	22.8261	22.8261	23.3333		0.0744215	0.0417967	0.125783	0.0925837
22.5806	23.5955	22.3404	23.0769		0.0772966	0.0654776	0.162368	0.152846
23.5955	23.3333	23.5955	21.875		0.0764281	0.113127	0.115627	0.152534
22.3404	21.6495	23.0769	22.5806		0.0601178	0.0677961	0.107569	0.0967268
22.5806	23.0769	23.3333	21.4286		0.0654769	0.0779156	0.141441	0.132835
22.8261	23.0769	22.1053	29.1667		0.0556432	0.040433	0.124126	0.12962
22.8261	23.5955	23.3333	22.8261		0.0426496	0.0655195	0.144627	0.214381
22.5806	23.5955	21.875	22.3404		0.0747401	0.0645285	0.119654	0.087318
22.5806	23.5955	22.5806	22.5806		0.0562903	0.0690565	0.0747336	0.108195
24.1379	23.8636	25	22.5806		0.066161	0.0827103	0.0786927	0.161264
23.0769	23.5955	23.3333	22.8261		0.0914296	0.0745955	0.184959	0.121327
22.5806	22.8261	25.6098	22.5806		0.058022	0.0720354	0.0537082	0.143
22.5806	23.3333	22.3404	23.0769		0.0465019	0.0799722	0.148721	0.112022
22.5806	23.3333	22.5806	21.875		0.0510539	0.0556026	0.132905	0.124381
23.5955	23.3333	22.8261	23.0769		0.0528427	0.0650267	0.195047	0.159707
22.8261	25.3012	24.1379	22.3404		0.13831	0.0402926	0.0721928	0.150349
22.3404	23.8636	20	22.1053		0.10296	0.0559526	0.0726323	0.154011
22.8261	23.8636	23.5955	22.3404		0.13731	0.0681512	0.178646	0.204712
22.8261	24.1379	23.3333	21.4286		0.124145	0.113009	0.136503	0.129916
22.5806	23.3333	23.0769	22.1053		0.0422968	0.0846485	0.206512	0.112209
22.3404	22.5806	22.8261	23.3333		0.0879218	0.123095	0.0724989	0.148078
22.5806	23.3333	23.5955	20.1923		0.0969475	0.0547213	0.152483	0.188382
23.5955	22.8261	25.6098	22.5806		0.13785	0.0461552	0.146443	0.138645
22.3404	23.8636	23.3333	22.5806		0.0787449	0.0700232	0.180053	0.154612
22.8261	22.8261	23.5955	22.3404		0.0673894	0.100559	0.163014	0.115258
22.8261	22.3404	24.4186	22.5806		0.113879	0.0535889	0.15286	0.152815
23.0769	25.9259	22.3404	22.5806		0.0798022	0.0428147	0.0758219	0.154474
21.2121	22.8261	23.8636	22.5806		0.0523829	0.0713548	0.0693972	0.169343
22.3404	22.5806	23.8636	19.6262		0.0960581	0.0714377	0.163614	0.128494
22.5806	22.3404	23.3333	22.8261		0.0840102	0.0768667	0.154964	0.116166
22.8261	23.5955	23.0769	23.8636		0.06409	0.0547527	0.114179	0.127038
24.7059	23.3333	25	22.5806		0.0526365	0.0721598	0.124827	0.193759
23.5955	22.8261	23.3333	22.5806		0.0947516	0.0620386	0.182926	0.140289
23.3333	23.0769	24.1379	23.0769		0.0765093	0.0968299	0.109759	0.169339
23.8636	22.3404	22.8261	21.875		0.0688677	0.0845161	0.139536	0.134346
23.8636	20.1923	23.5955	23.3333		0.0805666	0.113531	0.130676	0.110952
22.5806	23.3333	23.5955	22.3404		0.0623243	0.0932609	0.122256	0.222035
23.0769	23.5955	22.8261	22.8261		0.0712409	0.0735526	0.17592	0.185124
24.7059	23.8636	22.5806	22.3404		0.0489114	0.0763466	0.0793333	0.160218
23.8636	21.875	22.3404	22.1053		0.0640905	0.052285	0.103895	0.11329
23.3333	23.3333	23.8636	22.3404		0.0708771	0.0790978	0.129112	0.153288
25	23.3333	23.5955	22.8261		0.040935	0.0854208	0.0966665	0.168002
24.1379	22.8261	23.3333	22.8261		0.0772976	0.0648694	0.127066	0.159465
25	22.5806	22.5806	22.5806		0.0855466	0.106417	0.11606	0.272023
23.0769	24.1379	21.875	23.0769		0.0976415	0.0697124	0.143181	0.138253
23.8636	23.5955	21.4286	21.875		0.0402219	0.0990782	0.0713845	0.154456
22.8261	23.8636	21.6495	22.8261		0.0442554	0.0616965	0.0466299	0.0895586
23.8636	23.5955	21	26.5823		0.0405659	0.0839303	0.0634021	0.234677
22.8261	23.3333	22.8261	21.875		0.0496439	0.063819	0.111465	0.186437
22.5806	23.5955	23.5955	21.6495		0.0767095	0.0631885	0.0991503	0.160877
23.0769	24.1379	22.3404	25.3012		0.08836	0.0453907	0.122423	0.239402
22.5806	23.5955	23.0769	21.875		0.0735806	0.052678	0.120669	0.136446
24.4186	23.0769	22.8261	22.5806		0.0481877	0.0780958	0.0899562	0.133036
24.4186	23.5955	22.8261	23.0769		0.0461884	0.0555962	0.102826	0.154577
23.0769	23.5955	21.875	21.2121		0.0695891	0.0681462	0.0598846	0.0674227
25	23.0769	23.0769	22.5806		0.0602374	0.0563873	0.105288	0.183883
23.5955	25.6098	23.3333	22.3404		0.100629	0.0601644	0.125257	0.164957
23.3333	22.3404	21.6495	22.3404		0.0818547	0.0542863	0.0857466	0.0948606
23.0769	22.3404	23.0769	23.5955		0.0664208	0.0503929	0.0703077	0.113465
24.4186	22.8261	22.3404	22.8261		0.0459181	0.102301	0.103019	0.158683
23.3333	23.0769	23.5955	23.0769		0.0534403	0.0657889	0.119565	0.127598
22.5806	22.1053	22.8261	23.0769		0.0558401	0.0654457	0.0857317	0.0842246
23.5955	22.8261	23.8636	22.3404		0.0777527	0.0835509	0.0887749	0.174141
22.3404	22.8261	23.5955	22.5806		0.0756076	0.0932995	0.155119	0.221266
22.5806	22.5806	23.8636	22.3404		0.100195	0.0461346	0.147674	0.146354
22.5806	22.3404	22.8261	21.4286		0.048542	0.0653098	0.0885548	0.110002
22.8261	23.3333	23.0769	21.2121		0.0711591	0.0529807	0.0853243	0.140618
22.1053	23.0769	22.5806	23.0769		0.0697494	0.053012	0.104069	0.162078
22.1053	21.875	22.8261	21.4286		0.0807519	0.0520751	0.122725	0.149851
22.5806	21.875	21.875	22.5806		0.155884	0.0508139	0.0636692	0.0938374
23.0769	23.0769	23.3333	22.5806		0.051225	0.104587	0.164709	0.200549
22.5806	23.5955	23.5955	23.0769		0.0590882	0.0791443	0.13984	0.128126
23.0769	23.5955	23.5955	21.6495		0.0406559	0.0577494	0.142756	0.130542
22.8261	22.8261	21.6495	22.5806		0.0561427	0.0509234	0.0752831	0.162521
23.8636	21.875	22.8261	24.4186		0.0460852	0.0692964	0.0984551	0.109005
22.8261	23.0769	23.0769	22.1053		0.0563683	0.0424332	0.122633	0.191617
22.8261	22.8261	23.5955	22.3404		0.0845663	0.044007	0.153564	0.167717
23.0769	23.0769	22.5806	22.1053		0.104818	0.0535821	0.155518	0.166449
22.5806	23.0769	22.5806	23.5955		0.106685	0.0606105	0.0836382	0.17391
22.5806	24.1379	22.8261	23.3333		0.0808679	0.0437372	0.182847	0.108447
23.5955	22.8261	23.0769	22.5806		0.0782087	0.0602014	0.189788	0.143825
23.0769	22.8261	24.1379	22.3404		0.0881509	0.0457262	0.0944197	0.119276
21.875	23.3333	23.3333	22.1053		0.0903407	0.0992881	0.149346	0.180006
23.8636	23.5955	23.5955	22.3404		0.067374	0.0587263	0.110031	0.154361
23.8636	23.0769	22.8261	22.3404		0.0454907	0.0453289	0.133938	0.164309
23.0769	23.0769	22.1053	22.8261		0.0596124	0.0595279	0.123725	0.157213
22.1053	23.0769	22.3404	22.3404		0.0571381	0.062125	0.113616	0.172839
21.875	22.8261	22.1053	22.3404		0.0461775	0.0496128	0.107628	0.160731
22.8261	23.5955	22.8261	22.1053		0.0966614	0.0886403	0.123262	0.142911
22.8261	23.5955	23.0769	22.3404		0.053038	0.0473368	0.172264	0.172273
25.6098	21.875	22.8261	22.3404		0.0403571	0.0525412	0.0838474	0.134012
23.8636	23.3333	23.0769	22.8261		0.0608656	0.0501324	0.063549	0.102161
23.5955	22.8261	23.8636	21		0.0840723	0.0961745	0.125552	0.123529
22.8261	23.5955	22.5806	22.8261		0.083329	0.0656606	0.112061	0.167978
22.5806	23.3333	22.8261	22.8261		0.0794938	0.0649799	0.119148	0.173428
23.3333	23.3333	22.8261	24.1379		0.0989462	0.0806143	0.0986833	0.148247
23.3333	23.0769	23.3333	22.3404		0.0788826	0.085244	0.134044	0.0913398
23.0769	23.3333	23.8636	22.1053		0.0781943	0.0935122	0.126316	0.186674
22.8261	23.0769	23.5955	21.875		0.0687374	0.0571233	0.126937	0.140398
23.3333	23.3333	20	21		0.0502972	0.106551	0.0528676	0.0647947
23.3333	23.3333	22.5806	22.5806		0.0530006	0.0792259	0.0745188	0.135848
23.0769	23.3333	22.8261	22.3404		0.0942569	0.0775402	0.105308	0.177528
23.5955	23.8636	23.0769	22.1053		0.100218	0.0818339	0.15051	0.158417
23.8636	23.3333	24.1379	22.5806		0.080805	0.0860005	0.0873482	0.181829
23.0769	24.1379	22.3404	22.8261		0.0759725	0.0465115	0.0597052	0.139435
23.3333	22.1053	23.0769	21.875		0.0897707	0.0569388	0.151783	0.154832
22.5806	21.6495	22.8261	22.1053		0.051877	0.068684	0.15202	0.160106
23.0769	22.5806	23.3333	20		0.0798572	0.0424212	0.0674509	0.07918
22.5806	23.0769	22.8261	22.1053		0.0613472	0.080619	0.172678	0.169565
22.8261	22.8261	23.0769	21.875		0.0906983	0.0764113	0.139957	0.17994
22.1053	23.0769	23.8636	22.3404		0.0999121	0.125293	0.119091	0.158385
24.1379	23.0769	22.3404	22.8261		0.078566	0.0797898	0.102383	0.155897
22.1053	23.5955	22.5806	22.5806		0.0637522	0.0462716	0.177475	0.11511
22.8261	23.3333	23.8636	21.2121		0.0492436	0.109062	0.0802989	0.162606
22.3404	22.5806	23.0769	21.4286		0.0597079	0.0662291	0.123434	0.136286
22.8261	22.8261	22.8261	21.6495		0.0873739	0.0678667	0.125813	0.180816
22.8261	22.8261	24.7059	21.4286		0.122174	0.108467	0.145773	0.164868
22.1053	22.8261	23.0769	22.5806		0.0544946	0.0732285	0.0977722	0.138462
22.5806	25.9259	22.8261	22.5806		0.106374	0.0729055	0.11818	0.168302
22.8261	23.0769	22.5806	21.875		0.0602012	0.0740156	0.0920086	0.155486
23.3333	22.8261	23.8636	21.875		0.0495162	0.0884334	0.156986	0.131006
22.3404	23.3333	21.875	25.3012		0.0682717	0.0484114	0.0799885	0.0441853
23.0769	23.0769	20.7921	22.5806		0.0425218	0.0851472	0.064311	0.170413
22.8261	23.0769	21.875	22.1053		0.11535	0.0735983	0.130397	0.191885
23.5955	23.3333	25.6098	21.875		0.0865839	0.0522021	0.150884	0.172317
22.8261	23.5955	23.5955	22.3404		0.0553017	0.0695286	0.146534	0.168081
23.0769	23.0769	22.8261	22.5806		0.0679987	0.0875126	0.141427	0.159288
22.3404	23.3333	23.3333	22.5806		0.0883155	0.0457964	0.0749914	0.159975
22.3404	23.0769	22.8261	21.875		0.0809069	0.0975441	0.14276	0.182703
22.8261	22.3404	21.4286	20.7921		0.0948676	0.0600049	0.124196	0.122122
20.7921	22.8261	23.3333	23.0769		0.0586494	0.10519	0.16369	0.147841
22.5806	23.3333	23.0769	25.6098		0.0615917	0.0626374	0.124605	0.0967877
22.5806	22.8261	22.8261	21.875		0.0869147	0.0797104	0.131794	0.168404
22.5806	22.8261	24.7059	22.3404		0.0888128	0.0913369	0.133965	0.173191
22.8261	23.3333	23.5955	22.8261		0.111698	0.0613025	0.134708	0.173057
22.3404	23.3333	21.6495	21.6495		0.0615905	0.0551799	0.120072	0.108736
23.0769	23.0769	21.4286	22.1053		0.104261	0.0858201	0.0751217	0.103819
22.8261	22.8261	21.6495	22.8261		0.0708509	0.10149	0.105752	0.152479
21.4286	23.0769	23.3333	22.5806		0.0408201	0.0465679	0.0741116	0.201588
25	21.6495	22.8261	23.3333		0.0614575	0.0751864	0.141156	0.175133
23.5955	23.3333	24.1379	22.1053		0.0880704	0.0555116	0.12133	0.15812
24.7059	23.0769	22.3404	23.0769		0.0620546	0.0664977	0.0460819	0.124224
23.3333	23.0769	21.4286	21		0.0641464	0.0903229	0.056481	0.0866082
23.0769	23.0769	22.8261	21.6495		0.0938136	0.0597923	0.112421	0.162242
23.3333	23.3333	24.7059	22.5806		0.0670546	0.0744471	0.10859	0.231702
24.4186	25	23.5955	21.875		0.0439725	0.0556152	0.0940808	0.155561
23.3333	22.1053	23.0769	22.3404		0.0740116	0.0555651	0.125996	0.184813
24.1379	22.8261	21.875	22.3404		0.0808734	0.0995524	0.121628	0.162571
23.0769	23.8636	23.0769	22.1053		0.0839129	0.0827343	0.11512	0.168004
23.0769	23.0769	23.8636	22.3404		0.0908978	0.079333	0.224879	0.096126
22.8261	23.0769	20.5882	21.875		0.0939177	0.0889196	0.0612946	0.137804
23.0769	22.3404	23.5955	22.5806		0.141274	0.0569676	0.157594	0.160053
23.0769	23.8636	21.875	22.3404		0.0840725	0.0439677	0.0848245	0.135142
23.3333	23.0769	20.3883	22.3404		0.0598693	0.0858049	0.0624455	0.142726
24.4186	23.5955	25	22.1053		0.0626884	0.0716722	0.117551	0.172642
23.5955	22.8261	23.3333	22.1053		0.068925	0.0490376	0.0678046	0.195474
22.8261	23.5955	23.8636	22.3404		0.0438036	0.0433932	0.0896421	0.175154
23.0769	23.0769	23.5955	21.4286		0.0711232	0.0937322	0.136237	0.0803704
23.3333	22.3404	22.5806	22.5806		0.0543345	0.108294	0.103067	0.138319
23.0769	23.3333	22.3404	21.4286		0.0550917	0.0927645	0.122676	0.157999
22.3404	23.0769	25.9259	22.3404		0.0845199	0.0475796	0.0962366	0.193194
22.8261	22.8261	22.1053	22.5806		0.0805969	0.0973045	0.109484	0.141284
22.8261	23.0769	21.875	21.2121		0.109715	0.0948763	0.0797405	0.123763
22.8261	23.3333	23.0769	22.5806		0.0911894	0.0960904	0.0891733	0.196159
22.8261	22.5806	22.1053	22.8261		0.119243	0.0935744	0.143178	0.162342
24.1379	22.5806	22.3404	21.875		0.0402187	0.101088	0.16335	0.160336
22.5806	22.8261	23.3333	22.5806		0.0623413	0.094535	0.105788	0.160294
22.5806	23.3333	23.3333	22.1053		0.0742183	0.0826919	0.14096	0.0690243
22.5806	23.3333	23.3333	22.3404		0.0938398	0.0677082	0.148173	0.126937
22.5806	23.3333	22.8261	23.3333		0.123721	0.0892495	0.191321	0.147636
23.5955	24.4186	21.875	21.875		0.0740756	0.0469415	0.099061	0.179824
22.8261	23.0769	22.3404	22.3404		0.0443211	0.0884958	0.166778	0.106541
20.7921	22.1053	23.0769	22.1053		0.0874309	0.0961249	0.152662	0.177401
23.0769	22.8261	23.5955	22.8261		0.0540587	0.068274	0.128097	0.178408
23.0769	23.3333	23.5955	22.1053		0.0599728	0.041317	0.116037	0.15907
23.0769	23.5955	20.5882	22.5806		0.0662529	0.0496003	0.068339	0.0961181
21.6495	23.0769	23.8636	22.3404		0.0452599	0.0843866	0.106531	0.176514
23.0769	23.3333	25	21.6495		0.062929	0.0681061	0.0909777	0.150407
23.5955	23.5955	23.8636	21.2121		0.0509814	0.0915875	0.159281	0.0833988
23.5955	23.3333	23.3333	22.1053		0.0999148	0.0782886	0.146548	0.159523
23.5955	22.8261	22.1053	22.1053		0.0800786	0.0633122	0.129774	0.13935
23.5955	22.3404	23.0769	21.4286		0.0640987	0.0608741	0.188921	0.117341
22.8261	23.0769	24.7059	22.3404		0.0966101	0.0440553	0.139299	0.144917
22.5806	22.8261	22.5806	22.3404		0.0659982	0.0942451	0.0995658	0.17955
22.1053	22.8261	23.3333	22.1053		0.0784751	0.100112	0.0923128	0.106764
22.8261	22.8261	23.3333	22.8261		0.0762724	0.0499416	0.140313	0.0690285
23.0769	22.5806	22.5806	22.3404		0.0701642	0.0989808	0.0855506	0.13306
23.3333	22.8261	23.5955	22.8261		0.0806888	0.11183	0.112937	0.209654
22.5806	23.3333	23.0769	22.1053		0.0435139	0.0758497	0.122446	0.109369
22.5806	22.8261	23.0769	22.5806		0.0649609	0.0991284	0.117856	0.140878
22.8261	23.3333	23.8636	22.5806		0.0731148	0.0837571	0.16888	0.174135
22.8261	23.0769	22.1053	22.1053		0.130086	0.0906508	0.0983602	0.154791
22.1053	22.8261	23.3333	21.4286		0.0598329	0.0940861	0.153898	0.157026
22.8261	22.8261	22.3404	20.5882		0.0732915	0.0672203	0.124965	0.131151
22.3404	22.8261	22.1053	22.5806		0.0424038	0.0714379	0.147233	0.177708
22.1053	23.5955	23.0769	22.8261		0.0508162	0.0652671	0.152847	0.160133
22.8261	23.0769	22.3404	22.3404		0.15484	0.116916	0.08962	0.168983
24.1379	23.0769	23.8636	22.5806		0.113813	0.0898433	0.100624	0.140658
23.8636	22.8261	23.8636	22.3404		0.0627792	0.066535	0.117981	0.148496
22.5806	23.0769	23.3333	22.5806		0.0736649	0.0665083	0.107757	0.183844
23.0769	23.3333	23.5955	22.1053		0.082785	0.058531	0.141431	0.173435
22.1053	23.3333	23.0769	22.3404		0.0774622	0.0919739	0.158444	0.15516
22.8261	22.8261	24.7059	22.5806		0.110145	0.0894615	0.127152	0.156264
22.8261	22.5806	22.3404	22.3404		0.104302	0.0697414	0.121648	0.161229
22.8261	23.0769	23.3333	22.3404		0.0926152	0.0685928	0.141098	0.170501
22.8261	22.5806	23.3333	21.6495		0.0892649	0.0739498	0.120196	0.145002
22.8261	22.3404	22.8261	21.6495		0.0707075	0.0432628	0.113098	0.171547
22.5806	25	23.3333	22.8261		0.0901163	0.13662	0.0847132	0.14106
23.8636	23.3333	22.8261	22.5806		0.056441	0.0896252	0.140351	0.133223
22.8261	23.0769	24.4186	22.5806		0.0673183	0.0782149	0.107972	0.158992
22.5806	23.0769	22.8261	22.3404		0.0750025	0.0473622	0.11221	0.147003
22.8261	22.8261	23.3333	22.5806		0.0808563	0.101579	0.116669	0.167528
22.8261	22.8261	22.3404	22.3404		0.0968559	0.0584291	0.130772	0.121256
22.5806	23.3333	20.7921	22.3404		0.152721	0.0595354	0.0704686	0.170944
22.5806	23.5955	23.0769	22.8261		0.0533045	0.0679289	0.138483	0.182098
23.0769	23.0769	24.7059	22.3404		0.0829017	0.0841914	0.0776315	0.0844913
23.5955	22.8261	23.0769	23.0769		0.0669742	0.0907166	0.148854	0.0889102
23.0769	23.5955	22.8261	23.5955		0.106578	0.0949049	0.123198	0.158415
25.6098	23.3333	22.3404	22.8261		0.0407572	0.0683225	0.107523	0.157677
23.3333	23.0769	23.0769	22.5806		0.075027	0.0655305	0.105535	0.176279
22.5806	23.0769	23.3333	22.3404		0.0612683	0.0485546	0.167528	0.17762
23.3333	24.1379	22.3404	21		0.0694696	0.315233	0.0953331	0.12843
23.3333	20.7921	22.8261	22.5806		0.0697306	0.299503	0.0922738	0.206158
23.0769	21.4286	22.8261	22.3404		0.0493964	0.156657	0.128903	0.150966
23.0769	23.0769	22.1053	22.5806		0.0751637	0.123964	0.0717846	0.118115
22.5806	22.1053	23.3333	21.875		0.092975	0.0529249	0.150762	0.107918
23.0769	22.8261	25.3012	22.8261		0.06932	0.113911	0.0970434	0.0859579
23.0769	24.4186	23.5955	22.5806		0.0813692	0.17986	0.0864754	0.162427
22.5806	22.8261	24.1379	21.2121		0.0771936	0.0406446	0.0919895	0.0476141
22.1053	24.7059	22.8261	21.875		0.0511249	0.108856	0.0943463	0.184203
22.8261	21.6495	23.0769	22.8261		0.0979916	0.191219	0.125718	0.160772
22.5806	22.1053	22.5806	21.2121		0.0596142	0.0980698	0.0873494	0.124486
22.3404	23.3333	23.5955	22.5806		0.0747075	0.117259	0.0961013	0.192633
22.3404	25.6098	21.875	22.1053		0.105681	0.085941	0.0721257	0.107276
25.6098	23.3333	22.8261	22.5806		0.0458484	0.113706	0.131677	0.144098
22.8261	23.5955	23.0769	22.8261		0.0558869	0.0860578	0.123481	0.108716
22.8261	23.3333	23.3333	22.3404		0.0954285	0.128025	0.0911518	0.140597
22.8261	23.3333	22.8261	21.6495		0.0478013	0.0706597	0.141736	0.159147
22.5806	24.1379	23.8636	22.3404		0.0924707	0.0551792	0.139526	0.154455
23.5955	23.3333	22.5806	22.3404		0.053821	0.122803	0.161819	0.198307
22.3404		22.8261	22.3404		0.0499261		0.136564	0.177273
22.8261		23.3333	22.1053		0.122064		0.181	0.188603
22.5806		21	22.3404		0.100763		0.0931036	0.121469
22.5806		23.3333	21.875		0.125426		0.161569	0.144304
22.5806		23.3333	26.25		0.0784517		0.183429	0.133253
23.0769		23.0769	22.5806		0.0707798		0.156018	0.166429
21.875		23.5955	20.5882		0.0413607		0.13692	0.0894358
23.0769		23.5955	22.3404		0.11978		0.11768	0.16009
22.8261		22.3404	21		0.0590375		0.115166	0.141919
22.3404		23.5955	22.8261		0.0848753		0.173224	0.107814
23.5955		23.0769	22.3404		0.0532679		0.248266	0.184677
22.3404		23.0769	21.2121		0.0977405		0.183252	0.134639
22.3404		23.8636	21.875		0.0624647		0.164081	0.113102
22.3404		22.3404	21.6495		0.109185		0.195681	0.165868
22.8261		23.3333	22.1053		0.0843681		0.118476	0.152043
23.5955		23.0769	22.5806		0.059475		0.0866863	0.194042
23.0769		23.0769	21.875		0.112749		0.0932789	0.200488
23.0769		25.6098	21		0.0695904		0.157569	0.126804
25		21	22.3404		0.0751858		0.114451	0.151546
21.875		24.4186	23.0769		0.071411		0.137889	0.141056
21.2121		23.0769	20.7921		0.0610302		0.143596	0.0951465
24.1379		23.0769	22.5806		0.0926287		0.170001	0.0889655
22.1053		23.5955	21.4286		0.087175		0.177208	0.0508148
			23.5955	21.2121			0.106945	0.0705072
			22.5806	22.1053			0.129671	0.165607
			23.8636	22.3404			0.134201	0.105665
			23.3333	22.8261			0.209419	0.15752
			23.5955	22.3404			0.154005	0.152237
			23.0769	20.7921			0.245064	0.0769249
			21.875	21.6495			0.0851655	0.07189
			23.0769	21.6495			0.148747	0.16603
			24.1379	22.1053			0.221152	0.11956
			21.875	22.3404			0.0865135	0.144
			23.0769	22.5806			0.127596	0.173077
			22.5806	22.1053			0.13309	0.172138
			21.6495	23.0769			0.0860921	0.17478
			25.6098	22.3404			0.139321	0.161841
			23.5955	22.8261			0.0863283	0.17499
			23.8636	21.6495			0.0965192	0.174375
			23.3333	22.3404			0.117361	0.152416
			22.3404	22.5806			0.100117	0.171005
			21.6495	22.3404			0.0642956	0.180592
			21.4286	20.7921			0.0425207	0.122144
			22.8261	21.875			0.139378	0.162171
			22.1053	22.5806			0.0712138	0.190225
			23.0769	22.3404			0.0776036	0.158493
			23.8636	23.0769			0.115709	0.155102
			22.3404	23.0769			0.1384	0.18338
			23.3333	23.3333			0.183889	0.151972
			22.8261	22.3404			0.133553	0.071504
			23.0769	21.875			0.146909	0.129103
			24.1379	21			0.0949835	0.145782
			22.3404	22.3404			0.0863289	0.159305
			22.5806	22.1053			0.0744586	0.185055
			20.5882	22.5806			0.0656688	0.178846
			22.8261	21.2121			0.111122	0.134866
			22.8261	22.3404			0.122351	0.182191
			23.0769	22.1053			0.157637	0.178786
			22.8261	22.3404			0.0615644	0.154289
			24.1379	23.0769			0.0621632	0.148653
			22.8261	22.1053			0.0817847	0.187569
			22.8261	22.1053			0.137869	0.192807
			23.5955	21.875			0.0700531	0.192364
			23.5955	22.5806			0.159035	0.117412
			23.0769	23.3333			0.149817	0.186836
			23.3333	21			0.126638	0.0615285
			23.3333	20.3883			0.139763	0.134883
			23.3333	21.6495			0.14098	0.10164
			23.5955	22.3404			0.0746302	0.173046
			23.0769	22.1053			0.165313	0.122932
			23.5955	22.3404			0.137067	0.128375
			23.8636	21.6495			0.153906	0.187047
			23.3333	22.3404			0.135655	0.118905
			24.4186	22.1053			0.138922	0.167207
			22.8261	22.3404			0.135903	0.181829
			21.6495	22.1053			0.0842435	0.179207
			22.8261	21.875			0.121111	0.191917
			23.5955	22.3404			0.101159	0.16985
			23.5955	22.3404			0.133374	0.159471
			22.8261	22.3404			0.0766634	0.157799
			22.8261	22.1053			0.123331	0.183288
			22.1053	21.875			0.0872183	0.1117
			22.5806	22.5806			0.091132	0.127895
			22.5806	22.3404			0.0640307	0.172404
			21.6495	22.3404			0.0905803	0.0845394
			22.3404	22.1053			0.0846558	0.20183
			22.8261	22.5806			0.153312	0.161726
			23.3333	21.875			0.0914456	0.192714
			22.8261	22.8261			0.0752854	0.176768
			23.3333	22.5806			0.177366	0.166832
			23.8636	22.3404			0.137646	0.163147
			23.3333	22.5806			0.143206	0.162995
			22.8261	22.1053			0.12827	0.214169
			21.875	22.3404			0.0525519	0.106399
			23.3333	21.6495			0.149789	0.157428
			23.3333	21.875			0.109244	0.238538
			23.0769	22.3404			0.126065	0.167991
			22.3404	22.5806			0.167777	0.197757
			22.5806	22.5806			0.125091	0.192149
			22.5806	22.5806			0.0571279	0.135566
			22.1053	19.0909			0.142031	0.045438
			22.3404	22.5806			0.0940437	0.179939
			22.3404	22.3404			0.0879242	0.168062
			23.3333	22.8261			0.151823	0.202929
			23.5955	22.8261			0.0678222	0.150492
			23.0769	22.1053			0.135835	0.0719052
			23.3333	22.3404			0.110652	0.175982
			23.3333	21.6495			0.14653	0.145359
			22.3404	21.6495			0.0733691	0.127151
			23.3333	22.5806			0.126594	0.170501
			22.8261	21.4286			0.143894	0.171792
			22.8261	22.8261			0.133938	0.149238
			22.1053	21.875			0.109377	0.11483
			21.4286	22.5806			0.0849958	0.20593
			22.8261	22.3404			0.158831	0.162006
			23.0769	21.4286			0.169702	0.0882055
			21.2121	22.3404			0.0668097	0.190011
			23.3333	22.3404			0.152768	0.139418
			23.3333	22.5806			0.170415	0.124308
			22.8261	22.3404			0.144013	0.167547
			23.0769	22.8261			0.0702095	0.193857
			23.3333	23.0769			0.16397	0.161808
			22.5806	22.8261			0.07719	0.152724
			23.3333	22.3404			0.147618	0.169632
			22.5806	21.875			0.128113	0.168855
			23.8636	20.5882			0.133026	0.0759761
			23.8636	21.875			0.144825	0.1181
			22.3404	22.3404			0.0994771	0.138322
			22.8261	22.5806			0.0740424	0.174977
			23.3333	22.1053			0.0411475	0.180177
			22.1053	21.6495			0.109	0.128865
			22.5806	21.875			0.1346	0.176852
			23.0769	21.875			0.127386	0.180211
			23.0769	21.875			0.0778193	0.128867
			22.5806	22.8261			0.135173	0.159613
			22.5806	21.6495			0.175777	0.166751
			22.5806	22.1053			0.0700121	0.141903
			23.0769	22.5806			0.152477	0.142224
			23.0769	21.6495			0.12894	0.153032
			23.3333	22.3404			0.117984	0.140666
			23.0769	22.8261			0.162518	0.125927
			22.3404	21.6495			0.0931239	0.161365
			22.8261	21.875			0.124813	0.142636
			21	20			0.0454443	0.0734731
			22.8261	21.875			0.103168	0.16646
			23.3333	22.5806			0.130272	0.169727
			23.3333	22.1053			0.149302	0.171532
			23.0769	22.5806			0.155024	0.107492
			22.8261	22.3404			0.134466	0.162161
			23.3333	21.875			0.135258	0.169929
			22.5806	22.3404			0.0900693	0.149994
			23.3333	22.3404			0.111949	0.166976
			23.0769	22.5806			0.120922	0.157658
			23.8636	21.875			0.0901663	0.184296
			22.8261	22.1053			0.0918353	0.093514
			22.5806	21.875			0.183554	0.176354
			23.0769	22.3404			0.141523	0.19001
			23.8636	22.1053			0.116174	0.175688
			23.8636	21.875			0.0546828	0.155251
			22.8261	21.875			0.162731	0.0780085
			23.3333	22.1053			0.161227	0.154972
			21.6495	22.1053			0.0708902	0.169478
			23.0769	22.3404			0.096706	0.185574
			23.3333	25.9259			0.137631	0.0533108
			23.3333	22.8261			0.147707	0.126765
			23.0769	23.0769			0.148	0.174908
			23.8636	22.3404			0.152102	0.146202
			22.8261	22.3404			0.153018	0.17819
			23.3333	22.1053			0.123046	0.196392
			22.5806	22.3404			0.149189	0.181436
			23.3333	22.1053			0.12308	0.164826
			22.3404	22.5806			0.128576	0.101676
			20.5882	21.2121			0.0550152	0.109045
			23.3333	25.3012			0.120005	0.0693776
			23.0769	22.1053			0.114653	0.160847
			21.4286	22.3404			0.121692	0.160779
			22.5806	22.5806			0.148961	0.176315
			22.3404	22.3404			0.0572731	0.1627
			22.5806	21.6495			0.150748	0.160902
			23.0769	22.1053			0.140581	0.133811
			22.8261	22.5806			0.161977	0.169687
			22.3404	21.875			0.164914	0.177184
			20.5882	22.8261			0.0453917	0.0733099
			22.8261	22.5806			0.135826	0.0941231
			22.5806	21.875			0.0941029	0.165992
			23.3333	22.5806			0.133528	0.144006
			23.3333	22.1053			0.159636	0.167247
			22.3404	21.875			0.0582078	0.155253
			23.3333	22.3404			0.109881	0.180259
			22.8261	22.1053			0.170481	0.159736
			22.8261	22.3404			0.124126	0.177721
			21.4286	22.1053			0.0443038	0.180261
			20.7921	21.6495			0.108066	0.160912
			22.3404	22.3404			0.130861	0.175812
			22.3404	22.5806			0.10961	0.160713
			21.4286	22.1053			0.102775	0.170674
			25	22.8261			0.100834	0.162168
			22.1053	22.3404			0.158071	0.175987
			22.3404	22.5806			0.081705	0.15141
			23.0769	21.875			0.0957068	0.127858
			24.1379	22.3404			0.106597	0.177749
			21.2121	23.0769			0.072107	0.189507
			23.8636	22.1053			0.143797	0.161597
			24.7059	22.1053			0.0657898	0.166862
			23.8636	21			0.0806575	0.149492
			23.3333	22.1053			0.118453	0.172036
			22.8261	22.3404			0.114211	0.154778
			23.3333	22.3404			0.169659	0.17006
			22.8261	22.3404			0.159897	0.160976
			22.8261	22.1053			0.158969	0.16109
			24.4186	22.5806			0.112345	0.171709
			23.8636	20.3883			0.10298	0.0495368
			23.3333	22.1053			0.146681	0.13354
			23.0769	23.3333			0.143497	0.140892
			25.3012	21.875			0.0480974	0.07773
			23.3333	22.1053			0.136162	0.12919
			23.8636	22.1053			0.166794	0.167986
			23.8636	22.1053			0.158736	0.123971
			23.3333	22.1053			0.143912	0.161449
			23.0769	22.1053			0.17882	0.158135
			23.8636	21			0.148857	0.146921
			23.5955	22.3404			0.148379	0.163741
			22.8261	22.1053			0.160462	0.155191
			23.0769	22.3404			0.164014	0.145359
			23.5955	23.0769			0.162	0.174587
			22.8261	22.1053			0.161943	0.155056
			23.0769	22.3404			0.109418	0.146023
			23.0769	22.1053			0.114965	0.164096
			22.3404	22.5806			0.124902	0.121618
			21.2121	21.6495			0.0723216	0.180152
			23.8636	20.7921			0.141273	0.122165
			24.1379	21.875			0.126262	0.159108
			23.3333	22.3404			0.163189	0.165041
			20.5882	22.3404			0.0599149	0.176912
			23.3333	21.875			0.150872	0.114232
			23.5955	23.3333			0.0810372	0.166022
			23.3333	21.4286			0.13459	0.186235
			22.8261	22.3404			0.166072	0.151619
			23.0769	22.8261			0.171635	0.175348
			23.8636	22.3404			0.052022	0.157332
			22.8261	22.8261			0.125864	0.157174
			22.8261	22.3404			0.13007	0.181368
			23.3333	21.875			0.141104	0.125547
			24.1379	22.1053			0.0751516	0.173535
			22.1053	22.3404			0.0790128	0.188483
			23.0769	22.1053			0.116463	0.195822
			25	22.3404			0.072201	0.169544
			23.3333	21.875			0.106948	0.163667
			23.0769	21.4286			0.157882	0.170227
			24.1379	22.1053			0.100172	0.129952
			22.8261	21.6495			0.0893285	0.166413
			23.0769	23.0769			0.148951	0.1886
			23.3333	22.5806			0.132554	0.147091
			23.8636	21.875			0.10798	0.107594
			23.0769	20.7921			0.102403	0.110262
			23.0769	22.1053			0.131498	0.159101
			22.5806	22.3404			0.0950601	0.176918
			24.1379	21.875			0.129283	0.18748
			23.0769	22.3404			0.173436	0.182922
			23.5955	22.3404			0.155071	0.151622
			22.5806	22.1053			0.139429	0.159998
			21	22.5806			0.0678872	0.112561
			22.5806	22.1053			0.0535047	0.129441
			23.3333	22.1053			0.138648	0.182441
			23.0769	21.6495			0.160366	0.042846
			23.3333	22.3404			0.10069	0.166037
			23.0769	20.5882			0.0820872	0.110166
			22.5806	22.3404			0.121339	0.163397
			22.5806	22.1053			0.133782	0.135481
			23.8636	22.3404			0.130999	0.177728
			20	22.1053			0.0442562	0.134656
			22.5806	21.875			0.17187	0.164523
			22.3404	22.3404			0.0608935	0.172819
			22.8261	22.1053			0.151999	0.162974
			24.4186	22.3404			0.0962014	0.19566
			22.8261	22.5806			0.0907951	0.165665
			22.8261	22.3404			0.10889	0.0789334
			22.5806	21.875			0.0838109	0.13208
			22.8261	22.1053			0.143138	0.135309
			22.5806	22.3404			0.123803	0.173977
			23.5955	22.1053			0.184906	0.0789771
			22.8261	22.1053			0.0872842	0.164238
			24.1379	22.3404			0.0925875	0.141474
			23.0769	22.1053			0.119388	0.194351
			23.0769	22.3404			0.15866	0.158734
			23.5955	22.3404			0.143308	0.179332
			22.8261	21.875			0.142564	0.0993014
			23.0769	21.875			0.188114	0.0479014
			22.8261	21.6495			0.158232	0.16226
			23.3333	22.3404			0.151764	0.171852
			22.1053	22.3404			0.128347	0.165865
			23.5955	22.1053			0.146931	0.164178
			23.0769	22.1053			0.0727834	0.123248
			23.3333	22.1053			0.111439	0.138847
			23.3333	21.875			0.175724	0.168343
			23.0769	22.8261			0.150186	0.190557
			22.5806	22.3404			0.0700804	0.153197
			23.0769	20.1923			0.181092	0.0702915
			23.0769	21.875			0.184917	0.164901
			22.8261	22.3404			0.13914	0.164881
			23.0769	21.875			0.188834	0.129717
			24.1379	21.6495			0.106642	0.084553
			23.5955	22.3404			0.0614731	0.153343
			23.8636	22.8261			0.0751315	0.150293
			23.0769	20.3883			0.126505	0.184738
			22.8261	22.3404			0.0907602	0.17547
			24.1379	22.8261			0.135065	0.154195
			23.3333	22.8261			0.167851	0.183599
			23.0769	22.8261			0.178567	0.171866
			22.5806	22.5806			0.173482	0.184687
			22.5806	22.3404			0.0475054	0.174742
			23.3333	21.6495			0.156698	0.191058
			22.8261	22.1053			0.162187	0.148541
			22.5806	21.875			0.175007	0.149316
			22.8261	22.1053			0.200051	0.187447
			22.8261	22.1053			0.169551	0.208571
			23.0769	22.3404			0.158719	0.209437
			23.0769	22.3404			0.122571	0.158867
			24.1379	22.1053			0.119026	0.154041
			22.5806	23.3333			0.170133	0.0482862
			23.3333	22.3404			0.117804	0.195948
			23.0769	21.6495			0.156711	0.16737
			21.2121	22.3404			0.0810817	0.176513
			22.3404	21.875			0.152246	0.167271
			23.3333	22.8261			0.075761	0.132642
			22.8261	23.3333			0.087856	0.13055
			23.0769	22.1053			0.163525	0.173472
			24.7059	22.3404			0.120292	0.152044
			23.0769	22.5806			0.15175	0.0586524
			22.5806	22.3404			0.114771	0.134052
			22.1053	22.3404			0.114693	0.180931
			22.5806	22.3404			0.0665295	0.168014
			22.1053	22.5806			0.0957992	0.173207
			21.6495	22.3404			0.0725102	0.1802
			23.5955	29.5775			0.159897	0.0489615
			21.6495	22.3404			0.0862705	0.181904
			22.8261	22.3404			0.140105	0.190766
			22.5806	21.2121			0.103225	0.161785
			22.5806	22.3404			0.124312	0.168615
			22.5806	22.1053			0.125831	0.147731
			22.5806	21.875			0.152041	0.171889
			23.0769	21.875			0.123634	0.188284
			23.0769	22.3404			0.199805	0.146947
			23.0769	22.3404			0.189552	0.178271
			22.8261	22.3404			0.0998865	0.168743
			20.5882	23.0769			0.0485005	0.0655477
			22.8261	21.875			0.0926582	0.156686
			23.0769	22.5806			0.155143	0.184891
			22.5806	22.8261			0.119913	0.161142
			23.0769	22.3404			0.142493	0.180121
			23.5955	22.8261			0.127501	0.151293
			22.8261	22.1053			0.109568	0.10214
			22.3404	22.3404			0.075688	0.165789
			21.875	22.3404			0.125634	0.181912
			22.5806	22.3404			0.148911	0.168597
			23.0769	22.3404			0.149496	0.107258
			23.0769	22.3404			0.147327	0.120314
			22.3404	22.3404			0.143033	0.195741
			22.5806	22.5806			0.0856285	0.138513
			23.0769	22.5806			0.117349	0.181726
			23.0769	21.875			0.164701	0.187712
			22.8261	22.3404			0.0904414	0.173181
			22.5806	22.1053			0.131953	0.147964
			21.875	21.875			0.0513562	0.180176
			22.3404	21.4286			0.127497	0.064894
			23.0769	22.3404			0.140448	0.190953
			22.5806	21.875			0.0601618	0.160404
			22.8261	21.875			0.184113	0.163824
			23.0769	22.1053			0.127543	0.178408
			22.5806	22.1053			0.150765	0.0810786
			22.8261	22.1053			0.15392	0.177572
			21.6495	22.1053			0.118138	0.184461
			22.8261	21.875			0.120418	0.163951
			23.3333	22.1053			0.0585745	0.191044
			23.0769	22.1053			0.160996	0.166539
			22.8261	21.875			0.170452	0.091435
			23.0769	21.875			0.135519	0.156016
			23.0769	21.6495			0.146658	0.0962124
			22.8261	21.875			0.0680173	0.118533
			23.0769	21.875			0.111777	0.175955
			23.0769	22.5806			0.152019	0.171254
			23.5955	22.3404			0.144264	0.172015
			23.5955	22.1053			0.124186	0.179833
			22.8261	22.8261			0.138821	0.186624
			23.0769	22.3404			0.166282	0.165062
			23.3333	21.6495			0.108414	0.0869418
			22.3404	22.3404			0.0654202	0.171779
			22.8261	22.3404			0.163206	0.185598
			22.5806	22.3404			0.186716	0.171882
			22.8261	21.875			0.0888419	0.166005
			22.5806	21.6495			0.107125	0.141215
			21.4286	22.1053			0.0683782	0.161403
			22.8261	20.3883			0.159903	0.0965679
			23.0769	22.3404			0.166086	0.169041
			22.8261	21.875			0.105974	0.156171
			22.3404	22.3404			0.141942	0.160303
			23.0769	21.875			0.167523	0.0897349
			21	22.1053			0.0420931	0.152565
			22.5806	21			0.118147	0.065472
			21.4286	22.5806			0.0668046	0.183959
			23.0769	20.3883			0.169522	0.0590035
			23.0769	22.3404			0.173885	0.191454
			22.5806	22.3404			0.085361	0.152317
			22.8261	22.1053			0.167714	0.145644
			20	22.5806			0.049802	0.119945
			23.0769	22.3404			0.148968	0.176244
			24.1379	22.1053			0.134397	0.141335
			23.0769	22.5806			0.179926	0.110814
			23.3333	20.7921			0.173374	0.131017
			23.3333	21.4286			0.0638175	0.146551
			23.5955	21.875			0.109304	0.18655
			22.8261	22.1053			0.15761	0.157769
			23.3333	21.875			0.132054	0.167217
			22.5806	22.3404			0.143396	0.183677
			23.0769	22.3404			0.102905	0.171398
			22.5806	22.1053			0.150125	0.19827
			23.8636	27.2727			0.0409733	0.0426556
			22.5806	22.1053			0.152848	0.137372
			25.6098	22.1053			0.112004	0.075363
			23.0769	22.1053			0.168906	0.173414
			23.3333	22.3404			0.152181	0.169658
			22.8261	22.5806			0.13357	0.110728
			22.3404	22.3404			0.138977	0.153177
			22.8261	21.875			0.172732	0.153581
			22.3404	22.5806			0.104092	0.156365
			23.0769	21.875			0.165408	0.15252
			22.8261	22.1053			0.167772	0.181085
			21.4286	21.875			0.0880507	0.127873
			23.3333	22.3404			0.161273	0.147444
			23.3333	21.875			0.136357	0.104584
			23.3333	20.7921			0.133905	0.127222
			23.0769	21.2121			0.157017	0.132047
			23.3333	22.3404			0.110219	0.160906
			23.0769	22.3404			0.185745	0.178149
			23.0769	22.3404			0.181651	0.171005
			23.3333	22.5806			0.155484	0.140566
			22.5806	22.5806			0.136281	0.149198
			23.3333	22.1053			0.159164	0.0990016
			25.3012	22.1053			0.161041	0.157503
			23.3333	22.5806			0.138211	0.193953
			21.6495	21.6495			0.0780214	0.0863614
			23.0769	20.7921			0.0912521	0.044741
			23.0769	22.5806			0.161546	0.186753
			22.8261	22.1053			0.101885	0.1839
			22.5806	21.875			0.163191	0.0660254
			22.5806	21.4286			0.0990963	0.123625
			23.0769	21.6495			0.1596	0.160573
			22.8261	21.4286			0.173579	0.172252
			22.8261	23.0769			0.135614	0.154664
			22.3404	22.3404			0.133626	0.174936
			23.0769	22.1053			0.169504	0.177088
			23.0769	22.1053			0.174691	0.173215
			22.8261	22.1053			0.168411	0.179478
			22.8261	22.3404			0.144543	0.173792
			22.5806	22.1053			0.166528	0.140974
			23.5955	22.3404			0.0693569	0.187359
			22.5806	22.1053			0.144265	0.170389
			22.5806	21.6495			0.155556	0.0978762
			23.0769	22.5806			0.159426	0.169349
			22.5806	22.5806			0.137277	0.174819
			22.8261	22.1053			0.0492243	0.139278
			23.0769	21.875			0.169819	0.193383
			22.8261	22.3404			0.162857	0.180925
			23.5955	22.1053			0.158072	0.18047
			22.8261	22.3404			0.146122	0.202151
			23.0769	22.8261			0.138221	0.212374
			22.8261	19.6262			0.189392	0.269933
			23.3333	21.875			0.184225	0.170381
			23.0769	21.875			0.174909	0.194319
			23.0769	22.3404			0.170034	0.18753
			22.5806	22.3404			0.124312	0.210162
			22.8261	21.875			0.159703	0.203804
			23.3333	22.3404			0.137224	0.213931
			22.5806	21.4286			0.070882	0.121663
			23.0769	22.3404			0.145563	0.22053
			22.3404	22.1053			0.150145	0.179932
			22.1053	21.875			0.115899	0.188247
			22.8261	21.6495			0.174686	0.183891
			22.3404	21.875			0.12267	0.192449
			22.5806	18.2609			0.141705	0.179849
			22.8261	22.1053			0.180322	0.177686
			22.5806	22.1053			0.167189	0.170838
			23.3333	22.5806			0.151767	0.210175
			21.6495	22.5806			0.0438155	0.193675
			22.5806	22.5806			0.137618	0.193886
			23.3333	22.3404			0.147787	0.205442
			23.0769	22.8261			0.151765	0.214509
			22.8261	22.8261			0.147021	0.192196
			22.5806	21			0.170732	0.19865
			22.8261	21.875			0.144455	0.18835
			22.1053	22.5806			0.111081	0.161618
			22.8261	21.875			0.180207	0.173423
			23.0769	22.5806			0.172854	0.135191
			23.8636	19.2661			0.149888	0.100415
			23.0769	22.3404			0.157225	0.258202
			23.0769	22.3404			0.133363	0.238468
			23.0769	22.8261			0.150689	0.270257
			22.8261	22.1053			0.181356	0.174418
			22.8261	21.875			0.148776	0.174941
			22.5806	21.875			0.0988117	0.176598
			22.8261	21.6495			0.12622	0.179146
			22.1053	22.5806			0.0542305	0.171686
			23.0769	22.5806			0.0886235	0.165161
			22.8261	22.1053			0.175692	0.207892
			23.0769	22.1053			0.0975123	0.196525
			22.3404	22.3404			0.153143	0.192116
			22.5806	21.875			0.125268	0.166524
			23.0769	21.875			0.185724	0.189721
			22.5806	22.1053			0.161909	0.172044
			22.8261	21.4286			0.174318	0.185455
			22.5806	23.3333			0.152866	0.200412
			22.8261	22.3404			0.192806	0.23778
			22.8261	21.4286			0.191794	0.139084
			22.8261	22.1053			0.177154	0.208538
			22.8261	21.6495			0.142989	0.193208
			23.3333	22.5806			0.196152	0.179652
			23.0769	21.875			0.145286	0.171164
			23.0769	22.1053			0.194799	0.181353
			22.8261	22.5806			0.134536	0.158731
			21.6495	21.875			0.0941328	0.100982
			22.8261	21.4286			0.152538	0.101793
			23.0769	21.875			0.173763	0.183369
			23.0769	22.3404			0.175931	0.18928
			22.8261	21.875			0.0662395	0.0873752
			22.8261	22.3404			0.16152	0.190127
			22.3404	22.1053			0.140418	0.155129
			22.3404	21.875			0.107704	0.207355
			22.8261	22.5806			0.147057	0.154256
			23.0769	22.5806			0.192419	0.155323
			22.8261	21.2121			0.120318	0.201979
			22.8261	21.6495			0.169791	0.223956
			23.0769	22.1053			0.165269	0.0936234
			22.3404	20.7921			0.101645	0.0944429
			22.8261	21			0.0943788	0.0850283
			22.8261	21.2121			0.124556	0.0951062
			22.5806	20.3883			0.159489	0.0813194
			22.5806	20.7921			0.169534	0.104461
			22.5806	21			0.14117	0.0950901
			22.5806	21			0.148084	0.0805587
			22.5806	21.2121			0.140744	0.101931
			22.8261	21.2121			0.167395	0.108115
			22.8261	21			0.186956	0.0964611
			22.5806	21.4286			0.136489	0.0448161
			22.8261	22.5806			0.177842	0.209868
			22.8261	23.3333			0.147124	0.185872
			22.1053	22.3404			0.0834442	0.20203
			22.5806	22.3404			0.148325	0.176622
			23.5955	22.3404			0.104166	0.203362
			22.8261	22.3404			0.176923	0.200247
			22.8261	22.3404			0.17525	0.201473
			22.8261	22.1053			0.170248	0.227146
			20.7921	22.3404			0.0934503	0.155577
			24.1379	21.6495			0.105251	0.150733
			23.0769	21.2121			0.106208	0.161389
			23.3333	21.875			0.172119	0.179656
			23.5955	23.0769			0.163883	0.171486
			22.5806	22.1053			0.0674238	0.174351
			23.0769	20.5882			0.16053	0.147412
			23.5955	21			0.0862587	0.238085
			23.8636	22.3404			0.173732	0.126594
			21.6495	22.8261			0.257054	0.215496
			25	22.8261			0.0973495	0.222205
			23.8636	22.5806			0.106762	0.12328
			23.0769	21.875			0.125442	0.100401
			23.3333	23.0769			0.0944476	0.117237
			23.5955	23.0769			0.112261	0.158969
			23.5955	22.3404			0.133202	0.11482
			23.5955	22.1053			0.0948892	0.101787
			23.5955	22.5806			0.13718	0.116098
			23.3333	22.3404			0.0927588	0.196125
			20.3883	21.4286			0.154751	0.176167
			20.7921	22.1053			0.144654	0.204204
			22.5806	22.5806			0.240804	0.159234
			22.8261	21.4286			0.165804	0.203263
			22.8261	22.1053			0.150768	0.167153
			23.0769	22.3404			0.216367	0.190423
			21	22.3404			0.113426	0.0964481
			21.4286	22.8261			0.0852189	0.213529
			24.1379	23.0769			0.132089	0.215433
			23.0769	25.6098			0.134451	0.185922
			21.875	22.3404			0.0916929	0.31258
			23.5955	22.1053			0.160938	0.202965
			25.6098	22.5806			0.154281	0.143914
			21.875	22.8261			0.119509	0.214436
			22.5806	22.8261			0.0757466	0.187651
			22.3404	22.1053			0.197304	0.180592
			22.8261	23.0769			0.143502	0.222671
			22.5806	22.8261			0.153267	0.184375
			23.0769	21.875			0.233655	0.0996355
			23.3333	22.3404			0.158963	0.181185
			25.6098	23.0769			0.0866002	0.21664
			22.5806	20.7921			0.132526	0.11354
			23.3333	21.2121			0.124842	0.156071
			22.3404	21.4286			0.158469	0.105702
			22.8261	22.1053			0.191215	0.14489
			23.3333	22.1053			0.145543	0.168625
			24.1379	22.5806			0.113675	0.18086
			23.3333	21.2121			0.0818393	0.10883
			23.0769	21.6495			0.121673	0.187106
			25	21.2121			0.0996552	0.212605
			23.0769	22.3404			0.129399	0.173814
			22.1053	21.875			0.0845908	0.190205
			22.8261	21.6495			0.124721	0.175584
			22.1053	21.6495			0.161777	0.145314
			25	22.1053			0.0939119	0.204222
			22.5806	20.7921			0.0953521	0.128907
			22.8261	24.7059			0.0896722	0.211752
			25.6098	22.3404			0.0706155	0.165316
			22.8261	22.3404			0.145966	0.233628
			23.3333	21			0.17265	0.178019
			23.0769	22.5806			0.12923	0.212247
			22.3404	21.875			0.0897511	0.218442
			24.7059	20.5882			0.120712	0.108783
			23.8636	21.4286			0.160773	0.241395
			21.4286	22.3404			0.095923	0.159424
			23.5955	22.5806			0.15308	0.167542
			23.0769	21.875			0.176787	0.160451
			23.3333	21.875			0.143027	0.171898
			22.3404	25.9259			0.126076	0.192861
			22.3404	21.4286			0.0969752	0.138795
			23.0769	21.6495			0.198076	0.16214
			23.0769	22.3404			0.12507	0.160737
			22.5806	22.1053			0.0880233	0.149494
			24.7059	22.5806			0.0793705	0.176703
			21	22.3404			0.141767	0.227052
			22.5806	22.5806			0.143485	0.19746
			24.7059	22.5806			0.108499	0.210704
			24.4186	22.3404			0.0939417	0.174891
			24.4186	23.0769			0.142092	0.442783
			22.1053	22.8261			0.108155	0.212221
			22.3404	22.5806			0.120238	0.179577
			22.1053	22.3404			0.18328	0.186593
			22.3404	22.3404			0.185917	0.169009
			22.1053	21.875			0.139349	0.0604624
			23.3333	21.875			0.126946	0.182106
			22.3404	22.3404			0.109132	0.0711722
			21	24.1379			0.0966743	0.0776818
			21.6495	21.4286			0.100461	0.217316
			20.7921	21.6495			0.157525	0.202174
			22.3404	22.1053			0.0863182	0.184083
			20.5882	21.875			0.110258	0.182115
			22.5806	22.1053			0.136329	0.176166
			21.6495	22.1053			0.215024	0.201086
			21	22.1053			0.0841243	0.171171
			22.8261	22.3404			0.100699	0.210956
			23.8636	22.3404			0.0816178	0.178821
			23.3333	22.1053			0.131178	0.173085
			23.5955	22.3404			0.131438	0.188514
			20.7921	22.3404			0.0945603	0.174162
			20.7921	22.3404			0.246873	0.179582
			22.8261	22.3404			0.299219	0.198553
			23.8636	22.3404			0.130162	0.181322
			22.8261	22.3404			0.102386	0.178852
			23.0769	22.3404			0.162458	0.207426
			25	21.6495			0.134386	0.120762
			23.0769	21.875			0.207614	0.0838153
			24.1379	22.5806			0.167049	0.18431
			23.0769	22.1053			0.172803	0.168993
			23.0769	22.1053			0.267056	0.203346
			24.7059				0.176495
			24.4186				0.1295
			23.0769				0.0651908
			24.4186				0.138569
			23.5955				0.144945
			22.5806				0.196668
			24.1379				0.108092
			21				0.0769269
			24.4186				0.0879508
			22.5806				0.133338
			22.8261				0.0964593
			23.5955				0.114826
			23.8636				0.143681
			23.3333				0.196858
			23.8636				0.123973
			23.8636				0.219485
			22.8261				0.200788
			25.3012				0.202989
			22.5806				0.206854
			21.4286				0.245846
			23.3333				0.089859
			22.3404				0.310611
			25				0.109606
			24.1379				0.141952
			23.5955				0.167094
			23.0769				0.299985
			23.8636				0.155105
			23.8636				0.276929
			23.5955				0.179864

## Sheet: Figure 5A
Figure 5A: Intensity Data
Normalized FITC-BSA GUV Data with smoothing (moving mean, 3 point window)
						Normalized center
X Position (µm)	FITC-BSA Relative Intensity	Membrane (FITC-BSA GUV)				7.24
0	0.384134	0.00230293				-7.24
0.09	0.356298	0.00195647				-7.15
0.17	0.336813	0.00207875				-7.07
0.26	0.29158	0.00177984				-6.98
0.34	0.313152	0.00225537				-6.9
0.43	0.29158	0.00199723				-6.81
0.51	0.378566	0.00199723				-6.73
0.6	0.370216	0.00156246				-6.64
0.68	0.415449	0.00224179				-6.56
0.77	0.345164	0.00224179				-6.47
0.85	0.363953	0.00220103				-6.39
0.94	0.300626	0.00165756				-6.3
1.02	0.304106	0.0016168				-6.22
1.11	0.304106	0.00233689				-6.13
1.19	0.279054	0.0031385				-6.05
1.28	0.30341	0.00389935				-5.96
1.36	0.364649	0.00411674				-5.88
1.45	0.402923	0.00457868				-5.79
1.53	0.475296	0.00533953				-5.71
1.62	0.397356	0.00605962				-5.62
1.7	0.395964	0.00703785				-5.54
1.79	0.306889	0.00895356				-5.45
1.87	0.282533	0.0115078				-5.37
1.96	0.336117	0.0151626				-5.28
2.04	0.400139	0.0191163				-5.2
2.13	0.373695	0.025733				-5.11
2.22	0.439805	0.0354202				-5.02
2.3	0.445372	0.0503247				-4.94
2.39	0.504523	0.0801745				-4.85
2.47	0.441893	0.135363				-4.77
2.56	0.482255	0.245197				-4.68
2.64	0.48991	0.432434				-4.6
2.73	0.45929	0.66077				-4.51
2.81	0.427279	0.861335				-4.43
2.9	0.441893	0.962093				-4.34
2.98	0.432846	0.914078				-4.26
3.07	0.372303	0.756569				-4.17
3.15	0.36604	0.557267				-4.09
3.24	0.360473	0.413847				-4
3.32	0.377871	0.325997				-3.92
3.41	0.453027	0.27309				-3.83
3.49	0.596381	0.226937				-3.75
3.58	0.701461	0.198527				-3.66
3.66	0.633264	0.178025				-3.58
3.75	0.586639	0.164438				-3.49
3.83	0.503827	0.148814				-3.41
3.92	0.451635	0.138746				-3.32
4	0.454419	0.132632				-3.24
4.09	0.460682	0.126274				-3.15
4.17	0.514962	0.118597				-3.07
4.26	0.463466	0.110989				-2.98
4.35	0.498956	0.107117				-2.89
4.43	0.584551	0.102959				-2.81
4.52	0.582463	0.0990598				-2.72
4.6	0.617954	0.0929866				-2.64
4.69	0.448852	0.0856363				-2.55
4.77	0.540014	0.0779463				-2.47
4.86	0.521921	0.0728105				-2.38
4.94	0.63048	0.0672536				-2.3
5.03	0.412665	0.0631369				-2.21
5.11	0.372303	0.0588571				-2.13
5.2	0.363257	0.0531643				-2.04
5.28	0.593598	0.0493872				-1.96
5.37	0.50174	0.0459498				-1.87
5.45	0.509395	0.0430967				-1.79
5.54	0.498956	0.0405967				-1.7
5.62	0.567154	0.0376213				-1.62
5.71	0.556019	0.037037				-1.53
5.79	0.46277	0.0360588				-1.45
5.88	0.445372	0.0351213				-1.36
5.96	0.478775	0.0327437				-1.28
6.05	0.485734	0.0298905				-1.19
6.13	0.540014	0.0281514				-1.11
6.22	0.52888	0.0259776				-1.02
6.3	0.563674	0.0259368				-0.94
6.39	0.473904	0.0244015				-0.85
6.47	0.499652	0.0243608				-0.77
6.56	0.485038	0.0235184				-0.68
6.65	0.600557	0.0237765				-0.59
6.73	0.596381	0.0235184				-0.51
6.82	0.535143	0.0227983				-0.42
6.9	0.455811	0.0219559				-0.34
6.99	0.370216	0.0209913				-0.25
7.07	0.443285	0.021032				-0.17
7.16	0.569241	0.0208147				-0.08
7.24	0.622129	0.0213581				0
7.33	0.530271	0.0207195				0.09
7.41	0.36952	0.0206788				0.17
7.5	0.410578	0.020638				0.26
7.58	0.48991	0.0212358				0.34
7.67	0.726514	0.0212358				0.43
7.75	0.634656	0.0205973				0.51
7.84	0.670146	0.020081				0.6
7.92	0.612387	0.021263				0.68
8.01	0.675713	0.022119				0.77
8.09	0.620042	0.0227983				0.85
8.18	0.599861	0.0225945				0.94
8.26	0.44746	0.0233961				1.02
8.35	0.372999	0.0235727				1.11
8.43	0.293667	0.0244559				1.19
8.52	0.331246	0.0240754				1.28
8.6	0.421016	0.0241977				1.36
8.69	0.383438	0.0239939				1.45
8.78	0.472512	0.0256107				1.54
8.86	0.476688	0.0261678				1.62
8.95	0.54071	0.0272275				1.71
9.03	0.556019	0.0270101				1.79
9.12	0.518441	0.0293878				1.88
9.2	0.508003	0.0317247				1.96
9.29	0.473208	0.0341839				2.05
9.37	0.565762	0.036086				2.13
9.46	0.454419	0.0382462				2.22
9.54	0.484342	0.0399853				2.3
9.63	0.446764	0.0438167				2.39
9.71	0.544189	0.0476889				2.47
9.8	0.470424	0.0514252				2.56
9.88	0.427975	0.0549034				2.64
9.97	0.491997	0.0575664				2.73
10.05	0.533055	0.0635988				2.81
10.14	0.63396	0.0690335				2.9
10.22	0.519137	0.0780006				2.98
10.31	0.517745	0.0863699				3.07
10.39	0.354906	0.0981767				3.15
10.48	0.497564	0.110867				3.24
10.56	0.502436	0.12717				3.32
10.65	0.585943	0.146912				3.41
10.73	0.484342	0.172808				3.49
10.82	0.482255	0.205918				3.58
10.91	0.496868	0.250659				3.67
10.99	0.491997	0.308701				3.75
11.08	0.56785	0.401348				3.84
11.16	0.524704	0.538667				3.92
11.25	0.599165	0.722086				4.01
11.33	0.483646	0.877571				4.09
11.42	0.596381	0.941129				4.18
11.5	0.623521	0.873916				4.26
11.59	0.688239	0.709818				4.35
11.67	0.672234	0.508261				4.43
11.76	0.524704	0.322002				4.52
11.84	0.496173	0.190036				4.6
11.93	0.416841	0.107375				4.69
12.01	0.387613	0.0632184				4.77
12.1	0.491301	0.0385587				4.86
12.18	0.442589	0.0274721				4.94
12.27	0.475296	0.0209369				5.03
12.35	0.411969	0.0163039				5.11
12.44	0.398051	0.0128665				5.2
12.52	0.430759	0.00989104				5.28
12.61	0.446764	0.00835575				5.37
12.69	0.499652	0.00675253				5.45
12.78	0.556715	0.00569278				5.54
12.86	0.53723	0.00485041				5.62
12.95	0.382742	0.00403522				5.71
13.04	0.248434	0.00357327				5.8
13.12	0.216423	0.00335589				5.88
13.21	0.47112	0.00255428				5.97
13.29	0.542797	0.00203799				6.05
13.38	0.483646	0.00157604				6.14
13.46	0.368128	0.0016168				6.22
13.55	0.333333	0.00157604				6.31
13.63	0.320807	0.00119562				6.39
13.72	0.386917	0.00101899				6.48
13.8	0.364649	0.000896715				6.56
13.89	0.411273	0.000896715				6.65
13.97	0.361169	0.00051629				6.73
14.06	0.350035	0.000339665				6.82
14.14	0.263744	0.000203799				6.9
14.23	0.331942	0.000298905				6.99
14.31	0.370912	0.000421184				7.07
14.4	0.469729	0.00055705				7.16
14.48	0.36952	0.000570637				7.24

## Sheet: Figure 5B
Figure 5B: Intensity Data
Normalized KaiB-6IAF Encapsulated GUV Data (moving mean, 3 point window)
						Normalized center
X Position (µm)	FITC-BSA Relative Intensity	Membrane (FITC-BSA GUV)				5.36735
0	0.268435	0.0401626				-5.36735
0.0852	0.251154	0.0379104				-5.28215
0.1704	0.221967	0.0318874				-5.19695
0.2556	0.125193	0.0283949				-5.11175
0.3408	0.153612	0.0248525				-5.02655
0.426	0.159756	0.0240932				-4.94135
0.5112	0.190477	0.0214614				-4.85615
0.5964	0.1106	0.0202968				-4.77095
0.6816	0.0745014	0.0164003				-4.68575
0.7668	0.0875593	0.0158437				-4.60055
0.852	0.142091	0.0137685				-4.51535
0.9372	0.228113	0.0147291				-4.43015
1.0224	0.205071	0.0136158				-4.34495
1.1076	0.172812	0.0137172				-4.25975
1.1927	0.168972	0.0147304				-4.17465
1.2779	0.198926	0.0158937				-4.08945
1.3631	0.261138	0.0173109				-4.00425
1.4483	0.270356	0.0181716				-3.91905
1.5335	0.206608	0.0194375				-3.83385
1.6187	0.149003	0.0236379				-3.74865
1.7039	0.132105	0.0302675				-3.66345
1.7891	0.211215	0.0379104				-3.57825
1.8743	0.224273	0.0478811				-3.49305
1.9595	0.269587	0.0604324				-3.40785
2.0447	0.284948	0.0839163				-3.32265
2.1299	0.307988	0.122281				-3.23745
2.2151	0.294164	0.177549				-3.15225
2.3003	0.331798	0.294869				-3.06705
2.3855	0.532259	0.494281				-2.98185
2.4707	0.706607	0.723859				-2.89665
2.5559	0.897851	0.900547				-2.81145
2.6411	0.826423	0.921703				-2.72625
2.7263	0.748081	0.821339				-2.64105
2.8115	0.589865	0.641614				-2.55585
2.8967	0.507683	0.477277				-2.47065
2.9819	0.433182	0.354441				-2.38545
3.0671	0.374041	0.274575				-2.30025
3.1523	0.364056	0.220521				-2.21505
3.2375	0.455456	0.182814				-2.12985
3.3227	0.4616	0.152902				-2.04465
3.4079	0.497699	0.133821				-1.95945
3.4931	0.480801	0.118688				-1.87425
3.5782	0.533028	0.107958				-1.78915
3.6634	0.571431	0.0949003				-1.70395
3.7486	0.586792	0.0890286				-1.61875
3.8338	0.541477	0.0826517				-1.53355
3.919	0.516899	0.0788553				-1.44835
4.0042	0.423197	0.0719717				-1.36315
4.0894	0.400155	0.0685805				-1.27795
4.1746	0.374041	0.0651394				-1.19275
4.2598	0.433182	0.0638748				-1.10755
4.345	0.403228	0.060231				-1.02235
4.4302	0.433182	0.0565872				-0.93715
4.5154	0.338711	0.0533988				-0.85195
4.6006	0.348696	0.0519815				-0.76675
4.6858	0.284179	0.0516262				-0.68155
4.771	0.384025	0.0513736				-0.59635
4.8562	0.440862	0.049197				-0.51115
4.9414	0.536868	0.0482864				-0.42595
5.0266	0.4616	0.0461099				-0.34075
5.1118	0.407068	0.0478311				-0.25555
5.197	0.377114	0.0464652				-0.17035
5.2822	0.400155	0.0457059				-0.08515
5.3674	0.444702	0.0432754				5e-05
5.4526	0.397852	0.0443886				0.08525
5.5378	0.377883	0.0440347				0.17045
5.623	0.357145	0.0476284				0.25565
5.7082	0.450078	0.0472231				0.34085
5.7934	0.483105	0.049297				0.42605
5.8786	0.486178	0.0487917				0.51125
5.9637	0.392476	0.0497023				0.59635
6.0489	0.327191	0.0510696				0.68155
6.1341	0.345622	0.0539028				0.76675
6.2193	0.369432	0.0560793				0.85195
6.3045	0.390939	0.0579518				0.93715
6.3897	0.370969	0.0583071				1.02235
6.4749	0.340249	0.0615469				1.10755
6.5601	0.385563	0.0648367				1.19275
6.6453	0.42243	0.066304				1.27795
6.7305	0.443166	0.0687832				1.36315
6.8157	0.434717	0.072427				1.44835
6.9009	0.397083	0.0794119				1.53355
6.9861	0.360985	0.087864				1.61875
7.0713	0.332567	0.0956583				1.70395
7.1565	0.28341	0.104818				1.78915
7.2417	0.323349	0.113626				1.87435
7.3269	0.360216	0.132049				1.95955
7.4121	0.403995	0.154268				2.04475
7.4973	0.432413	0.18337				2.12995
7.5825	0.467743	0.21642				2.21515
7.6677	0.588327	0.270677				2.30035
7.7529	0.570662	0.348823				2.38555
7.8381	0.562213	0.474796				2.47075
7.9233	0.65822	0.649864				2.55595
8.0085	0.748081	0.834244				2.64115
8.0937	0.86329	0.930813				2.72635
8.1789	0.723505	0.895992				2.81155
8.2641	0.60369	0.709789				2.89675
8.3492	0.393243	0.481123				2.98185
8.4344	0.288021	0.280646				3.06705
8.5196	0.231184	0.168287				3.15225
8.6048	0.204304	0.111803				3.23745
8.69	0.201231	0.0738955				3.32265
8.7752	0.195086	0.0496523				3.40785
8.8604	0.218895	0.0345192				3.49305
8.9456	0.234258	0.0231313				3.57825
9.0308	0.293399	0.015945				3.66345
9.116	0.346393	0.0103774				3.74865
9.2012	0.347929	0.00779552				3.83385
9.2864	0.322582	0.00511235				3.91905
9.3716	0.297237	0.00334112				4.00425
9.4568	0.242705	0.00207652				4.08945
9.542	0.235793	0.00177386				4.17465
9.6272	0.23272	0.00136856				4.25985
9.7124	0.298004	0.0011159				4.34505
9.7976	0.208142	0.000760602				4.43025
9.8828	0.149003	0.000557951				4.51545
9.968	0.0629811	0.000101326				4.60065
10.0532	0.185101	0.000657961				4.68585
10.1384	0.174348	0.000657961				4.77105
10.2236	0.186637	0.00101326				4.85625
10.3088	0.136714	0.000760602				4.94145
10.394	0.120585	0.000760602				5.02665
10.4792	0.188173	0.000607956				5.11185
10.5644	0.198924	0.000607956				5.19705
10.6496	0.246545	0.000709281				5.28225
10.7347	0.223504	0.000759944				5.36735

## Sheet: Figure 6A 
Figure 6A
Raw data is listed separately in "Figure 6A.xlsx" due it it containing multiple sheets of data

## Sheet: Figure 6B
Figure 6B: Model Fidelity Data
	GUV Size →
Protein Concentration ↓	2 µm	3 µm	4 µm	6 µm	8 µm	10 µm
0.5x	0	0	0.0008	0.0068	0.0156	0.0258
0.75x	0.003	0.0402	0.1216	0.2926	0.4126	0.4918
1.0x	0.0626	0.2634	0.4444	0.6516	0.7474	0.8034
1.5x	0.3224	0.5892	0.716	0.823	0.8688	0.8906
2.5x	0.653	0.7898	0.8448	0.89	0.9078	0.9174

[truncated: 15 more sheets: Figure 6C, Figure 6D, Figure 7A, Figure 7B, Figure 7C, Figure 7D, Supplementary Figure 1A, Supplementary Figure 1B, Supplementary Figure 2, Supplementary Figure 8A, Supplementary Figure 8B, Supplementary Figure 10A, Supplementary Figure 10B, Supplementary Figure 10C, Supplementary Figure 10D]
